# Supplementary material for: Transcriptomic Analysis of LNCaP Tumor Xenograft to Elucidate the Components and Mechanisms Contributed by Tumor Environment as Targets for Dietary Prostate Cancer Prevention Studies
Source: Nutrients. 2021 Mar 19;13(3):1000. doi: 10.3390/nu13031000 (PMC8003580; doi:10.3390/nu13031000)
Supplement: Supplementary file 1 [file nutrients-13-01000-s001.zip]

Archive with 21 entries (18 files):
- Lu's Nutrients Supplemental data/
- Lu's Nutrients Supplemental data/Supplemental data Excel files/
- Lu's Nutrients Supplemental data/.DS_Store
- __MACOSX/Lu's Nutrients Supplemental data/._.DS_Store
- Lu's Nutrients Supplemental data/Supplemental Figures/
- Lu's Nutrients Supplemental data/Supplemental data Excel files/QP7bLNCaP Upstream regulators 1-15-2020 (Suppl Data 4) copy.xls
- __MACOSX/Lu's Nutrients Supplemental data/Supplemental data Excel files/._QP7bLNCaP Upstream regulators 1-15-2020 (Suppl Data 4) copy.xls
- Lu's Nutrients Supplemental data/Supplemental data Excel files/QP7bLNCaP vs Tumor in 2 studies Genes List 12-12-19 (Suppl Data 1) copy.xls
- __MACOSX/Lu's Nutrients Supplemental data/Supplemental data Excel files/._QP7bLNCaP vs Tumor in 2 studies Genes List 12-12-19 (Suppl Data 1) copy.xls
- Lu's Nutrients Supplemental data/Supplemental data Excel files/QP7bLNCaP casual networks  12-20-19 (suppl  Data5) copy.xls
- __MACOSX/Lu's Nutrients Supplemental data/Supplemental data Excel files/._QP7bLNCaP casual networks  12-20-19 (suppl  Data5) copy.xls
- Lu's Nutrients Supplemental data/Supplemental data Excel files/QP7bLNCaP vs Tumor in 2 studies canonical pathways data 12-12-19 (Suppl Data 2) copy.xls
- __MACOSX/Lu's Nutrients Supplemental data/Supplemental data Excel files/._QP7bLNCaP vs Tumor in 2 studies canonical pathways data 12-12-19 (Suppl Data 2) copy.xls
- Lu's Nutrients Supplemental data/Supplemental data Excel files/QP7bLNCaP Top Networks list  12-20-19 (suppl Data 3)  copy.xls
- __MACOSX/Lu's Nutrients Supplemental data/Supplemental data Excel files/._QP7bLNCaP Top Networks list  12-20-19 (suppl Data 3)  copy.xls
- Lu's Nutrients Supplemental data/Supplemental Figures/AHR canonical open pathway  2-7-2020(Figure S1A) copy.tif
- __MACOSX/Lu's Nutrients Supplemental data/Supplemental Figures/._AHR canonical open pathway  2-7-2020(Figure S1A) copy.tif
- Lu's Nutrients Supplemental data/Supplemental Figures/Networks 1 through 25 (Figure S2) copy.docx
- __MACOSX/Lu's Nutrients Supplemental data/Supplemental Figures/._Networks 1 through 25 (Figure S2) copy.docx
- Lu's Nutrients Supplemental data/Supplemental Figures/HOTAIR canonical open pathway  2-7-2020 (Figure S1B) copy.tif
- __MACOSX/Lu's Nutrients Supplemental data/Supplemental Figures/._HOTAIR canonical open pathway  2-7-2020 (Figure S1B) copy.tif
