# Supplementary material for: Transcriptomic Analysis of LNCaP Tumor Xenograft to Elucidate the Components and Mechanisms Contributed by Tumor Environment as Targets for Dietary Prostate Cancer Prevention Studies
Source: Nutrients. 2021 Mar 19;13(3):1000. doi: 10.3390/nu13031000 (PMC8003580; doi:10.3390/nu13031000)
Supplement: Supplementary file 1 [file nutrients-13-01000-s001.zip › Lu's Nutrients Supplemental data/Supplemental data Excel files/QP7bLNCaP Upstream regulators 1-15-2020 (Suppl Data 4) copy.xls]

## Sheet: Sheet0
© 2000-2020 QIAGEN. All rights reserved.
Upstream Regulator	Expr Fold Change	Molecule Type	Predicted Activation State	Activation z-score	p-value of overlap	Target Molecules in Dataset	Mechanistic Network
TGFB1		growth factor		0.415	1.18e-07	ACTA2,BARD1,BUB1,CDH1,CDH11,CDKN1A,CELSR2,CENPE,CENPF,COL1A1,DOCK4,ELK3,ENPP1,F3,FBN1,FN1,ITGA2,JAG1,LTBP2,MAPK13,MLXIP,MMP10,NCAPD2,NEK2,NRP1,PMEPA1,PRKCA,RHOB,SCD,SERPINB5,SNAI1,SPARC,SPOCK1,TAGLN,TGM2,THBS1,TIMP1,TNC,TOP2A,TWIST1	87 (4)
PGR		ligand-dependent nuclear receptor		-1.245	1.72e-07	ACSL1,ALDH1A3,BTG1,CCND1,CDKN1A,CPT1B,DDC,DDX21,ELF5,F3,FN1,GRB10,HES1,ICAM1,ITGA6,MSX2,NPC1,PDLIM1,SERPINB8,SGK1,SNTB2,TGFB3,TM4SF1,TNC,UCK2	42 (3)
AR	-5.246	ligand-dependent nuclear receptor		-1.158	1.94e-07	ABCG1,ACTR3,AR,BUB1,CCND1,CDH1,CDKN1A,CDKN2A,CENPE,CXCL12,DEGS1,EGR1,ERN1,FKBP4,ITGA6,LMAN1,MRAS,MTHFD2,NEK2,NPC1,PLS3,PMEPA1,PRKCA,RASSF3,RHOB,SERPINB5,SKP2,SLC7A11,THBS1,UGT2B28	136 (15)
TEAD1		transcription regulator		1.311	6.82e-07	ADM,CCND1,CDKN1A,COL5A2,FJX1,LIMCH1,LOXL1,NFKBIZ,RHOBTB1,SDC2,TAGLN,THBS1,TRNP1
TEAD4		transcription regulator		1.311	6.82e-07	ADM,CCND1,CDKN1A,COL5A2,FJX1,LIMCH1,LOXL1,NFKBIZ,RHOBTB1,SDC2,TAGLN,THBS1,TRNP1
TP63		transcription regulator		-1.619	1.02e-06	ADA,ADM,BRCA1,CCND1,CDH1,CDKN1A,DLX1,F3,FASN,FBN1,FN1,HES1,HOXC4,ID3,IGFBP7,ITGA2,JAG1,KCNG1,KRT14,MDM2,PRNP,S100A7,SERPINB5,SNAI1,TAGLN,TGFB3,THBS1,TNC,TNS4,TP53AIP1,ZEB2	80 (5)
PRKAA1		kinase		0.277	1.17e-06	ACKR3,BTG1,CDKN1A,CENPF,FN1,GSTA1,MAGEA4,MAP2,MMP16,PLA2G2A,PMEPA1,PSMB8,RGS2
TEAD2		transcription regulator		1.508	3.81e-06	ADM,COL5A2,FJX1,LIMCH1,LOXL1,NFKBIZ,RHOBTB1,SDC2,TAGLN,THBS1,TRNP1
TEAD3		transcription regulator		1.508	5.04e-06	ADM,COL5A2,FJX1,LIMCH1,LOXL1,NFKBIZ,RHOBTB1,SDC2,TAGLN,THBS1,TRNP1
EGFR		kinase		-0.024	6.47e-06	ACTA2,AR,CCND1,CDCP1,CDH1,DDIT3,EGR1,F3,FASN,ICAM1,ITGA2,ITGA6,PTGES,SOX9,ZEB2	133 (11)
PRKCD		kinase		-0.077	8.26e-06	C3orf52,CCND1,CDKN1A,CDKN2A,COL1A1,CXCL12,FBN1,FEM1B,FOXP1,IL1RN,LBH,LDLR,LIPG,MAST4,NEDD4,OSR2,PALMD,TTC9	31 (2)
BRD4		kinase		1.508	1.18e-05	ACTA2,COL1A1,FBN1,FN1,ICAM1,LCK,LOX,LOXL1,PLAT,THBS1,TIMP1,TOP2A
MRTFB		transcription regulator		1.437	1.4e-05	ADM,COL5A2,FJX1,LIMCH1,LOXL1,MAP2,MYH10,NFKBIZ,RHOBTB1,SDC2,TAGLN,THBS1,TRNP1
OGA		enzyme		0.289	1.45e-05	ABLIM1,CCND1,CDH1,CDKN1A,CMTM8,CNOT1,EFNB2,EPHB6,FGFR4,FLNA,FN1,FZD6,GPT2,HRNR,ICK,ITGA2,JDP2,KRT6C,MAP3K3,PLPP3,RAB27A,RHOB,SREBF2,THBS1,THSD1,TIMP1,TNC,TP53BP1,TSPAN12
TWIST2		transcription regulator		0.208	1.72e-05	CCND1,CDH1,CDKN1A,FN1,SNAI1,TWIST1,ZEB2	18 (2)
HSPA5	-1.892	enzyme		-1.687	2.61e-05	ACLY,CDH1,DDIT3,ERN1,FASN,SCD,SREBF1,SREBF2
CG		complex		0.046	2.77e-05	ACPP,AR,BARD1,EGR1,ELK3,EPHB6,FJX1,GATA6,MRPS6,PHLDA1,PLAT,PLPP3,PODXL,SACS,SPRY2,TM4SF1,TRO
ESR1		ligand-dependent nuclear receptor		-0.191	3.13e-05	ABHD2,ABLIM1,ACKR3,ASS1,BRCA1,CCND1,CDH1,CDKN1A,CDKN2A,CELSR2,CENPF,CRABP2,CXCL12,ENAH,FKBP4,ITGA6,KNL1,MAP1B,MDM2,MUC20,OTUB2,PKIB,SAMD11,SAMD9,SAMHD1,SCUBE2,SERPINB5,SLC25A36,SLC7A11,SLC7A5,SNAI1,TNFRSF10A,TTC9,ZNF24	38 (5)
PML		transcription regulator		1.751	3.24e-05	CDKN1A,ELOVL6,LDLR,ME1,SREBF1,SREBF2
TNF		cytokine		0.206	4.23e-05	ACTA2,ADGRG6,ADM,ALDH1A3,CCND1,CD274,CDH1,CDH11,CDKN1A,COL16A1,COLQ,CSF1,EGR1,EHF,F3,FN1,GSTA1,HMOX1,ICAM1,IL1RN,IL36RN,LAMA3,LTBP2,MT-CYB,NQO1,PIGR,PIK3CB,PLA2G2A,PLA2G3,PSMB8,PTGES,RELB,RGS2,RHOB,S100A7,SDC4,SERPINB8,SNAI1,SOX9,TIMP1,TM4SF1,TNC,TUB	95 (7)
LGR4		transmembrane receptor		1	4.25e-05	CDH1,SNAI1,TWIST1,ZEB2
CSNK2B		kinase		0.152	4.25e-05	ACTA2,CCND1,CDH1,SNAI1	28 (3)
MEG3		other		0.961	5.41e-05	ACTA2,CDH1,COL1A1,FN1,MDM2,ZEB2
PTPN3		phosphatase		1.242	5.91e-05	CDKN1A,COL1A1,FN1,JAG1,MMP10,TAGLN,TGM2
KDM1A		enzyme	Inhibited	-2.591	7.83e-05	ARNTL2,BRCA1,CDH1,CDKN1A,CENPF,COL1A1,CSGALNACT1,KHDRBS3,LCK,LCP1,MAP2,MSX2,RBL1,SFRP2,SNAI1,SPOCK1
estrogen receptor		group		-1.187	9.83e-05	ABCG1,AGO1,CCND1,CDH1,CDH11,CNNM1,CNNM4,COL12A1,COL9A2,CXCL12,FGFR4,FN1,ICAM1,JAG1,KRT19,MAP1B,MT-CO2,NCAM2,PLEK2,RGS2,SPARC,TGFB3,TIMP1,TNC,UGT8
SF1		transcription regulator		-0.94	0.000122	ACTA2,COL1A1,FN1,ICAM1
TREM1		transmembrane receptor		0.426	0.000128	ACKR3,ASNS,ASPH,CD274,CSF1,DUSP4,EGR1,EPM2AIP1,F3,HES1,IL36RN,KCNJ2,MMP10,MMP19,MT1F,NPC1,PHLDA1,PLPP3,S1PR3,SPRY2,THBS1,TMPO
CLOCK	-2.45	transcription regulator		-1.213	0.000135	CCND1,FAM107A,FZD6,HIPK3,HMG20A,KLHDC10,MEST,NR1D2,OAS3,OPN3,QSER1,RSPH3,SCD,THBS1,TP53BP1,UHMK1,WWC3
TP73		transcription regulator		-1.355	0.000137	ACTA2,ADA,CDH1,CDKN1A,COL5A2,CRYAB,FASN,FKBP1B,INPP4A,MDK,MDM2,MFAP3,MIR22HG,NRGN,PLK2,PPL,SNAI1,THBS1,TP53AIP1,TWIST1	80 (5)
ARHGAP31		other			0.000163	CDH1,SNAI1,ZEB2
PRMT2		enzyme			0.000163	CCND1,CDH1,SNAI1	38 (6)
CTNNB1		transcription regulator		-0.218	0.000247	CCND1,CDH11,CDKN1A,CDKN2A,CHGA,ECM1,FN1,ID3,INHBB,MMP7,MSX2,MUC6,NR4A1,PLS3,PPP3CA,RCN1,SGK1,SLC1A5,SOX9,TSC22D1,TSPAN8	44 (4)
TCF		group			0.000255	CCND1,ECM1,ID3,INHBB,MMP7,MSX2,MUC6,PLS3,RCN1,SLC1A5,SOX9,TSC22D1,TSPAN8	22 (3)
ERBB2		kinase		-1.996	0.000271	ANGPT2,AR,BARD1,BUB1,CCND1,CDC27,CDCP1,CDH11,CDKN1A,CENPE,CENPF,COL1A1,ELK3,FASN,FN1,HES1,ITGA2,JAG1,LTBP2,MAPK13,MDM2,MLXIP,NCAPD2,NEK2,PMEPA1,POLK,POLR1B,SPOCK1,TAGLN,THBS1,TOP2A	127 (10)
NEUROG1		transcription regulator		0.302	0.000359	ASS1,FN1,LCP1,MEST,PLK2,RIPOR2,SCG2,SPOCK1,THBS1,TMEFF2,TSPAN7
CDKN1A	-2.457	kinase		0.763	0.000417	ACTA2,BRCA1,CCND1,CDKN1A,CDKN2A,CTSK,FN1,JAG1,RBL1,SOX9,TOP2A	95 (9)
FOXA1		transcription regulator		0.283	0.000417	ALDH6A1,CDH1,CDKN1A,ELK3,FKBP4,FSTL1,JAG1,PAM,PRNP,SLPI,SOX9	67 (4)
SP1	-1.975	transcription regulator		-1.664	0.000424	ABHD2,AR,ATM,ATP2A3,CCND1,CDH1,CDKN1A,CDKN2A,COL1A1,EGR1,FN1,ITGA2,NOS3,PRKCA,SLC31A1,SLC4A7,SNCG,SOX9,ZEB2	43 (4)
ERK1/2		group		0.889	0.000425	B2M,BRCA1,CCND1,DDIT3,EGR1,FN1,FOSB,ICAM1,PSMB8,PTGES,SGK1,SNAI1,SOX9,SPRY4,TAP2,TIMP1	56 (3)
ID1		transcription regulator		-0.651	0.00043	CCND1,CDKN1A,EGR1,ICAM1,SNAI1
ELK1		transcription regulator		-0.97	0.000526	CDKN1A,MTHFD2,PRKCA,SLC7A11,SNAI1,THBS1
SUZ12		enzyme			0.00061	ACKR3,ATP2A2,CBX6,CDH1,CHRM3,DAB2IP,HSD17B11,MMP7,SLC7A5,SNAI1,UBXN7,UHMK1,VTA1
ROR1		kinase		0	0.000615	CDH1,FSTL1,KRT19,SGK1,SNAI1,THBS1,TOP2A
NRG1		growth factor		-1.879	0.000615	BRCA1,CCND1,CDH1,CDKN1A,FN1,SLC4A7,SNAI1	68 (7)
PDLIM1	-2.996	transcription regulator			0.000625	CDH1,PDLIM1,SNAI1
HBEGF		growth factor			0.000625	AR,NRP1,REST
PRL		cytokine		-1.255	0.000684	ADAR,ATP2A2,CCND1,CDH1,CDKN1A,IRF9,KRT14,KRT19,OAS3,PPM1K,SAMD9,SAMHD1,TRIM25
CHI3L1		enzyme			0.000702	CDH11,COL16A1,NNMT,PEG10,SLC39A14,TNC
NOTCH1		transcription regulator	Inhibited	-2.195	0.000726	ACTA2,CDH1,CDKN1A,EFNB2,HES1,HMOX1,SNAI1,TUG1	9 (2)
COL18A1		other		0.905	0.000835	CCND1,CHGA,EFNB2,F3,FN1,HIF1AN,ICAM1,ID3,NRP1,SPOCK1,THBS1	14 (2)
HOXA11-AS		other		1	0.000897	CDH1,CDKN1A,SNAI1,ZEB2
FZD8		G-protein coupled receptor		-0.958	0.000897	ACTA2,CDH1,COL1A1,FN1
OGT		enzyme	Inhibited	-2.213	0.000916	ACLY,FASN,NEK2,SKP2,SREBF1
ATF4		transcription regulator		-1.016	0.000916	DDIT3,FN1,PCK2,PSAT1,PSPH
RARA		ligand-dependent nuclear receptor		1.213	0.000945	ABHD2,ABLIM1,CCND1,CDKN1A,CENPF,CRABP2,ENAH,KNL1,MAP1B,MUC20,SAMD9,SAMHD1,SLC25A36,SLC7A11,TNFRSF10A,TTC9,ZNF24
KLF4		transcription regulator		-1.185	0.000961	CCND1,CDH1,CDKN1A,CENPE,HSPB1,KRT19,SLC4A7
TP53		transcription regulator		1.487	0.00105	ACTA2,ADA,ALDH1A3,AR,BMX,BRCA1,BUB1,CDH1,CDKN1A,CDKN2A,CENPF,CMBL,CRACR2B,CRYAB,DDIT3,DLX1,DUSP2,DUSP4,EGR1,F5,FASN,FKBP1B,HMOX1,IL1RN,INPP4A,IPO7,ITGA2,KCNG1,MDM2,ME1,MTDH,NEK2,PARP1,PEG10,PLK2,PPP3CA,PRKN,PTPN11,SERPINB5,SLC16A1,SNAI1,SON,SPATA18,STX6,TAP2,THBS1,TMSB10/TMSB4X,TNFRSF10A,TOP2A,TP53AIP1,TP53INP1	85 (8)
SPDEF		transcription regulator		-1.414	0.00109	CDH11,CDKN1A,COL16A1,COL1A1,COL5A2,ITGA6,PRKCA,PTPRF,SDC2,TNC
ERG		transcription regulator		0.649	0.00113	APOC1,AR,ARHGEF6,CAMK1D,CDH1,CHRM1,MAGI1,NOS3,PARVA,PHACTR2,PLPP3,PTPN11,RALGPS2,RHOBTB1,ROCK2,SNAI1,SOX9,SREBF2
ERBB3	-1.997	kinase		0.378	0.00118	CDH1,FN1,FSTL1,SGK1,SNAI1,TGM2,TOP2A	31 (3)
RB1		transcription regulator			0.00118	ANGPT2,CCND1,CDH1,CDKN2A,MT1G,RBL1,ZEB2
NCOA3		transcription regulator		-0.585	0.00119	CCND1,FASN,HES1,OTUB2,PLIN2,SREBF1
LDL		complex		1.236	0.00125	DDIT3,NOS3,NPC1,PARP1,PLAT,PLIN2,SREBF1,SREBF2
TWIST1	2.591	transcription regulator		0.174	0.00125	AR,CDH1,CDKN1A,COL1A1,CXCL12,FMOD,RELB,ZEB2
PI3K (family)		group		-0.243	0.00139	ACTA2,CDH1,CXCL12,ITGA6,SKIL,SLC4A7,TGM2,THBS1,TNC
EGF		growth factor		-1.458	0.00139	CCND1,CDH1,EGR1,ENAH,FASN,MMP10,SLC4A7,SNAI1,ST3GAL1	72 (7)
DEF6		other		0.035	0.00143	CDH1,FN1,SNAI1,ZEB2
CIC		transcription regulator		1	0.00143	CCND1,DUSP4,ITGA2,SPRY4
GPI		enzyme		0.371	0.00143	CDH1,FN1,SNAI1,ZEB2
CD3 group		group		-1.039	0.00144	ACSL5,DGKA,FASN,LPCAT2,MBOAT1,SCD,SLC7A5
LPIN1	-2.969	phosphatase			0.0015	CDKN1A,LPIN1,SREBF1
CSF1R		kinase			0.0015	CCND1,CDKN1A,CSF1
CAMKK2	1.808	kinase			0.0015	CCND1,CDKN1A,FASN
A2M		transporter	Inhibited	-2.393	0.00151	ACLY,CCND1,ERN1,FASN,SREBF1,SREBF2
mir-122		microRNA		0.905	0.00155	BICD1,CLIC4,FBLIM1,KIF5B,LETM1,MAP1B,MMP7,MTHFD2,RCC2,SLC1A5,TGM2
HIF1A		transcription regulator		-0.153	0.00156	ADM,CCND1,CCNT1,CD274,CDKN1A,CXCL12,FAM13A,FN1,HSPB1,KIFC2,LOX,MMP7,NUCKS1,PRKCA,SDC4,SNAI1,SOX9,TCF4,TGFB3,THBS1	88 (6)
HDAC1		transcription regulator			0.00161	CDH1,CDKN1A,COL1A1,DAB2IP,MDM2,MT1G,RBL1,RHOB,TOP2A	66 (4)
STAT3		transcription regulator		1.211	0.00167	ACTA2,CCND1,CD274,CDH1,CDKN1A,CDKN2A,DDIT3,FN1,HMOX1,IL18R1,IL1RN,NFKBIZ,SNAI1,TAGLN,TIMP1,TNS4,TWIST1
GPER1		G-protein coupled receptor		-0.861	0.00174	CCND1,DDIT3,DUSP4,EGR1,FASN,FOSB,MT1F,MT1G	32 (3)
DICER1		enzyme			0.00174	ANGPT2,CDH1,ICAM1,ID3,LIPG,NOS3,PELI2,RTN1,SPARC,THBS1,TM4SF1
MTOR		kinase		-1.014	0.00184	ACLY,ALDH1A3,AMACR,AR,CDH1,FASN,POLR1A,SREBF1,SREBF2,UGT2B17
IDH2		enzyme			0.00215	CDH1,EGR1,FN1,ZEB2
IDH1		enzyme			0.00215	CDH1,EGR1,FN1,ZEB2
MED1	-1.86	transcription regulator		-1.982	0.00228	ACLY,CCND1,CDKN1A,FASN,OTUB2
ATM	-2.585	kinase		-1.129	0.00228	ATM,CCND1,CDKN1A,PPP2R2C,TGM2
F2		peptidase		-1.408	0.00228	CCND1,EGR1,FN1,ICAM1,SKP2	12 (2)
BCL2L1		other		1.633	0.00236	ECM1,FN1,MAP2,THBS1,TIMP1,TNFRSF10A
PELP1		other			0.00246	ADA,ASNS,AUTS2,COL12A1,LCP1,MAP1B,MRAS,P3H2,PSAT1,PTGES,SLPI,SNCG,TAGLN,TGM2
IGF1		growth factor		-1.283	0.0025	CCND1,CDKN1A,DDIT3,EFNB2,F3,FN1,MDM2	121 (11)
KDM5B		transcription regulator		0.341	0.00284	BRCA1,CCND1,CLCF1,DDIT3,FJX1,KLHDC10,LIMCH1,MT1F,NDE1,PLS3,PSD3,SOX9,TOP2A
MALSU1		other			0.00288	MT-CO1,MT-CO2,MT-ND1
LEF1		transcription regulator			0.00288	AR,CCND1,SGK1	22 (2)
miR-508-3p (miRNAs w/seed GAUUGUA)		mature microRNA			0.00288	CDH1,SNAI1,TWIST1
EED		transcription regulator			0.00288	CELF1,DAB2IP,MMP7
PDCD4		other			0.00288	CDH1,LOX,SNAI1
PPID	-1.968	enzyme			0.00288	CDH1,SNAI1,TWIST1
STK11		kinase		0.83	0.00296	CCND1,CD274,CDH1,FN1,SNAI1	34 (4)
RUNX2		transcription regulator		0.555	0.00296	ACTA2,CDH1,CDKN1A,SNAI1,TAGLN
VENTX		transcription regulator			0.00299	CCND1,CDKN2A	22 (3)
RNF126		enzyme			0.00299	BRCA1,CDKN1A
mir-489		microRNA			0.00299	AR,PTPN11
MTA2		transcription regulator			0.00299	CDKN2A,MDM2
PHLDA1	6.259	other			0.00299	ITGA2,ITGA6
BRD2		kinase			0.00299	HMOX1,NQO1
EXOC7		transporter			0.00299	SNAI1,ZEB2
PTP4A3		phosphatase		-0.927	0.00309	CDH1,FN1,LEO1,SNAI1
CLCA2		ion channel		-0.106	0.00309	CDH1,CDKN1A,FN1,SNAI1
PSMD10		transcription regulator		-1.091	0.00309	CCND1,CDH1,ICAM1,MRAS
FGF8		growth factor		1.414	0.00365	CRYAB,DTX3,FGFR4,MDK,RGP1,SLPI,SPARC,TRIP6
E2F1		transcription regulator		0.106	0.004	ANGPT2,AR,BRCA1,CCND1,CDKN2A,DUSP4,ICAM1,MDM2,MT1G	83 (6)
FOS		transcription regulator		0.686	0.004	CCND1,ERCC4,FASN,ICAM1,MMP10,NR4A1,PKIB,SDK1,SNAI1
VEGFA		growth factor		0.181	0.00407	EFNB2,F3,HES1,ITGA2,NOS3,NRP1,PARP1
MMP9		peptidase		0.068	0.00427	CCND1,CDH1,ICAM1,SDC4
SOCS1		other		-0.762	0.00427	CCND1,ICAM1,SNAI1,STAT6	29 (3)
LONP1		peptidase	Activated	2.828	0.0045	ASNS,HSPB1,MT-CO1,MT-CO2,MT-CYB,MT-ND1,MT-ND2,MT-ND3,OXCT1
ST6GALNAC1		enzyme			0.00483	B2M,CDH1,SNAI1
MT-TE		other			0.00483	MT-CO2,MT-CYB,MT-ND1
MRPL14		other			0.00483	MT-CO1,MT-CO2,MT-ND1
SNHG20		other			0.00483	CCND1,CDH1,CDKN1A
NCOR1	-2.62	transcription regulator			0.00483	CCND1,CDH1,CDKN1A
ZEB2	12.603	transcription regulator			0.00483	CDH1,CDKN2A,KRT19
MAP2K2		kinase			0.00483	CDKN1A,CDKN2A,TNFRSF10A	60 (4)
MGAT3		enzyme			0.00483	CDH1,HES1,SNAI1	9 (3)
NRIP1		transcription regulator			0.00483	CCND1,CDKN1A,OTUB2
NR1D1		ligand-dependent nuclear receptor			0.00483	ACLY,FASN,ME1
RHOC		enzyme			0.00483	CDKN1A,DDIT3,NAT8L
EHF	-3.445	transcription regulator		0.632	0.00507	BLNK,CRABP2,EHF,GRHL3,HMOX1,IL1RN,JAG1,PLAT,S100A7,TNC
EFNA5	2.736	kinase		0.378	0.00547	ABCA12,CRABP2,DUSP4,KRT75,PLAT,S100A7,SOX9
MMP14		peptidase		0	0.00572	BCAM,DAPK1,JAG1,SLCO2A1
MUC4		other		0	0.00572	CCND1,CDH1,SNAI1,TWIST1	32 (4)
CNOT7		transcription regulator			0.00597	B2M,OAS3,PPM1K,PSMB8,SLC7A11,TAP2
EFNA2		kinase		0.707	0.00609	ABCA12,CRABP2,DUSP4,KRT75,NFIL3,PLAT,S100A7,SOX9
FOXO3		transcription regulator		0.804	0.00629	AR,CDH1,CDKN1A,JAG1,SGK1,SKP2,SNAI1	80 (5)
EPAS1		transcription regulator			0.00681	ACP5,ADM,CD274,CKMT1A/CKMT1B,FAM13A,FBLN2,LOX,NOS3,PRKCA,SOX9
EFNA1		other		0.707	0.00687	ABCA12,CRABP2,DUSP4,GATA6,KRT75,PLAT,S100A7,SOX9
MAP2K1/2		group		0.4	0.00713	CDH1,DUSP4,EGR1,HSPB1,JAG1
MAP2K1		kinase		1.165	0.00713	CD274,CDKN1A,CDKN2A,F3,TNFRSF10A	62 (4)
MYB		transcription regulator		0.14	0.00713	CCND1,CDH1,CXCL12,SNAI1,TWIST1
EFNA4		kinase		0.378	0.0072	ABCA12,CRABP2,DUSP4,KRT75,PLAT,S100A7,SOX9
EFNA3		kinase		0.378	0.0072	ABCA12,CRABP2,DUSP4,KRT75,PLAT,S100A7,SOX9
FOXD2-AS1		other			0.00741	CDH1,HES1,SNAI1
CHCHD5		other			0.00741	CPT1B,FASN,SREBF1
ERP29		transporter			0.00741	SNAI1,TWIST1,ZEB2
MAPK3		kinase			0.00741	CDKN1A,SLC4A7,TNFRSF10A
MBD3		other			0.00746	CDKN2A,EFNA5,MDM2,SCD
MBD2		transcription regulator			0.00861	BRCA1,CDH1,CDKN2A,CEL,EFNA5
SFN		other		0.13	0.00861	CDH1,DSG2,F3,PPP1R1B,SGK1
PYHIN1		other			0.00863	CDKN1A,MDM2
CTDSP1		phosphatase			0.00863	CDH1,TWIST1
GALNT3		enzyme			0.00863	CDH1,FN1
MTORC2		complex			0.00863	FASN,SREBF1
PURA		transcription regulator			0.00863	AR,CDKN1A
COL3A1		other			0.00863	FN1,IL1RN
NUMB		other			0.00863	CDKN1A,HES1
mir-185		microRNA			0.00863	AR,SREBF2
miR-615-3p (miRNAs w/seed CCGAGCC)		mature microRNA			0.00863	AR,LCOR
HDAC7		transcription regulator			0.00863	CDKN1A,NR4A1
FGFR3		kinase			0.00863	CDKN1A,CDKN2A
FLOT1		other			0.00863	CCND1,CDKN1A
SCD	-4.705	enzyme			0.00863	FASN,SREBF1
BET		group			0.00863	HMOX1,NQO1
GADD45GIP1		other			0.00863	GSTA2,HMOX1
CD24		other		-1.104	0.00971	ATP13A3,CDC27,CDKN1A,ECM1,EPHB6,ICAM1,LAT2,PDS5A,RELB,THBS1,TOP2A,TP53INP1
JUN		transcription regulator		0.87	0.00971	ACTA2,ERCC4,ICAM1,MMP10,MMP7,NFKBIZ,NR4A1,PKIB,PTGES,SDK1,TNFRSF10A,XPO5
SMARCA4		transcription regulator		0.849	0.0102	ABHD2,ASNS,CDH1,CDKN1A,CLK1,FBLIM1,FN1,ID3,IFI30,KCNJ2,MAP1B,NRP1,PLPP3,SPRY2,TACSTD2,TAGLN
MDM2	-3.217	transcription regulator			0.0103	CDKN1A,CDKN2A,MDM2,SPRY2,THBS1
ZEB1		transcription regulator		0.214	0.0103	CDH1,CDKN2A,COL1A1,FN1,KRT19
HDAC2		transcription regulator			0.0103	BRCA1,CDH1,CDKN1A,MDM2,RHOB
CTLA4		transmembrane receptor		0.447	0.0103	IL3RA,PADI2,PRKD3,SLC7A5,TOP2A
LGALS3		other			0.0105	CCND1,CDKN1A,COL5A2,ICAM1,ITGA6,KRT19,PLEK2
NAALADL2		other			0.0107	MIPEP,MMP7,S1PR3
FH		enzyme			0.0107	CDKN1A,LTBP2,NQO1
RLIM	-2.88	enzyme			0.0107	CDKN1A,FN1,SKIL
miR-218-5p (and other miRNAs w/seed UGUGCUU)		mature microRNA			0.0107	CDH1,PARP1,ZEB2
WNT7A		cytokine			0.0107	CDH1,MMP10,TWIST1
IGFBP5		other			0.0107	CCND1,EFNB2,F3
MECOM		transcription regulator			0.0107	SOX9,SPARC,TCF4
PCGF2		transcription regulator			0.0107	CDKN2A,HES1,JAG1
RELA		transcription regulator		-0.883	0.0108	CD274,CDKN1A,COL1A1,EGR1,EHF,GSTA1,GSTA2,IL1RN,MT-CYB,SLC2A4,TAP2,TGM2,TWIST1
IgG		complex		0.775	0.011	ADM,B2M,CDKN1A,CRABP2,DDIT3,DEGS1,HLA-E,HSPB1,IL1RN,LDLR,PLS3,PPL,TACSTD2,THBS1,TOB1
Akt		group		-1.584	0.0114	ACTA2,CCND1,CDH1,F3,PPP1R1B,SGK1,SLC4A7,SNAI1,TNC
MAPK9		kinase		-0.911	0.0118	ACLY,CDKN1A,FASN,IRF9,PLIN2,SCD,SREBF1
DCAF1		kinase		0.283	0.0119	OPN3,PTGES,TGM2,TOB1
PARP1	-2.488	enzyme		-0.277	0.0122	CCND1,NAT1,PARP1,PEG10,TMOD3
PRNP	-2.283	other		-1.432	0.0122	AHR,CDKN2A,PLPP3,SOX9,TCF4
HGF		growth factor		-0.894	0.0125	ATM,CDKN1A,CENPF,CTSK,DDX21,EFNB2,EGR1,KRT19,RHOB,THBS1,TRIP10
CRNDE		other		0.218	0.0125	CDKN1A,DUSP4,FOXO4,HSPA6,NR4A1,TAOK3
ETV5		transcription regulator			0.0125	CCND1,CDH1,FN1,ICAM1,KRT19,NCAM2
FOXM1		transcription regulator		-1.214	0.0131	CDKN1A,CDKN2A,CENPE,CENPF,MMP7,NEDD4,NEK2,SKP2
CLDN7		other		0.898	0.0132	ABLIM1,B4GALNT1,CLIP4,F3,F5,FLG,IGFBP7,NETO2,NNMT,NUDT21,PRNP,SLCO2A1,TSPAN12
IL1A		cytokine		1.444	0.0137	ALDH1A3,CD274,CSF1,FOSB,ICAM1,LOX,MMP10,NFKBIZ,PTGES,S100A7
NSUN6		enzyme		0.816	0.0143	FLNA,FSTL1,SGK1,TGM2,THBS1,TOP2A
EIF3E		other		-0.728	0.0143	APLP1,CCND1,SNAI1,THBS1,TNC,ZEB2
miR-21-5p (and other miRNAs w/seed AGCUUAU)		mature microRNA	Activated	2.2	0.0143	ACTA2,CDKN1A,HIPK3,PRRG4,SERPINB5
PRKAA		group			0.0146	CDH1,CDKN1A,SNAI1
CAMK2N2		other			0.0146	CCND1,CDKN1A,MDM2
hemoglobin		complex			0.0146	HMOX1,ME1,NQO1
KDM5A	-2.023	transcription regulator			0.0146	CCND1,DUSP2,HMOX1
FOXC2		transcription regulator			0.0146	CDH1,FN1,SNAI1
CRP		other			0.0146	EGR1,NOS3,PRKCA
mir-183		microRNA		1.078	0.0147	CDH1,EGR1,FN1,SLC39A9
NCOA2		transcription regulator		-0.927	0.0147	EGR1,FASN,PLIN2,SREBF1
NDRG1		kinase		-0.054	0.0147	CCND1,CDH1,MDM2,SNAI1
DDX5		enzyme			0.0147	ACTA2,CCND1,CDKN1A,TIMP1
TGFB2		growth factor			0.0147	DOCK4,EGR1,FN1,SCD
SMAD4		transcription regulator		0.742	0.0162	CCND1,CDKN1A,JAG1,MDM2,SGK1,SNAI1
BRCA1	-2.045	transcription regulator		-0.797	0.0165	ATM,BRCA1,CCND1,CDKN1A,DDIT3,NQO1,SNAI1
IFN Beta		group			0.0166	CDKN1A,FN1,IRF9,MT-CO2,MT-ND2
INS		other		-0.832	0.0166	ACLY,FASN,PLIN2,SCD,SREBF1
FGF16		growth factor			0.0166	CDH1,SNAI1
HOXA-AS2		other			0.0166	CDKN1A,DDIT3
BCAS2		other			0.0166	CDKN1A,MDM2
CCN6		growth factor			0.0166	CDH1,SNAI1
MUCL1		other			0.0166	CCND1,CDKN1A
CDCA2		other			0.0166	CDKN1A,CDKN2A
HDAC5		transcription regulator			0.0166	CDKN1A,NR4A1
CTNND1		other			0.0166	CDH1,SNAI1
SLPI	-3.781	other			0.0166	CCND1,LOX
mir-218		microRNA			0.0166	CDH1,ZEB2
mir-375		microRNA			0.0166	AR,MTDH
SFRP4		transmembrane receptor			0.0166	CDH1,TWIST1
PLAU		peptidase			0.0166	ICAM1,SNAI1
SLIT2		other			0.0166	CDH1,SNAI1
OTUD7B		peptidase			0.0166	ACTA2,ICAM1
USP11		peptidase			0.0166	CDKN1A,CDKN2A
RGCC		other			0.0166	ACTA2,SNAI1
SOAT1		enzyme			0.0166	FASN,SREBF2
HOXA5		transcription regulator			0.0166	CDKN1A,MDM2
MITF		transcription regulator			0.0178	CDKN2A,COL1A1,FMOD,SOX9
IL1B		cytokine		0.965	0.0182	ACPP,COL1A1,EGR1,EHF,ENPP1,F3,GSTA1,ICAM1,IL1RN,LCP1,MMP7,NOS3,NRP1,PLA2G2A,PLA2G3,PTGES,PTGFR,THBS1,TOB1
PRKCE		kinase		0.728	0.0192	CCND1,CDH1,CDKN1A,EGR1,RGS2
NFE2L2		transcription regulator		-1.024	0.0192	BRCA1,DDIT3,HMOX1,ME1,NQO1
UXT		transcription regulator		-0.418	0.0192	BUB1,F5,KDELR3,NCOR1,PMEPA1
RBPJ		transcription regulator			0.0192	CDKN1A,CDKN2A,CSF1,PRKAR2A,TNC
CHD7		enzyme			0.0193	JAG1,MDM2,PIDD1
SAA		group			0.0193	F3,ICAM1,IL1RN
SKP2	-2.116	other			0.0193	CCND1,CDH1,ZEB2
SMAD1		transcription regulator			0.0193	ACTA2,COL1A1,ICAM1
CCAT1		other			0.0193	CDH1,CDKN1A,CDKN2A
SH3KBP1	-2.377	other			0.0193	CDH1,FN1,SNAI1
PLAUR		transmembrane receptor			0.0193	CDH1,ITGA6,SNAI1
CXCR4		G-protein coupled receptor			0.0193	CCND1,CXCL12,F3
LNX2		other			0.0193	HES1,JAG1,LFNG
ECM1	4.331	transporter			0.0193	CDH1,SNAI1,ZEB2
mir-17		microRNA		1.951	0.0213	AR,ATM,CDKN1A,TP53INP1
TP53COR1		other		-1.067	0.0213	MDM2,PLK2,TOP2A,TP53INP1
PKM		kinase		-1.812	0.0223	ACLY,CCND1,CDH1,MT-CO1,MT-ND3,PCK2,SDC2
IL17A		cytokine		0.842	0.0228	ACTA2,CD274,COL1A1,ICAM1,IL1RN,NFKBIZ,NRP1,TIMP1
KRAS		enzyme		-1	0.023	CCND1,CDKN1A,CPT1B,DUSP4,NRAS,TNFRSF10A
PDLIM2		other		0	0.0233	CDH1,FHDC1,FSTL1,OAS3,PHLDA1,PRR16,RTN1,SERF1A/SERF1B,TAGLN,TMSB15B
STAT5A		transcription regulator			0.0234	AHSA2P,CDH1,GALC,GRHL3,MAP1LC3A,MMP7,MUC20,PSMB8,TACSTD2,TLE4,TM4SF1,TSPAN8
HOTAIR		other			0.0247	ACTA2,CDH1,SNAI1
VDR		transcription regulator			0.0247	CDKN1A,COL1A1,UCP2
HNF1B		transcription regulator			0.0247	CDH1,GSTA1,UGT2B17
CEBPD		transcription regulator			0.0247	CCND1,CDC27,DDIT3
TNFRSF1A		transmembrane receptor			0.0247	CDKN1A,GSTA1,NQO1
ESR2		ligand-dependent nuclear receptor		-0.555	0.0251	CCND1,CDH1,CDKN1A,CXCL12,GRPR
MECP2		transcription regulator			0.0252	CDH1,CDKN2A,EFNA5,RELN
Ctbp		group			0.0267	CDKN2A,RAB29
PROCR		other			0.0267	CCND1,ROCK2
HSP90AA1		enzyme			0.0267	CDH1,FN1
CBR3-AS1		other			0.0267	CCND1,CDH1
mir-210		microRNA			0.0267	CDH1,CDKN2A
miR-292b-5p (and other miRNAs w/seed CUCAAAA)		mature microRNA			0.0267	AR,BTG1
LIPE		enzyme			0.0267	FASN,SLC2A4
TCF12		transcription regulator			0.0267	CDH1,FN1
GAST		other			0.0267	HES1,JAG1
PBX1		transcription regulator			0.0267	CDH1,UGT2B17
IQGAP1	-1.818	other			0.0267	CCND1,CDH1
CDKN1B		kinase			0.0267	CCND1,TWIST1
PPP5C		phosphatase			0.0267	CCND1,SGK1
Mek		group		-1.352	0.0269	CCND1,CDCP1,CDH1,CRYAB,FASN,HSPB1,ITGA6,MDM2
miR-34a-5p (and other miRNAs w/seed GGCAGUG)		mature microRNA		1.044	0.0295	CCND1,CDKN1A,ICAM1,TP53INP1
LINC00963		other			0.0309	CREB3L1,DDIT3,PCK2
miR-296-5p (miRNAs w/seed GGGCCCC)		mature microRNA			0.0309	COL1A1,KLK1,TNC
FGFR2		kinase			0.0309	CDH1,COL1A1,SNAI1
PTTG1		transcription regulator			0.0309	CCND1,CDH1,SNAI1
HELLS		enzyme			0.0309	PDS5A,RALGPS2,RBL1
Creb		group			0.0315	CCND1,CDKN1A,CHGA,EGR1,RGS2,SOX9
mir-21		microRNA		0.52	0.0321	ACTA2,CDKN1A,FN1,HIPK3,PRRG4
Growth hormone		group		1.516	0.0321	CCND1,CDH1,LDLR,PLK2,SGK1,TGFB3,ZEB2
CBX5		transcription regulator	Inhibited	-2.714	0.034	AHSA2P,GALC,GRHL3,MAP1LC3A,MMP7,MUC20,PSMB8,TACSTD2,TLE4,TM4SF1,TSPAN8
SREBF1	-2.262	transcription regulator		-0.528	0.0343	BHLHE41,FASN,NPC1,SREBF1
KLF5		transcription regulator		1.188	0.0343	CCND1,CDH1,CDKN1A,PTGES
EZH2		transcription regulator		1.228	0.0355	CCND1,CDH1,CDKN1A,CDKN2A,CELF1,CHRM3,DAB2IP,MMP7,PIP5K1C,PTGES,RASSF5,SNAI1,TWIST1,WNT10B
FOXO4	-2.367	transcription regulator			0.0377	CDKN1A,JAG1,SGK1
CTBP1		enzyme			0.0377	BRCA1,CDH1,CDKN1A
MACROH2A1		other		-0.447	0.038	ALDH1A3,CDKN1A,EGR1,FITM2,FN1,SNAI1,SPARC
CDKN2A	-2.462	transcription regulator		0.128	0.0381	ACTA2,CCND1,CDKN1A,CDKN2A,MDM2,RBL1
Lh		complex		1	0.0382	ACP5,ACPP,ACTA2,ADCY7,AR,ARHGAP35,ATP2A2,DAPK1,DUSP9,INHBB,PRKAR2A,PRKX,PTPRF,RAB27A,RHOB,SGK1,THBS1,TPM2
Rock		group			0.0387	CDH1,THBS1
VIPAS39		other			0.0387	SPARC,THBS1
RASSF6		other			0.0387	CDKN1A,CDKN2A
ZMYND10		other			0.0387	MMP19,THBS1
NR1H3		ligand-dependent nuclear receptor			0.0387	SLC2A4,SREBF1
AGR2		other			0.0387	CDKN2A,EGR1
SOD2		enzyme			0.0387	CDKN1A,DDIT3
C3AR1		G-protein coupled receptor			0.0387	DDIT3,SREBF1
PLCD1		enzyme			0.0387	CDH1,SNAI1
mir-296		microRNA			0.0387	CALML4,COL1A1
mir-135		microRNA			0.0387	AR,CDH1
AXL		kinase			0.0387	CDH1,SNAI1
RB1CC1		other			0.0387	CDKN1A,SKIL
PDGFRA		kinase			0.0387	ACTA2,COL1A1
PTGER4		G-protein coupled receptor			0.0387	BRCA1,ICAM1
TNFRSF11A		transmembrane receptor			0.0387	FN1,SNAI1
HAS2		enzyme			0.0387	ACTA2,TIMP1
STAT5B		transcription regulator			0.0387	CCND1,CDH1
AIF1		other			0.0387	ACTA2,COL1A1
ACKR3	-4.18	G-protein coupled receptor			0.0387	CCND1,CDKN1A
MCAM		other			0.0387	CDH1,FN1
PROX1		transcription regulator			0.0387	FLT4,NRP1
MEF2D		transcription regulator			0.0387	CDH1,FN1
FOXO1		transcription regulator		0.186	0.0394	CDKN1A,CENPF,JAG1,NEK2,SERPINB5,SGK1,SPRY2,THBS1
STAT5a/b		group	Inhibited	-2.213	0.0402	AHR,CCND1,CDKN1A,CDKN2A,NETO2
TERT		enzyme		1.953	0.0402	AR,CDKN1A,CDKN2A,GATA6,NOS3
FSH		complex		0.522	0.0406	ACP5,ACPP,ACTA2,ADCY7,ARHGAP35,ATP2A2,BMPR1B,DAPK1,DUSP9,GATA6,INHBB,LDLR,PRKX,PRNP,PTPRF,RAB27A,RHOB,SGK1,THBS1,TOB1,TPM2,ZBED1
FANCC		other			0.0418	CDK11A,CXCL12,JAG1,MMP7,TACSTD2,TBC1D9
IL6		cytokine	Activated	2.613	0.0423	CCND1,CDH1,CDKN1A,CDKN2A,MMP10,MMP7,ORM1,SGK1,TIMP1
PPARA		ligand-dependent nuclear receptor		0	0.0449	CDKN2A,MT-CO2,SLC2A4,UCP3
IRF1		transcription regulator			0.0449	CD274,CDKN1A,PIGR,TAP2
WNT5A		cytokine			0.0453	COL1A1,FN1,MMP7
HOXD10		transcription regulator			0.0453	ICAM1,RHOB,TIMP1
SMARCD3		transcription regulator			0.0453	COL1A1,FMOD,SOX9
TBXT		transcription regulator			0.0453	COL1A1,FMOD,SOX9
PAK1		kinase			0.0453	CCND1,CDKN1A,CDKN2A
SMAD3		transcription regulator		-0.849	0.0456	ACTA2,CDKN1A,COL1A1,FN1,S1PR3,SNAI1
Jnk		group		-0.478	0.048	ACTA2,BRCA1,CCND1,CXCL12,FOSB,ICAM1,TIMP1
SIRT1		transcription regulator			0.0494	CDH1,FN1,HMOX1,NAT1,RELB
IL5		cytokine		0.128	0.0497	ACP5,ATXN1,IL3RA,RIPOR2,SLC1A5,TPM4
let-7		microRNA	Activated	2.8	0.0665	ACTA2,ALDH1B1,AR,CCND1,FN1,NRAS,SKP2,XPO5
XBP1		transcription regulator		-1.982	0.0867	ABCA12,DDIT3,ICAM1,PRNP
CCN1		other		-1.982	0.095	CCND1,FN1,ITGA2,MSX2
ELAVL1		other	Inhibited	-2.213	0.144	CDKN1A,CENPE,FLNA,NEK2,PIGR,TOP2A
AREG		growth factor	Inhibited	-2.219	0.24	ARHGAP11A,CCND1,CENPF,KIF14,TOP2A
CAMP		other		-1.987	0.242	ICAM1,IL1RN,IL36RN,SNAI1
POU5F1		transcription regulator	Activated	2.429	0.293	DAPK1,DFFA,DLX1,GATA6,HOXC4,NAIP,PODXL,TNFRSF10A
EP300		transcription regulator		-1.969	0.442	AR,CCND1,CDKN1A,MDM2
