# Supplementary material for: Transcriptomic Analysis of LNCaP Tumor Xenograft to Elucidate the Components and Mechanisms Contributed by Tumor Environment as Targets for Dietary Prostate Cancer Prevention Studies
Source: Nutrients. 2021 Mar 19;13(3):1000. doi: 10.3390/nu13031000 (PMC8003580; doi:10.3390/nu13031000)
Supplement: Supplementary file 1 [file nutrients-13-01000-s001.zip › Lu's Nutrients Supplemental data/Supplemental data Excel files/QP7bLNCaP vs Tumor in 2 studies Genes List 12-12-19 (Suppl Data 1) copy.xls]

## Sheet: Sheet0
© 2000-2019 QIAGEN. All rights reserved.
Symbol	Entrez Gene Name	Gene Symbol - human (HUGO / HGNC / Entrez Gene)	Expr Fold Change	Location	Type(s)	Biomarker Application(s)	Drug(s)	Entrez Gene ID for Human	Entrez Gene ID for Mouse	Entrez Gene ID for Rat
AARS2	alanyl-tRNA synthetase 2, mitochondrial	AARS2	-1.874	Cytoplasm	enzyme			57505	224805	301254
AARS	alanyl-tRNA synthetase	AARS	-1.797	Cytoplasm	enzyme			16	234734	292023
ABCA12	ATP binding cassette subfamily A member 12	ABCA12	-2.779	Plasma Membrane	transporter			26154	74591	301482
ABCE1	ATP binding cassette subfamily E member 1	ABCE1	-2.027	Cytoplasm	transporter			6059	24015	361390
ABCG1	ATP binding cassette subfamily G member 1	ABCG1	-2.824	Plasma Membrane	transporter	efficacy,unspecified application		9619	11307	85264
ABHD2	abhydrolase domain containing 2	ABHD2	-3.216	Cytoplasm	enzyme			11057	54608	293050
ABLIM1	actin binding LIM protein 1	ABLIM1	-2.061	Cytoplasm	other			3983	226251	307989
ABRACL	ABRA C-terminal like	C6orf115	1.882	Other	other			58527	73112	685045
ACACA	acetyl-CoA carboxylase alpha	ACACA	-1.929	Cytoplasm	enzyme			31	107476	60581
ACBD7	acyl-CoA binding domain containing 7	ACBD7	-2.223	Other	other			414149	78245	361277
ACER3	alkaline ceramidase 3	ACER3	-2.038	Cytoplasm	enzyme			55331	66190	499210
ACKR3	atypical chemokine receptor 3	CXCR7	-4.18	Plasma Membrane	G-protein coupled receptor			57007	12778	84348
ACLY	ATP citrate lyase	ACLY	-2.463	Cytoplasm	enzyme	unspecified application		47	104112	24159
ACOT4	acyl-CoA thioesterase 4	ACOT4	13.541	Cytoplasm	enzyme			122970	171282	681337
ACP5	acid phosphatase 5, tartrate resistant	ACP5	6.217	Cytoplasm	phosphatase	disease progression,efficacy,unspecified application		54		25732
ACPP	acid phosphatase, prostate	ACPP	22.545	Extracellular Space	phosphatase	efficacy,unspecified application		55	56318	56780
ACSL1	acyl-CoA synthetase long chain family member 1	ACSL1	-3.083	Cytoplasm	enzyme	unspecified application		2180	14081	25288
ACSL5	acyl-CoA synthetase long chain family member 5	ACSL5	4.742	Cytoplasm	enzyme			51703	433256	94340
ACSS1	acyl-CoA synthetase short chain family member 1	ACSS1	11.148	Cytoplasm	enzyme			84532	68738	296259
ACTA2	actin alpha 2, smooth muscle	ACTA2	-6.703	Cytoplasm	other	efficacy		59	11475	81633
ACTR2	actin related protein 2	ACTR2	-1.616	Plasma Membrane	other			10097	66713	289820
ACTR3	actin related protein 3	ACTR3	-2.672	Plasma Membrane	other	diagnosis		10096	74117	81732
ADA	adenosine deaminase	ADA	-3.707	Cytoplasm	enzyme		adenosine deaminase inhibitor,alemtuzumab/pentostatin,aspirin/dipyridamole,aspirin/dipyridamole/telmisartan,cyclophosphamide/pentostatin/rituximab,dipyridamole,pentostatin,pentostatin/recombinant interferon,pentostatin/rituximab,vidarabine	100	11486	24165
ADAM10	ADAM metallopeptidase domain 10	ADAM10	-1.867	Plasma Membrane	peptidase			102	11487	29650
ADAM32	ADAM metallopeptidase domain 32	ADAM32	4.812	Other	peptidase			203102	353188	361170
ADAR	adenosine deaminase RNA specific	ADAR	-2.138	Nucleus	enzyme			103	56417	81635
ADAT1	adenosine deaminase tRNA specific 1	ADAT1	-3.165	Other	enzyme			23536	30947	690810
ADCY1	adenylate cyclase 1	ADCY1	-2.948	Plasma Membrane	enzyme			107	432530	305509
ADCY3	adenylate cyclase 3	ADCY3	-1.7	Plasma Membrane	enzyme			109	104111	64508
ADCY7	adenylate cyclase 7	ADCY7	-2.749	Plasma Membrane	enzyme			113	11513	84420
ADCY9	adenylate cyclase 9	ADCY9	-1.817	Plasma Membrane	enzyme			115	11515	302950
ADGRG6	adhesion G protein-coupled receptor G6	GPR126	-11.414	Plasma Membrane	G-protein coupled receptor			57211	215798	308376
ADGRL1	adhesion G protein-coupled receptor L1	LPHN1	-1.637	Plasma Membrane	G-protein coupled receptor			22859	330814	65096
ADM2	adrenomedullin 2	ADM2	-2.045	Extracellular Space	other			79924	223780	399475
ADM	adrenomedullin	ADM	52.696	Extracellular Space	other	prognosis,unspecified application		133	11535	25026
ADORA2A	adenosine A2a receptor	ADORA2A	1.777	Plasma Membrane	G-protein coupled receptor	unspecified application	AB928,acetaminophen/aspirin/caffeine,acetaminophen/butalbital/caffeine,acetaminophen/butalbital/caffeine/codeine,acetaminophen/caffeine/chlorpheniramine/hydrocodone/phenylephrine,acetaminophen/caffeine/dihydrocodeine,adenosine,aspirin/butalbital/caffeine,aspirin/butalbital/caffeine/codeine,aspirin/caffeine/dihydrocodeine,aspirin/caffeine/orphenadrine,aspirin/caffeine/propoxyphene,AZD4635,binodeno…	135	11540	25369
ADRA2A	adrenoceptor alpha 2A	ADRA2A	6.275	Plasma Membrane	G-protein coupled receptor		acetaminophen/clemastine/pseudoephedrine,acetaminophen/dexbrompheniramine/pseudoephedrine,acrivastine/pseudoephedrine,alpha-methyl dopa,antazoline/naphazoline,apraclonidine,articaine/epinephrine,asenapine,azatadine/pseudoephedrine,benzphetamine,brimonidine,brimonidine/brinzolamide,brompheniramine/codeine/phenylpropanolamine,brompheniramine/dextromethorphan/pseudoephedrine,bupivacaine/epinephrine,…	150	11551	25083
ADRA2C	adrenoceptor alpha 2C	ADRA2C	-14.295	Plasma Membrane	G-protein coupled receptor		acetaminophen/clemastine/pseudoephedrine,acetaminophen/dexbrompheniramine/pseudoephedrine,acrivastine/pseudoephedrine,agmatine,alpha-methyl dopa,antazoline/naphazoline,apomorphine,apraclonidine,articaine/epinephrine,asenapine,azatadine/pseudoephedrine,brexpiprazole,brimonidine,brimonidine/brinzolamide,brompheniramine/codeine/phenylpropanolamine,brompheniramine/dextromethorphan/pseudoephedrine,caf…	152	11553	24175
ADRB1	adrenoceptor beta 1	ADRB1	5.629	Plasma Membrane	G-protein coupled receptor	prognosis,unspecified application	acebutolol,alprenolol,amiodarone,arbutamine,articaine/epinephrine,atenolol,atenolol/chlorthalidone,bendroflumethiazide/nadolol,betaxolol,bisoprolol,bisoprolol/hydrochlorothiazide,bopindolol,bupivacaine/epinephrine,bupranolol,carteolol,carvedilol,celiprolol,dexamethasone/olanzapine,dipivefrin,dobutamine,dopamine,dorzolamide/timolol,droxidopa,ephedrine,epinephrine,epinephrine/lidocaine,epinephrine/…	153	11554	24925
AGAP10P	ArfGAP with GTPase domain, ankyrin repeat and PH domain 10, pseudogene	CTGLF10P	4.647	Other	other			653234
AGO1	argonaute RISC catalytic component 1	EIF2C1	-2.274	Cytoplasm	translation regulator			26523	236511	313594
AGPAT1	1-acylglycerol-3-phosphate O-acyltransferase 1	AGPAT1	-1.844	Cytoplasm	enzyme			10554	55979	406165
AGPAT3	1-acylglycerol-3-phosphate O-acyltransferase 3	AGPAT3	-1.776	Cytoplasm	enzyme			56894	28169	294324
AHCTF1	AT-hook containing transcription factor 1	AHCTF1	-1.886	Nucleus	transcription regulator			25909	226747	360886
AHR	aryl hydrocarbon receptor	AHR	-3.519	Nucleus	ligand-dependent nuclear receptor			196	11622	25690
AHSA2P	activator of HSP90 ATPase homolog 2, pseudogene	AHSA2	3.282	Other	other			130872
AIP	aryl hydrocarbon receptor interacting protein	AIP	-1.866	Nucleus	transcription regulator			9049	11632	282827
AJUBA	ajuba LIM protein	JUB	-2.979	Nucleus	transcription regulator			84962	16475	85265
AKR7A3	aldo-keto reductase family 7 member A3	AKR7A3	4.532	Cytoplasm	enzyme			22977		26760
AKR7L	aldo-keto reductase family 7 like (gene/pseudogene)	AKR7L	2.753	Cytoplasm	enzyme			246181
ALDH18A1	aldehyde dehydrogenase 18 family member A1	ALDH18A1	-1.665	Cytoplasm	kinase			5832	56454	361755
ALDH1A3	aldehyde dehydrogenase 1 family member A3	ALDH1A3	2.765	Cytoplasm	enzyme			220	56847	266603
ALDH1B1	aldehyde dehydrogenase 1 family member B1	ALDH1B1	-2.194	Cytoplasm	enzyme			219	72535	298079
ALDH3A2	aldehyde dehydrogenase 3 family member A2	ALDH3A2	-1.762	Cytoplasm	enzyme			224	11671	65183
ALDH5A1	aldehyde dehydrogenase 5 family member A1	ALDH5A1	2.747	Cytoplasm	enzyme		theophylline/tretinoin/valproic acid,valproic acid	7915	214579	291133
ALDH6A1	aldehyde dehydrogenase 6 family member A1	ALDH6A1	-3.1	Cytoplasm	enzyme	unspecified application		4329	104776	81708
ALOX15	arachidonate 15-lipoxygenase	ALOX15	-1.683	Cytoplasm	enzyme	disease progression,efficacy		246	11687	81639
ALPK1	alpha kinase 1	ALPK1	-2.747	Cytoplasm	kinase			80216	71481	310879
AMACR	alpha-methylacyl-CoA racemase	AMACR	5.658	Cytoplasm	enzyme	diagnosis,disease progression		23600	17117	25284
AMER1	APC membrane recruitment protein 1	FAM123B	-2.817	Plasma Membrane	other			139285	72345	501584
AMY2B	amylase alpha 2B (pancreatic)	AMY2B	5.405	Extracellular Space	enzyme		acarbose,ascorbic acid	280	109959|100043688|100043686|100043684	497039
ANAPC1	anaphase promoting complex subunit 1	ANAPC1	-2.102	Nucleus	other			64682	17222	311412
ANGEL1	angel homolog 1	ANGEL1	-2.102	Extracellular Space	other			23357	68737	362765
ANGPT2	angiopoietin 2	ANGPT2	67.692	Extracellular Space	growth factor	diagnosis,efficacy,prognosis,unspecified application	BI 836880,CVX-060,nesvacumab,trebananib,vanucizumab	285	11601	89805
ANKIB1	ankyrin repeat and IBR domain containing 1	ANKIB1	-1.818	Nucleus	transcription regulator			54467	70797	368062
ANKRD2	ankyrin repeat domain 2	ANKRD2	-4.233	Nucleus	transcription regulator	unspecified application		26287	56642	309374
ANKRD11	ankyrin repeat domain 11	ANKRD11	-1.884	Nucleus	other	unspecified application		29123	77087	365023
ANKRD17	ankyrin repeat domain 17	ANKRD17	-1.792	Nucleus	other			26057	81702	289521
ANKS6	ankyrin repeat and sterile alpha motif domain containing 6	ANKS6	-2.501	Cytoplasm	other			203286	75691	362515
ANO6	anoctamin 6	ANO6	-2.253	Plasma Membrane	ion channel			196527	105722	315272
ANO9	anoctamin 9	ANO9	4.229	Plasma Membrane	ion channel			338440	71345	499287
ANP32E	acidic nuclear phosphoprotein 32 family member E	ANP32E	-2.312	Nucleus	other			81611
ANXA6	annexin A6	ANXA6	-1.955	Plasma Membrane	ion channel			309	11749	79125
AP1G1	adaptor related protein complex 1 subunit gamma 1	AP1G1	-1.557	Cytoplasm	transporter			164	11765	171494
AP1S2	adaptor related protein complex 1 subunit sigma 2	AP1S2	1.983	Cytoplasm	transporter			8905	108012	302671
AP2A1	adaptor related protein complex 2 subunit alpha 1	AP2A1	-1.597	Cytoplasm	transporter			160	11771	308578
AP2B1	adaptor related protein complex 2 subunit beta 1	AP2B1	-1.983	Plasma Membrane	transporter			163		140670
AP5Z1	adaptor related protein complex 5 subunit zeta 1	KIAA0415	2.344	Nucleus	other			9907	231855	641386
APBB3	amyloid beta precursor protein binding family B member 3	APBB3	2.255	Cytoplasm	other			10307	225372	117026
APC2	APC regulator of WNT signaling pathway 2	APC2	-2.24	Cytoplasm	enzyme			10297	23805	299611
APLP1	amyloid beta precursor like protein 1	APLP1	-2.012	Extracellular Space	other			333	11803	502317
APOA5	apolipoprotein A5	APOA5	-13.12	Extracellular Space	transporter			116519	66113	140638
APOC1	apolipoprotein C1	APOC1	4.419	Extracellular Space	transporter	prognosis,unspecified application		341
APOOL	apolipoprotein O like	APOOL	-3.298	Extracellular Space	other			139322	68117	317191
AR	androgen receptor	AR	-5.246	Nucleus	ligand-dependent nuclear receptor	diagnosis,disease progression,efficacy,unspecified application	1-testosterone,7alpha-hydroxytestosterone,androgen receptor antagonist,apalutamide,APC-100,AZD3514,AZD5312,bicalutamide,bicalutamide/goserelin,bicalutamide/leuprolide,BMS-641988,cyproterone acetate,cyproterone acetate/ethinyl estradiol,danazol,darolutamide,dexamethasone/enzalutamide,dihydrotestosterone,drospirenone,drospirenone/ethinyl estradiol,enzalutamide,enzalutamide/exemestane,EPI-506,estrad…	367	11835	24208
ARFGAP3	ADP ribosylation factor GTPase activating protein 3	ARFGAP3	1.709	Cytoplasm	transporter			26286	66251	503165
ARFGEF3	ARFGEF family member 3	KIAA1244	-2.619	Other	other			57221	215821
ARG2	arginase 2	ARG2	1.839	Cytoplasm	enzyme			384	11847	29215
ARHGAP10	Rho GTPase activating protein 10	ARHGAP10	-2.061	Cytoplasm	other			79658	78514	688429
ARHGAP19	Rho GTPase activating protein 19	ARHGAP19	-2.915	Cytoplasm	other	disease progression		84986	71085	679082
ARHGAP35	Rho GTPase activating protein 35	GRLF1	-2.438	Nucleus	transcription regulator			2909	232906	306400
ARHGAP42	Rho GTPase activating protein 42	TMEM133	5.078	Other	other			143872	71544	500943
ARHGAP11A	Rho GTPase activating protein 11A	ARHGAP11A	-2.114	Cytoplasm	other			9824	228482	296060
ARHGEF6	Rac/Cdc42 guanine nucleotide exchange factor 6	ARHGEF6	-3.841	Cytoplasm	other			9459	73341	363509
ARHGEF12	Rho guanine nucleotide exchange factor 12	ARHGEF12	-1.861	Cytoplasm	other			23365	69632	367072
ARL5B	ADP ribosylation factor like GTPase 5B	ARL5B	-2.744	Other	enzyme			221079	75869
ARMC12	armadillo repeat containing 12	C6orf81	3.4	Nucleus	other			221481	67645	294301
ARNTL2	aryl hydrocarbon receptor nuclear translocator like 2	ARNTL2	-2.39	Nucleus	transcription regulator			56938	272322	362464
ASB14	ankyrin repeat and SOCS box containing 14	ASB14	3.247	Cytoplasm	other			142686	142687	680076
ASGR1	asialoglycoprotein receptor 1	ASGR1	4.091	Plasma Membrane	transmembrane receptor			432	11889	24210
ASNS	asparagine synthetase (glutamine-hydrolyzing)	ASNS	-2.24	Cytoplasm	enzyme
ASPH	aspartate beta-hydroxylase	ASPH	-3.955	Cytoplasm	enzyme
ASPHD2	aspartate beta-hydroxylase domain containing 2	ASPHD2	3.392	Other	enzyme
ASS1	argininosuccinate synthase 1	ASS1	-3.29	Cytoplasm	enzyme
ASXL2	ASXL transcriptional regulator 2	ASXL2	-1.807	Extracellular Space	other
ATAD2	ATPase family AAA domain containing 2	ATAD2	-1.93	Nucleus	enzyme
ATF6	activating transcription factor 6	ATF6	-1.733	Cytoplasm	transcription regulator	efficacy
ATF7IP	activating transcription factor 7 interacting protein	ATF7IP	-2.663	Nucleus	transcription regulator
ATG9B	autophagy related 9B	ATG9B	15.221	Cytoplasm	other
ATL3	atlastin GTPase 3	ATL3	-2.496	Cytoplasm	other
ATM	ATM serine/threonine kinase	ATM	-2.585	Nucleus	kinase	diagnosis	AZD0156,AZD1390
ATOH7	atonal bHLH transcription factor 7	ATOH7	4.466	Other	other
ATP11B	ATPase phospholipid transporting 11B (putative)	ATP11B	-1.659	Plasma Membrane	transporter
ATP13A3	ATPase 13A3	ATP13A3	-2.214	Extracellular Space	transporter
ATP2A2	ATPase sarcoplasmic/endoplasmic reticulum Ca2+ transporting 2	ATP2A2	-2.173	Cytoplasm	transporter
ATP2A3	ATPase sarcoplasmic/endoplasmic reticulum Ca2+ transporting 3	ATP2A3	6.372	Cytoplasm	transporter
ATP7A	ATPase copper transporting alpha	ATP7A	-1.878	Plasma Membrane	transporter
ATXN1	ataxin 1	ATXN1	-2.226	Nucleus	transcription regulator
AUTS2	activator of transcription and developmental regulator AUTS2	AUTS2	2.189	Nucleus	other
B2M	beta-2-microglobulin	B2M	2.829	Plasma Membrane	transmembrane receptor	disease progression,efficacy,safety,unspecified application	4'-iodo-4'-deoxydoxorubicin
B4GALNT1	beta-1,4-N-acetyl-galactosaminyltransferase 1	B4GALNT1	-4.394	Cytoplasm	enzyme	diagnosis,prognosis
B4GALT5	beta-1,4-galactosyltransferase 5	B4GALT5	-1.856	Cytoplasm	enzyme	unspecified application
BACE1	beta-secretase 1	BACE1	-1.921	Cytoplasm	peptidase		elenbecestat,JNJ-54861911,lanabecestat,MK-8931
BACE2	beta-secretase 2	BACE2	5.802	Cytoplasm	peptidase
BANK1	B cell scaffold protein with ankyrin repeats 1	BANK1	-2.09	Extracellular Space	other
BARD1	BRCA1 associated RING domain 1	BARD1	-3.404	Nucleus	transcription regulator
BAZ1B	bromodomain adjacent to zinc finger domain 1B	BAZ1B	-1.651	Nucleus	transcription regulator
BBS2	Bardet-Biedl syndrome 2	BBS2	-1.833	Cytoplasm	other
BBS7	Bardet-Biedl syndrome 7	BBS7	-1.763	Cytoplasm	other
BBX	BBX high mobility group box domain containing	BBX	-3.245	Nucleus	transcription regulator
BCAM	basal cell adhesion molecule (Lutheran blood group)	BCAM	2.36	Plasma Membrane	transmembrane receptor	diagnosis
BCHE	butyrylcholinesterase	BCHE	-10.735	Plasma Membrane	enzyme		atropine/edrophonium,atropine/pralidoxime,dipivefrin,echothiophate,edrophonium,hexafluorenium,isoflurophate,malathion,pralidoxime,pyridostigmine,rivastigmine,tacrine
BCL7A	BAF chromatin remodeling complex subunit BCL7A	BCL7A	-1.851	Nucleus	other	unspecified application
BEND7	BEN domain containing 7	BEND7	-7.617	Cytoplasm	other
BHLHE41	basic helix-loop-helix family member e41	BHLHE41	17.458	Nucleus	transcription regulator
BICD1	BICD cargo adaptor 1	BICD1	2.406	Cytoplasm	other
BICD2	BICD cargo adaptor 2	BICD2	-2.095	Cytoplasm	other
BIK	BCL2 interacting killer	BIK	1.828	Cytoplasm	other
BLMH	bleomycin hydrolase	BLMH	-1.702	Cytoplasm	peptidase
BLNK	B cell linker	BLNK	2.598	Cytoplasm	other
BMP5	bone morphogenetic protein 5	BMP5	16.052	Extracellular Space	growth factor
BMPR1B	bone morphogenetic protein receptor type 1B	BMPR1B	9.568	Plasma Membrane	kinase	unspecified application
BMX	BMX non-receptor tyrosine kinase	BMX	4.211	Cytoplasm	kinase
BRCA1	BRCA1 DNA repair associated	BRCA1	-2.045	Nucleus	transcription regulator	diagnosis,efficacy,response to therapy
BRCC3	BRCA1/BRCA2-containing complex subunit 3	BRCC3	-3.403	Nucleus	enzyme
BRD3	bromodomain containing 3	BRD3	-2.65	Nucleus	kinase
BRD7	bromodomain containing 7	BRD7	-1.68	Nucleus	transcription regulator
BRI3BP	BRI3 binding protein	BRI3BP	-3.187	Extracellular Space	other
BROX	BRO1 domain and CAAX motif containing	C1orf58	-2.336	Cytoplasm	other
BRPF3	bromodomain and PHD finger containing 3	BRPF3	-1.734	Cytoplasm	other
BTG1	BTG anti-proliferation factor 1	BTG1	2.251	Nucleus	transcription regulator
BTN3A1	butyrophilin subfamily 3 member A1	BTN3A1	-3.046	Extracellular Space	other	unspecified application
BTN3A2	butyrophilin subfamily 3 member A2	BTN3A2	-4.4	Plasma Membrane	other
BTN3A3	butyrophilin subfamily 3 member A3	BTN3A3	-3.22	Plasma Membrane	other
BTNL9	butyrophilin like 9	BTNL9	-4.051	Plasma Membrane	other
BUB1	BUB1 mitotic checkpoint serine/threonine kinase	BUB1	-2.431	Nucleus	kinase
C11orf53	chromosome 11 open reading frame 53	C11orf53	10.582	Other	other
C12orf60	chromosome 12 open reading frame 60	C12orf60	3.909	Extracellular Space	other
C17orf67	chromosome 17 open reading frame 67	C17orf67	-1.981	Other	other
C19orf18	chromosome 19 open reading frame 18	C19orf18	3.897	Cytoplasm	other
C1orf74	chromosome 1 open reading frame 74	C1orf74	-1.905	Other	other
C1orf115	chromosome 1 open reading frame 115	C1orf115	-1.77	Other	other
C2CD2	C2 calcium dependent domain containing 2	C2CD2	-2.43	Cytoplasm	other
C2CD3	C2 calcium dependent domain containing 3	C2CD3	-2.264	Cytoplasm	other
C3orf35	chromosome 3 open reading frame 35	C3orf35	5.291	Other	other
C3orf52	chromosome 3 open reading frame 52	C3orf52	3.569	Other	other
C3orf62	chromosome 3 open reading frame 62	C3orf62	2.185	Other	other
C6orf89	chromosome 6 open reading frame 89	C6orf89	-1.605	Cytoplasm	other
C6orf120	chromosome 6 open reading frame 120	C6orf120	-1.929	Cytoplasm	other
C8orf48	chromosome 8 open reading frame 48	C8orf48	-7.398	Other	other
C9orf64	chromosome 9 open reading frame 64	C9orf64	4.208	Other	other
C9orf129	chromosome 9 open reading frame 129	C9orf129	8.304	Other	other
C9orf131	chromosome 9 open reading frame 131	C9orf131	4.164	Other	other
CA3	carbonic anhydrase 3	CA3	74.589	Cytoplasm	enzyme		acetazolamide,benzthiazide,chlorothiazide,chlorthalidone,hydrochlorothiazide,methazolamide,sulfacetamide,topiramate,trichloromethiazide
CA4	carbonic anhydrase 4	CA4	6.059	Plasma Membrane	enzyme		acetazolamide,benzthiazide,chlorothiazide,chlorothiazide/reserpine,chlorthalidone,dichlorphenamide,ethoxyzolamide,hydrochlorothiazide,methazolamide,phentermine/topiramate,sulfacetamide,topiramate,trichloromethiazide
CABP4	calcium binding protein 4	CABP4	3.069	Plasma Membrane	other
CACNA1G	calcium voltage-gated channel subunit alpha1 G	CACNA1G	4.399	Plasma Membrane	ion channel	diagnosis	cinnarizine,ethosuximide,flunarizine,mibefradil,trimethadione,zonisamide
CACNA1H	calcium voltage-gated channel subunit alpha1 H	CACNA1H	-4.173	Plasma Membrane	ion channel		bepridil,cinnarizine,flunarizine,isradipine,mibefradil,zonisamide
CACNB1	calcium voltage-gated channel auxiliary subunit beta 1	CACNB1	2.527	Plasma Membrane	ion channel		dexamethasone/rituximab/verapamil,ibutilide,mibefradil,nimodipine,trandolapril/verapamil,verapamil
CALML4	calmodulin like 4	CALML4	2.349	Other	other
CALML6	calmodulin like 6	CALML6	3.193	Cytoplasm	other
CAMK1	calcium/calmodulin dependent protein kinase I	CAMK1	1.95	Cytoplasm	kinase
CAMK1D	calcium/calmodulin dependent protein kinase ID	CAMK1D	3.415	Cytoplasm	kinase
CAMKK2	calcium/calmodulin dependent protein kinase kinase 2	CAMKK2	1.808	Cytoplasm	kinase
CAMSAP2	calmodulin regulated spectrin associated protein family member 2	CAMSAP1L1	-2.181	Cytoplasm	other
CAND1	cullin associated and neddylation dissociated 1	CAND1	-2.131	Cytoplasm	transcription regulator
CAPN3	calpain 3	CAPN3	6.001	Cytoplasm	peptidase
CAPN12	calpain 12	CAPN12	3.7	Other	peptidase
CAPRIN2	caprin family member 2	CAPRIN2	1.934	Cytoplasm	other
CAPS	calcyphosine	CAPS	2.186	Cytoplasm	other
CARD9	caspase recruitment domain family member 9	CARD9	2.639	Cytoplasm	other	diagnosis
CARS	cysteinyl-tRNA synthetase	CARS	-1.686	Cytoplasm	enzyme
CARTPT	CART prepropeptide	CARTPT	7.373	Extracellular Space	other		amphetamine
CASK	calcium/calmodulin dependent serine protein kinase	CASK	-1.72	Plasma Membrane	kinase
CASP8AP2	caspase 8 associated protein 2	CASP8AP2	-2.078	Nucleus	transcription regulator
CATSPERB	cation channel sperm associated auxiliary subunit beta	CATSPERB	3.201	Plasma Membrane	other
CBR1	carbonyl reductase 1	CBR1	-2.853	Cytoplasm	enzyme
CBX6	chromobox 6	CBX6	-4.024	Nucleus	other
CCDC17	coiled-coil domain containing 17	CCDC17	9.072	Other	other
CCDC78	coiled-coil domain containing 78	CCDC78	1.935	Cytoplasm	other
CCDC84	coiled-coil domain containing 84	CCDC84	3.355	Other	other
CCDC107	coiled-coil domain containing 107	CCDC107	1.905	Other	other
CCDC113	coiled-coil domain containing 113	CCDC113	-2.174	Cytoplasm	other
CCDC116	coiled-coil domain containing 116	CCDC116	5.597	Extracellular Space	other
CCDC130	coiled-coil domain containing 130	CCDC130	1.853	Other	other
CCDC157	coiled-coil domain containing 157	CCDC157	2.193	Other	other
CCDC186	coiled-coil domain containing 186	C10orf118	-3.287	Other	other
CCDC144NL	coiled-coil domain containing 144 family, N-terminal like	CCDC144NL	27.755	Other	other
CCDC74A	coiled-coil domain containing 74A	CCDC74A	2.537	Other	other
CCDC74B	coiled-coil domain containing 74B	CCDC74B	4.381	Other	other
CCDC85A	coiled-coil domain containing 85A	CCDC85A	29.164	Other	other
CCL28	C-C motif chemokine ligand 28	CCL28	9.709	Extracellular Space	cytokine
CCND1	cyclin D1	CCND1	-2.113	Nucleus	transcription regulator	diagnosis,efficacy,prognosis,response to therapy,unspecified application	arsenic trioxide,arsenic trioxide/cytarabine/methotrexate,arsenic trioxide/daunorubicin/tretinoin,arsenic trioxide/gemtuzumab ozogamicin/tretinoin,arsenic trioxide/idarubicin/tretinoin,arsenic trioxide/tretinoin
CCNG1	cyclin G1	CCNG1	-1.815	Nucleus	other
CCNJ	cyclin J	CCNJ	4.653	Nucleus	other
CCNO	cyclin O	CCNO	4.827	Nucleus	other
CCNT1	cyclin T1	CCNT1	-10.375	Nucleus	transcription regulator
CCT6B	chaperonin containing TCP1 subunit 6B	CCT6B	2.197	Cytoplasm	transporter
CD101	CD101 molecule	IGSF2	2.791	Plasma Membrane	other
CD160	CD160 molecule	CD160	3.439	Plasma Membrane	transmembrane receptor	unspecified application
CD177	CD177 molecule	CD177	51.15	Cytoplasm	other
CD274	CD274 molecule	CD274	-4.013	Plasma Membrane	enzyme	efficacy,unspecified application	89Zr-avelumab,anti PD-L1 antibody,atezolizumab,atezolizumab/bevacizumab,atezolizumab/paclitaxel,avelumab,BCD-135,CA-170,CK-301,CS1001,CX-072,durvalumab,FAZ053,FS118,GEN1046,HLX20,INBRX 105,KN035,KN046,LY3300054,LY3415244,LY3434172,MSB0011359C,TG-1501
CD163L1	CD163 molecule like 1	CD163L1	3.585	Plasma Membrane	transmembrane receptor
CD3EAP	CD3e molecule associated protein	CD3EAP	-1.836	Nucleus	other
CDC27	cell division cycle 27	CDC27	-2.136	Nucleus	other
CDC42EP1	CDC42 effector protein 1	CDC42EP1	-3.795	Extracellular Space	other
CDC42SE1	CDC42 small effector 1	CDC42SE1	-1.783	Plasma Membrane	other
CDCP1	CUB domain containing protein 1	CDCP1	-2.066	Plasma Membrane	other
CDH1	cadherin 1	CDH1	-2.037	Plasma Membrane	other	diagnosis,disease progression,efficacy,prognosis
CDH11	cadherin 11	CDH11	11.357	Plasma Membrane	other	efficacy,prognosis
CDK3	cyclin dependent kinase 3	CDK3	1.919	Other	kinase		alvocidib
CDK12	cyclin dependent kinase 12	CRKRS	-3.111	Nucleus	kinase
CDK11A	cyclin dependent kinase 11A	CDC2L2	3.632	Nucleus	kinase
CDK5RAP3	CDK5 regulatory subunit associated protein 3	CDK5RAP3	1.684	Nucleus	other
CDKN1A	cyclin dependent kinase inhibitor 1A	CDKN1A	-2.457	Nucleus	kinase	diagnosis,efficacy,prognosis,response to therapy
CDKN2A	cyclin dependent kinase inhibitor 2A	CDKN2A	-2.462	Nucleus	transcription regulator	diagnosis,disease progression,efficacy,prognosis,response to therapy,safety,unspecified application
CDS1	CDP-diacylglycerol synthase 1	CDS1	-2.749	Cytoplasm	enzyme
CEL	carboxyl ester lipase	CEL	-2.411	Extracellular Space	enzyme
CELF1	CUGBP Elav-like family member 1	CUGBP1	-3.428	Cytoplasm	translation regulator
CELF2	CUGBP Elav-like family member 2	CUGBP2	8.243	Nucleus	other	safety
CELSR2	cadherin EGF LAG seven-pass G-type receptor 2	CELSR2	-2.417	Plasma Membrane	G-protein coupled receptor
CENPE	centromere protein E	CENPE	-2.413	Nucleus	other		GSK923295
CENPF	centromere protein F	CENPF	-2.834	Nucleus	other
CENPP	centromere protein P	CENPP	2.943	Nucleus	other
CEP41	centrosomal protein 41	TSGA14	-1.995	Cytoplasm	other
CEP78	centrosomal protein 78	CEP78	-1.917	Cytoplasm	other
CEP97	centrosomal protein 97	CEP97	-1.905	Cytoplasm	other
CEP104	centrosomal protein 104	KIAA0562	-2.055	Cytoplasm	other
CFAP97	cilia and flagella associated protein 97	KIAA1430	-3.821	Other	other
CFAP126	cilia and flagella associated protein 126	C1orf192	-3.675	Other	other
CFP	complement factor properdin	CFP	5.168	Extracellular Space	other
CHADL	chondroadherin like	CHADL	4.781	Extracellular Space	other
CHGA	chromogranin A	CHGA	37.529	Cytoplasm	other	diagnosis,efficacy,unspecified application
CHN2	chimerin 2	CHN2	16.309	Cytoplasm	other
CHRM1	cholinergic receptor muscarinic 1	CHRM1	4.036	Plasma Membrane	G-protein coupled receptor		ABT-089,acetaminophen/diphenhydramine,acetylcholine,aclidinium,aclidinium/formoterol,albuterol/ipratropium,anisotropine methylbromide,arecoline,aspirin/caffeine/orphenadrine,atropine,atropine/diphenoxylate,atropine/edrophonium,atropine/hyoscyamine/phenobarbital/scopolamine,atropine/pralidoxime,benzquinamide,benztropine,bethanechol,biperiden,brompheniramine,buclizine,carbamylcholine,carbinoxamine,…
CHRM3	cholinergic receptor muscarinic 3	CHRM3	5.967	Plasma Membrane	G-protein coupled receptor		ABT-089,acetaminophen/diphenhydramine,acetylcholine,aclidinium,aclidinium/formoterol,albuterol/ipratropium,anisotropine methylbromide,arecoline,aspirin/caffeine/orphenadrine,atropine,atropine/diphenoxylate,atropine/edrophonium,atropine/hyoscyamine/phenobarbital/scopolamine,atropine/pralidoxime,benzquinamide,benztropine,bethanechol,biperiden,brompheniramine,buclizine,carbamylcholine,carbinoxamine,…
CHRNA10	cholinergic receptor nicotinic alpha 10 subunit	CHRNA10	3.749	Plasma Membrane	transmembrane receptor		ABT-089,acetylcholine,arecoline,atracurium,cisatracurium,D-tubocurarine,doxacurium,enflurane,isoflurane,mecamylamine,methadone,metocurine,mivacurium,nicotine,pancuronium,pipecuronium,rapacuronium,rocuronium,succinylcholine,trimethaphan,vecuronium
CIB2	calcium and integrin binding family member 2	CIB2	4.072	Cytoplasm	kinase
CIRBP	cold inducible RNA binding protein	CIRBP	1.644	Nucleus	translation regulator
CKAP5	cytoskeleton associated protein 5	CKAP5	-2.185	Nucleus	transcription regulator
CKAP2L	cytoskeleton associated protein 2 like	CKAP2L	-2.297	Cytoplasm	other
CKMT1A/CKMT1B	creatine kinase, mitochondrial 1B	CKMT1A	-2.527	Cytoplasm	kinase
CLASRP	CLK4 associating serine/arginine rich protein	SFRS16	1.859	Nucleus	other
CLCF1	cardiotrophin like cytokine factor 1	CLCF1	4.267	Extracellular Space	cytokine
CLCN3	chloride voltage-gated channel 3	CLCN3	-2.077	Plasma Membrane	ion channel
CLIC4	chloride intracellular channel 4	CLIC4	-2.821	Plasma Membrane	ion channel
CLIP4	CAP-Gly domain containing linker protein family member 4	CLIP4	4.059	Other	other
CLK1	CDC like kinase 1	CLK1	2.731	Nucleus	kinase
CLOCK	clock circadian regulator	CLOCK	-2.45	Nucleus	transcription regulator
CLPB	ClpB homolog, mitochondrial AAA ATPase chaperonin	CLPB	-2.577	Nucleus	transcription regulator
CMBL	carboxymethylenebutenolidase homolog	CMBL	-2.548	Cytoplasm	enzyme
CMTM4	CKLF like MARVEL transmembrane domain containing 4	CMTM4	-2.194	Extracellular Space	cytokine
CMTM8	CKLF like MARVEL transmembrane domain containing 8	CMTM8	2.326	Extracellular Space	cytokine
CNNM1	cyclin and CBS domain divalent metal cation transport mediator 1	CNNM1	3.373	Plasma Membrane	other
CNNM4	cyclin and CBS domain divalent metal cation transport mediator 4	CNNM4	-2.119	Plasma Membrane	transporter
CNOT1	CCR4-NOT transcription complex subunit 1	CNOT1	-2.256	Cytoplasm	other
CNTD1	cyclin N-terminal domain containing 1	CNTD1	2.49	Other	other
COBL	cordon-bleu WH2 repeat protein	COBL	-1.795	Plasma Membrane	other
COL12A1	collagen type XII alpha 1 chain	COL12A1	110.37	Extracellular Space	other		collagenase clostridium histolyticum
COL16A1	collagen type XVI alpha 1 chain	COL16A1	4.354	Extracellular Space	other		collagenase clostridium histolyticum
COL1A1	collagen type I alpha 1 chain	COL1A1	2.265	Extracellular Space	other	diagnosis	collagenase clostridium histolyticum
COL28A1	collagen type XXVIII alpha 1 chain	COL28A1	5.448	Extracellular Space	other
COL5A2	collagen type V alpha 2 chain	COL5A2	-2.595	Extracellular Space	other		collagenase clostridium histolyticum
COL9A2	collagen type IX alpha 2 chain	COL9A2	3.646	Extracellular Space	other		collagenase clostridium histolyticum
COLQ	collagen like tail subunit of asymmetric acetylcholinesterase	COLQ	4.101	Extracellular Space	other
COPA	coatomer protein complex subunit alpha	COPA	-1.787	Cytoplasm	transporter
COPS2	COP9 signalosome subunit 2	COPS2	-1.672	Cytoplasm	other
CORO2A	coronin 2A	CORO2A	-2.882	Cytoplasm	other
CPD	carboxypeptidase D	CPD	-1.833	Extracellular Space	peptidase
CPLANE1	ciliogenesis and planar polarity effector 1	C5orf42	3.209	Other	other
CPNE2	copine 2	CPNE2	-2.808	Cytoplasm	other
CPNE3	copine 3	CPNE3	-2.341	Cytoplasm	kinase
CPNE4	copine 4	CPNE4	27.047	Cytoplasm	other
CPS1	carbamoyl-phosphate synthase 1	CPS1	-19.014	Cytoplasm	enzyme	unspecified application	N-carbamyl-L-glutamate
CPSF2	cleavage and polyadenylation specific factor 2	CPSF2	-1.817	Nucleus	other
CPT1A	carnitine palmitoyltransferase 1A	CPT1A	-1.87	Cytoplasm	enzyme	unspecified application	perhexiline
CPT1B	carnitine palmitoyltransferase 1B	CPT1B	2.978	Cytoplasm	enzyme	unspecified application
CRABP2	cellular retinoic acid binding protein 2	CRABP2	2.916	Cytoplasm	transporter
CRACR2B	calcium release activated channel regulator 2B	EFCAB4A	2.446	Cytoplasm	other
CREB3L1	cAMP responsive element binding protein 3 like 1	CREB3L1	182.705	Nucleus	transcription regulator	unspecified application
CRIPAK	cysteine rich PAK1 inhibitor	CRIPAK	3.169	Other	other
CRK	CRK proto-oncogene, adaptor protein	CRK	-1.884	Cytoplasm	other
CRTAP	cartilage associated protein	CRTAP	-1.931	Extracellular Space	other
CRYAB	crystallin alpha B	CRYAB	7.044	Nucleus	other	diagnosis,disease progression,prognosis,unspecified application
CRYBB2P1	crystallin beta B2 pseudogene 1	CRYBB2P1	2.39	Other	other
CRYGS	crystallin gamma S	CRYGS	5.074	Other	other
CSF1	colony stimulating factor 1	CSF1	3.477	Extracellular Space	cytokine	diagnosis,disease progression,efficacy,prognosis,unspecified application	MCS110,PD-360324
CSGALNACT1	chondroitin sulfate N-acetylgalactosaminyltransferase 1	CSGALNACT1	10.137	Cytoplasm	enzyme
CTSK	cathepsin K	CTSK	2.89	Cytoplasm	peptidase	efficacy	balicatib,cathepsin K inhibitor,odanacatib
CUL5	cullin 5	CUL5	-1.609	Nucleus	ion channel
CXCL12	C-X-C motif chemokine ligand 12	CXCL12	26.703	Extracellular Space	cytokine	diagnosis,efficacy,prognosis,unspecified application	NOX-A12
CYP2C18	cytochrome P450 family 2 subfamily C member 18	CYP2C18	-3.065	Cytoplasm	enzyme
CYP2D7	cytochrome P450 family 2 subfamily D member 7 (gene/pseudogene)	CYP2D7P1	6.29	Other	other
CYP4F11	cytochrome P450 family 4 subfamily F member 11	CYP4F11	-2.172	Cytoplasm	enzyme
DAB2IP	DAB2 interacting protein	DAB2IP	-2.095	Plasma Membrane	other
DAPK1	death associated protein kinase 1	DAPK1	-5.292	Cytoplasm	kinase	efficacy,prognosis
DBNDD1	dysbindin domain containing 1	DBNDD1	-1.737	Other	other
DBT	dihydrolipoamide branched chain transacylase E2	DBT	-3.22	Cytoplasm	enzyme
DCAF7	DDB1 and CUL4 associated factor 7	WDR68	-5.067	Cytoplasm	other
DCAF10	DDB1 and CUL4 associated factor 10	WDR32	-3.935	Nucleus	other
DCP2	decapping mRNA 2	DCP2	-1.813	Nucleus	enzyme
DCPS	decapping enzyme, scavenger	DCPS	-1.701	Nucleus	enzyme
DDC	dopa decarboxylase	DDC	-12.548	Cytoplasm	enzyme	diagnosis	carbidopa/entacapone/levodopa,carbidopa/levodopa,DOPA decarboxylase inhibitor,levodopa,S(-)-carbidopa
DDHD2	DDHD domain containing 2	DDHD2	-2.229	Cytoplasm	enzyme
DDI2	DNA damage inducible 1 homolog 2	DDI2	-3.355	Plasma Membrane	transporter
DDIT3	DNA damage inducible transcript 3	DDIT3	2.277	Nucleus	transcription regulator
DDO	D-aspartate oxidase	DDO	-2.325	Cytoplasm	enzyme
DDX18	DEAD-box helicase 18	DDX18	-1.788	Nucleus	enzyme
DDX21	DExD-box helicase 21	DDX21	-2.403	Nucleus	enzyme
DDX19A	DEAD-box helicase 19A	DDX19A	-1.871	Nucleus	enzyme
DEGS1	delta 4-desaturase, sphingolipid 1	DEGS1	-2.613	Plasma Membrane	enzyme
DENND5B	DENN domain containing 5B	DENND5B	1.836	Cytoplasm	other
DEXI	Dexi homolog	DEXI	-1.832	Other	other
DFFA	DNA fragmentation factor subunit alpha	DFFA	-2.315	Nucleus	enzyme
DGCR6	DiGeorge syndrome critical region gene 6	DGCR6	1.933	Nucleus	other
DGKA	diacylglycerol kinase alpha	DGKA	2.702	Cytoplasm	kinase
DGKE	diacylglycerol kinase epsilon	DGKE	-2.876	Cytoplasm	kinase
DHRS7	dehydrogenase/reductase 7	DHRS7	3.778	Other	enzyme
DHRS13	dehydrogenase/reductase 13	DHRS13	1.779	Other	enzyme
DHX33	DEAH-box helicase 33	DHX33	-2.486	Nucleus	enzyme
DIRAS1	DIRAS family GTPase 1	DIRAS1	-4.251	Plasma Membrane	enzyme
DLX1	distal-less homeobox 1	DLX1	5.189	Nucleus	transcription regulator	unspecified application
DNAJB14	DnaJ heat shock protein family (Hsp40) member B14	DNAJB14	-2.344	Cytoplasm	enzyme
DNAJC3	DnaJ heat shock protein family (Hsp40) member C3	DNAJC3	-2.155	Cytoplasm	other
DNAJC5	DnaJ heat shock protein family (Hsp40) member C5	DNAJC5	-1.863	Plasma Membrane	other
DNALI1	dynein axonemal light intermediate chain 1	DNALI1	7.862	Cytoplasm	other
DND1	DND microRNA-mediated repression inhibitor 1	DND1	2.395	Cytoplasm	other
DOCK4	dedicator of cytokinesis 4	DOCK4	2.518	Plasma Membrane	other
DOK3	docking protein 3	DOK3	3.859	Cytoplasm	other
DPH7	diphthamide biosynthesis 7	WDR85	1.911	Cytoplasm	other
DPP8	dipeptidyl peptidase 8	DPP8	-1.81	Cytoplasm	peptidase
DPYSL5	dihydropyrimidinase like 5	DPYSL5	-2.897	Cytoplasm	enzyme
DR1	down-regulator of transcription 1	DR1	-1.883	Nucleus	transcription regulator
DSG2	desmoglein 2	DSG2	-6.955	Plasma Membrane	other
DSTYK	dual serine/threonine and tyrosine protein kinase	DSTYK	-2.13	Cytoplasm	kinase
DTX3	deltex E3 ubiquitin ligase 3	DTX3	3.724	Cytoplasm	other
DUS1L	dihydrouridine synthase 1 like	DUS1L	1.716	Other	other
DUSP2	dual specificity phosphatase 2	DUSP2	-2.782	Nucleus	phosphatase
DUSP4	dual specificity phosphatase 4	DUSP4	-3.288	Nucleus	phosphatase	diagnosis
DUSP9	dual specificity phosphatase 9	DUSP9	-3.691	Nucleus	phosphatase
DUSP15	dual specificity phosphatase 15	DUSP15	4.299	Cytoplasm	phosphatase
DUSP19	dual specificity phosphatase 19	DUSP19	-3.341	Cytoplasm	phosphatase
DYM	dymeclin	DYM	-1.642	Cytoplasm	other
DYRK2	dual specificity tyrosine phosphorylation regulated kinase 2	DYRK2	-1.899	Cytoplasm	kinase
EARS2	glutamyl-tRNA synthetase 2, mitochondrial	EARS2	-1.848	Cytoplasm	enzyme
ECM1	extracellular matrix protein 1	ECM1	4.331	Extracellular Space	transporter	diagnosis
ECT2L	epithelial cell transforming 2 like	C6orf91	3.411	Other	other
EEF1A2	eukaryotic translation elongation factor 1 alpha 2	EEF1A2	-1.976	Cytoplasm	translation regulator	prognosis,unspecified application
EEF1AKNMT	eEF1A lysine and N-terminal methyltransferase	METTL13	-1.649	Other	enzyme
EFNA5	ephrin A5	EFNA5	2.736	Plasma Membrane	kinase
EFNB2	ephrin B2	EFNB2	-3.932	Plasma Membrane	kinase	diagnosis	sEphB4-HSA
EFS	embryonal Fyn-associated substrate	EFS	-2.132	Cytoplasm	other
EGR1	early growth response 1	EGR1	-12.135	Nucleus	transcription regulator	diagnosis,efficacy
EHD3	EH domain containing 3	EHD3	-2.337	Cytoplasm	other
EHF	ETS homologous factor	EHF	-3.445	Nucleus	transcription regulator	unspecified application
EHHADH	enoyl-CoA hydratase and 3-hydroxyacyl CoA dehydrogenase	EHHADH	-2.561	Cytoplasm	enzyme
EIF2S3	eukaryotic translation initiation factor 2 subunit gamma	EIF2S3	-1.844	Cytoplasm	translation regulator
EIF4EBP2	eukaryotic translation initiation factor 4E binding protein 2	EIF4EBP2	-2.016	Cytoplasm	translation regulator
EIF4G3	eukaryotic translation initiation factor 4 gamma 3	EIF4G3	-1.864	Cytoplasm	translation regulator
ELF5	E74 like ETS transcription factor 5	ELF5	5.308	Other	transcription regulator
ELK3	ETS transcription factor ELK3	ELK3	-2.071	Nucleus	transcription regulator
ELOVL6	ELOVL fatty acid elongase 6	ELOVL6	-2.388	Cytoplasm	enzyme
EMB	embigin	EMB	-3.593	Plasma Membrane	other
EMC1	ER membrane protein complex subunit 1	KIAA0090	-1.753	Plasma Membrane	other
ENAH	ENAH actin regulator	ENAH	-2.301	Plasma Membrane	other	disease progression
ENDOD1	endonuclease domain containing 1	ENDOD1	-1.749	Extracellular Space	enzyme
ENOX1	ecto-NOX disulfide-thiol exchanger 1	ENOX1	3.564	Plasma Membrane	other
ENPP1	ectonucleotide pyrophosphatase/phosphodiesterase 1	ENPP1	-2.802	Plasma Membrane	enzyme
ENTPD5	ectonucleoside triphosphate diphosphohydrolase 5	ENTPD5	-1.965	Cytoplasm	enzyme
EPB41	erythrocyte membrane protein band 4.1	EPB41	-2.062	Plasma Membrane	other
EPHB6	EPH receptor B6	EPHB6	12.97	Plasma Membrane	kinase
EPHX1	epoxide hydrolase 1	EPHX1	-2.732	Cytoplasm	peptidase	diagnosis
EPM2AIP1	EPM2A interacting protein 1	EPM2AIP1	-4.936	Cytoplasm	other
EPRS	glutamyl-prolyl-tRNA synthetase	EPRS	-2.111	Cytoplasm	enzyme
EPS8L1	EPS8 like 1	EPS8L1	3.238	Cytoplasm	other
ERBB3	erb-b2 receptor tyrosine kinase 3	ERBB3	-1.997	Plasma Membrane	kinase	efficacy,prognosis,safety	afatinib,afatinib/cetuximab,afatinib/osimertinib,afatinib/paclitaxel,CDX-3379,erlotinib/osimertinib,gefitinib/osimertinib,GSK2849330,KTN3379,LJM716,lumretuzumab,MCLA-128,MEHD7945A,MM-111,MM-141,osimertinib,patritumab,REGN1400,sapitinib,seribantumab,sym013,U3-1402,zirconium-89-GSK2849330,zirconium-89-labeled RO5479599
ERCC4	ERCC excision repair 4, endonuclease catalytic subunit	ERCC4	-2.447	Nucleus	enzyme
ERMP1	endoplasmic reticulum metallopeptidase 1	ERMP1	-2.731	Cytoplasm	other
ERN1	endoplasmic reticulum to nucleus signaling 1	ERN1	-3.131	Cytoplasm	kinase
ESYT1	extended synaptotagmin 1	FAM62A	-1.898	Cytoplasm	other
ESYT2	extended synaptotagmin 2	FAM62B	-1.634	Plasma Membrane	other
ETFA	electron transfer flavoprotein subunit alpha	ETFA	-1.871	Cytoplasm	transporter
ETNK2	ethanolamine kinase 2	ETNK2	3.318	Cytoplasm	kinase
ETNPPL	ethanolamine-phosphate phospho-lyase	AGXT2L1	-5.508	Cytoplasm	enzyme
ETS2	ETS proto-oncogene 2, transcription factor	ETS2	1.99	Nucleus	transcription regulator	efficacy
ETV3	ETS variant 3	ETV3	-2.89	Nucleus	transcription regulator
EXOC5	exocyst complex component 5	EXOC5	-1.69	Cytoplasm	other
EXTL3	exostosin like glycosyltransferase 3	EXTL3	-1.785	Cytoplasm	enzyme	prognosis
F3	coagulation factor III, tissue factor	F3	210.043	Plasma Membrane	transmembrane receptor	efficacy,unspecified application	activated recombinant human factor VII,tisotumab vedotin
F5	coagulation factor V	F5	6.635	Extracellular Space	other	diagnosis	antithrombin alfa,drotrecogin alfa
F11R	F11 receptor	F11R	-1.785	Plasma Membrane	other	unspecified application
F2RL1	F2R like trypsin receptor 1	F2RL1	1.704	Plasma Membrane	G-protein coupled receptor
FAAH	fatty acid amide hydrolase	FAAH	1.923	Plasma Membrane	enzyme
FADS2	fatty acid desaturase 2	FADS2	-1.813	Plasma Membrane	enzyme
FAM102B	family with sequence similarity 102 member B	FAM102B	-2.435	Other	other
FAM107A	family with sequence similarity 107 member A	FAM107A	19.588	Nucleus	other
FAM13A	family with sequence similarity 13 member A	FAM13A	3.27	Cytoplasm	other
FAM149A	family with sequence similarity 149 member A	FAM149A	-2.696	Other	other
FAM155B	family with sequence similarity 155 member B	FAM155B	-2.088	Plasma Membrane	transmembrane receptor
FAM168B	family with sequence similarity 168 member B	FAM168B	-1.748	Cytoplasm	other
FAM171A1	family with sequence similarity 171 member A1	FAM171A1	-3.536	Cytoplasm	other
FAM171A2	family with sequence similarity 171 member A2	FAM171A2	-3.515	Other	other
FAM184A	family with sequence similarity 184 member A	FAM184A	-3.501	Extracellular Space	other
FAM184B	family with sequence similarity 184 member B	FAM184B	2.431	Other	other
FAM199X	family with sequence similarity 199, X-linked	CXorf39	-2.167	Other	other
FAM20B	FAM20B glycosaminoglycan xylosylkinase	FAM20B	-2.23	Extracellular Space	enzyme
FAM210B	family with sequence similarity 210 member B	C20orf108	-1.858	Extracellular Space	other
FAM3D	family with sequence similarity 3 member D	FAM3D	4.911	Extracellular Space	cytokine
FAM71F2	family with sequence similarity 71 member F2	FAM71F2	7.612	Other	other
FAM72A	family with sequence similarity 72 member A	FAM72A	-1.985	Cytoplasm	other
FAM78A	family with sequence similarity 78 member A	FAM78A	-2.815	Other	other
FAM83E	family with sequence similarity 83 member E	FAM83E	4.201	Other	other
FAM83G	family with sequence similarity 83 member G	FAM83G	-4.087	Other	other
FAM84A	family with sequence similarity 84 member A	FAM84A	4.155	Other	other
FAM84B	family with sequence similarity 84 member B	FAM84B	-1.841	Plasma Membrane	other
FAM89A	family with sequence similarity 89 member A	FAM89A	-4.066	Other	other
FASN	fatty acid synthase	FASN	-2.988	Cytoplasm	enzyme	diagnosis,efficacy	3-V bioscience-2640,cerulenin,orlistat,TVB-2640
FBLIM1	filamin binding LIM protein 1	FBLIM1	4.753	Plasma Membrane	other
FBLL1	fibrillarin like 1	FBLL1	5.213	Nucleus	other
FBLN2	fibulin 2	FBLN2	-4.04	Extracellular Space	other
FBN1	fibrillin 1	FBN1	3.297	Extracellular Space	other
FBXL17	F-box and leucine rich repeat protein 17	FBXL17	-1.842	Nucleus	other
FBXO28	F-box protein 28	FBXO28	-2.483	Nucleus	other
FCAMR	Fc fragment of IgA and IgM receptor	FCAMR	-62.565	Plasma Membrane	transmembrane receptor
FCGR2A	Fc fragment of IgG receptor IIa	FCGR2A	-6.715	Plasma Membrane	transmembrane receptor		IgG
FCGRT	Fc fragment of IgG receptor and transporter	FCGRT	4.225	Plasma Membrane	transmembrane receptor
FEM1B	fem-1 homolog B	FEM1B	-5.456	Nucleus	transcription regulator
FERMT1	fermitin family member 1	C20orf42	-2.561	Plasma Membrane	other
FGFR4	fibroblast growth factor receptor 4	FGFR4	-3.552	Plasma Membrane	kinase	unspecified application	ASP5878,BLU-554,erdafitinib,everolimus/lenvatinib,FGF401,H3B-6527,INCB062079,lenvatinib,LY2874455,PRN1371,U3-1784
FHDC1	FH2 domain containing 1	FHDC1	-2.627	Cytoplasm	other
FITM2	fat storage inducing transmembrane protein 2	C20orf142	-3.575	Cytoplasm	other	unspecified application
FJX1	four-jointed box kinase 1	FJX1	7.529	Extracellular Space	other
FKBP4	FKBP prolyl isomerase 4	FKBP4	-2.049	Nucleus	enzyme
FKBP1B	FKBP prolyl isomerase 1B	FKBP1B	10.993	Cytoplasm	enzyme
FLG	filaggrin	FLG	-12.803	Cytoplasm	other
FLNA	filamin A	FLNA	-2.356	Cytoplasm	other	unspecified application
FLT4	fms related tyrosine kinase 4	FLT4	-5.332	Plasma Membrane	transmembrane receptor	diagnosis,disease progression,efficacy,prognosis	5-azacytidine/sorafenib,anlotinib,axitinib,axitinib/pembrolizumab,bevacizumab/sorafenib,BMS-690514,bortezomib/sorafenib,cabozantinib,cabozantinib/erlotinib,cabozantinib/nivolumab,CEP 7055,clofarabine/cytarabine/sorafenib,crizotinib/pazopanib,cytarabine/idarubicin/sorafenib,decitabine/sorafenib,dexamethasone/lenalidomide/sorafenib,docetaxel/nintedanib,erdafitinib,everolimus/lenvatinib,everolimus/s…
FLVCR1	feline leukemia virus subgroup C cellular receptor 1	FLVCR1	-1.907	Plasma Membrane	transporter
FMOD	fibromodulin	FMOD	57.586	Extracellular Space	other
FN1	fibronectin 1	FN1	-9.261	Extracellular Space	enzyme	diagnosis,efficacy,prognosis,unspecified application	L19-IL2 monoclonal antibody-cytokine fusion protein,L19-IL2 monoclonal antibody-cytokine fusion protein/L19TNFalpha,L19TNFalpha,ocriplasmin
FOCAD	focadhesin	KIAA1797	-1.609	Plasma Membrane	other
FOPNL	FGFR1OP N-terminal like	C16orf63	-1.84	Cytoplasm	other
FOSB	FosB proto-oncogene, AP-1 transcription factor subunit	FOSB	-10.539	Nucleus	transcription regulator
FOXB2	forkhead box B2	FOXB2	6.358	Other	transcription regulator
FOXD4	forkhead box D4	FOXD4	2.726	Nucleus	transcription regulator
FOXG1	forkhead box G1	FOXG1B	7.12	Nucleus	transcription regulator	prognosis
FOXO4	forkhead box O4	FOXO4	-2.367	Nucleus	transcription regulator
FOXO6	forkhead box O6	FOXO6	-2.859	Nucleus	transcription regulator
FOXP1	forkhead box P1	FOXP1	2.038	Nucleus	transcription regulator
FRMPD3	FERM and PDZ domain containing 3	FRMPD3	-3.166	Cytoplasm	other
FRRS1	ferric chelate reductase 1	FRRS1	-3.44	Plasma Membrane	transmembrane receptor
FSTL1	follistatin like 1	FSTL1	2.401	Extracellular Space	other
FTO	FTO alpha-ketoglutarate dependent dioxygenase	FTO	-1.681	Nucleus	enzyme
FUCA2	alpha-L-fucosidase 2	FUCA2	-3.841	Extracellular Space	enzyme
FXYD3	FXYD domain containing ion transport regulator 3	FXYD3	2.563	Plasma Membrane	ion channel	diagnosis
FYB2	FYN binding protein 2	C1orf168	4.838	Plasma Membrane	other
FYCO1	FYVE and coiled-coil domain containing 1	FYCO1	-2.386	Cytoplasm	other
FZD4	frizzled class receptor 4	FZD4	-2.393	Plasma Membrane	G-protein coupled receptor	diagnosis
FZD6	frizzled class receptor 6	FZD6	-2.133	Plasma Membrane	G-protein coupled receptor
G2E3	G2/M-phase specific E3 ubiquitin protein ligase	G2E3	-2.213	Cytoplasm	enzyme
GABPA	GA binding protein transcription factor subunit alpha	GABPA	-1.871	Nucleus	transcription regulator
GABPB2	GA binding protein transcription factor subunit beta 2	GABPB2	-2.647	Nucleus	transcription regulator
GALC	galactosylceramidase	GALC	6.067	Cytoplasm	enzyme
GALE	UDP-galactose-4-epimerase	GALE	2.048	Cytoplasm	enzyme
GALNS	galactosamine (N-acetyl)-6-sulfatase	GALNS	-2.266	Cytoplasm	enzyme
GALNT10	polypeptide N-acetylgalactosaminyltransferase 10	GALNT10	-1.871	Cytoplasm	enzyme
GALNT16	polypeptide N-acetylgalactosaminyltransferase 16	GALNTL1	3.153	Cytoplasm	enzyme
GARS	glycyl-tRNA synthetase	GARS	-2.053	Cytoplasm	enzyme
GAS2L3	growth arrest specific 2 like 3	GAS2L3	-7.835	Other	other
GATA6	GATA binding protein 6	GATA6	-3.233	Nucleus	transcription regulator	diagnosis
GATB	glutamyl-tRNA amidotransferase subunit B	PET112L	-1.667	Cytoplasm	translation regulator
GBA3	glucosylceramidase beta 3 (gene/pseudogene)	GBA3	2.924	Cytoplasm	enzyme
GCN1	GCN1, eIF2 alpha kinase activator homolog	GCN1L1	-1.704	Cytoplasm	translation regulator
GDF1	growth differentiation factor 1	GDF1	-2.604	Extracellular Space	growth factor
GEMIN4	gem nuclear organelle associated protein 4	GEMIN4	-1.97	Nucleus	other
GEMIN5	gem nuclear organelle associated protein 5	GEMIN5	-1.959	Nucleus	other
GEN1	GEN1 Holliday junction 5' flap endonuclease	GEN1	-3.103	Cytoplasm	enzyme
GET4	golgi to ER traffic protein 4	C7orf20	1.675	Cytoplasm	other
GFPT1	glutamine--fructose-6-phosphate transaminase 1	GFPT1	-1.847	Cytoplasm	enzyme
GGCX	gamma-glutamyl carboxylase	GGCX	-1.697	Cytoplasm	enzyme		anisindione,vitamin K3
GIMAP6	GTPase, IMAP family member 6	GIMAP6	7.318	Cytoplasm	other
GJD3	gap junction protein delta 3	GJD3	-3.3	Plasma Membrane	transporter
GLS	glutaminase	GLS	-1.841	Cytoplasm	enzyme	efficacy	CB-839
GLUD1	glutamate dehydrogenase 1	GLUD1	-1.601	Cytoplasm	enzyme	unspecified application
GLYATL2	glycine-N-acyltransferase like 2	GLYATL2	3.106	Cytoplasm	enzyme
GMCL1	germ cell-less 1, spermatogenesis associated	GMCL1	-2.051	Nucleus	other
GMNN	geminin DNA replication inhibitor	GMNN	2.071	Nucleus	transcription regulator	unspecified application
GMPS	guanine monophosphate synthase	GMPS	-2.202	Nucleus	enzyme		glutamine amidotransferase inhibitor
GNA11	G protein subunit alpha 11	GNA11	-2.148	Plasma Membrane	enzyme
GNA12	G protein subunit alpha 12	GNA12	-1.649	Plasma Membrane	enzyme	response to therapy
GOLGA8F	golgin A8 family member F	GOLGA8F	11.257	Other	other
GPAM	glycerol-3-phosphate acyltransferase, mitochondrial	GPAM	-1.921	Cytoplasm	enzyme
GPATCH8	G-patch domain containing 8	GPATCH8	-1.74	Other	other
GPC4	glypican 4	GPC4	-2.592	Plasma Membrane	transmembrane receptor
GPC6	glypican 6	GPC6	6.41	Plasma Membrane	transmembrane receptor
GPD1L	glycerol-3-phosphate dehydrogenase 1 like	GPD1L	-1.828	Cytoplasm	enzyme
GPM6B	glycoprotein M6B	GPM6B	2.179	Plasma Membrane	other
GPNMB	glycoprotein nmb	GPNMB	3.536	Plasma Membrane	enzyme	unspecified application	glembatumumab vedotin
GPR27	G protein-coupled receptor 27	GPR27	-18.478	Plasma Membrane	G-protein coupled receptor
GPR162	G protein-coupled receptor 162	GPR162	6.954	Plasma Membrane	G-protein coupled receptor
GPRIN2	G protein regulated inducer of neurite outgrowth 2	GPRIN2	3.269	Other	other
GPT2	glutamic--pyruvic transaminase 2	GPT2	-2.125	Cytoplasm	enzyme
GPX8	glutathione peroxidase 8 (putative)	GPX8	-35.5	Cytoplasm	enzyme
GRASP	general receptor for phosphoinositides 1 associated scaffold protein	GRASP	5.157	Plasma Membrane	other
GRB10	growth factor receptor bound protein 10	GRB10	-2.332	Cytoplasm	other
GRHL3	grainyhead like transcription factor 3	GRHL3	3.413	Nucleus	transcription regulator
GRIK1	glutamate ionotropic receptor kainate type subunit 1	GRIK1	40.678	Plasma Membrane	ion channel		phentermine/topiramate,topiramate
GRPR	gastrin releasing peptide receptor	GRPR	19.543	Plasma Membrane	G-protein coupled receptor	diagnosis,disease progression	68Ga-BBN-IRDye800CW,68Ga-NOTA-BBN-RGD,68Ga-NOTA-RM26
GSK3B	glycogen synthase kinase 3 beta	GSK3B	-1.698	Nucleus	kinase	efficacy	enzastaurin,glycogen synthase kinase-3beta inhibitor
GSTA1	glutathione S-transferase alpha 1	GSTA1	-6.531	Cytoplasm	enzyme
GSTA2	glutathione S-transferase alpha 2	GSTA2	-8.904	Cytoplasm	enzyme
GSTCD	glutathione S-transferase C-terminal domain containing	GSTCD	-1.946	Cytoplasm	enzyme
GSTT2/GSTT2B	glutathione S-transferase theta 2 (gene/pseudogene)	GSTT2B	4.374	Cytoplasm	enzyme
GTF2A1	general transcription factor IIA subunit 1	GTF2A1	-6.048	Cytoplasm	transcription regulator	diagnosis
GTF3C4	general transcription factor IIIC subunit 4	GTF3C4	-2.97	Nucleus	transcription regulator
H2AFJ	H2A histone family member J	H2AFJ	4.325	Cytoplasm	other
H2AFY2	H2A histone family member Y2	H2AFY2	-2.511	Nucleus	other
HACL1	2-hydroxyacyl-CoA lyase 1	HACL1	2.453	Cytoplasm	enzyme
HADH	hydroxyacyl-CoA dehydrogenase	HADH	-1.875	Cytoplasm	enzyme	unspecified application
HADHA	hydroxyacyl-CoA dehydrogenase trifunctional multienzyme complex subunit alpha	HADHA	-1.694	Cytoplasm	enzyme	unspecified application
HBQ1	hemoglobin subunit theta 1	HBQ1	-6.686	Other	other
HCAR1	hydroxycarboxylic acid receptor 1	GPR81	3.206	Plasma Membrane	G-protein coupled receptor
HCFC1	host cell factor C1	HCFC1	-1.749	Nucleus	transcription regulator
HDAC10	histone deacetylase 10	HDAC10	2.769	Nucleus	transcription regulator		belinostat,chidamide,pyroxamide,tributyrin
HEATR1	HEAT repeat containing 1	HEATR1	-1.959	Nucleus	other
HECTD1	HECT domain E3 ubiquitin protein ligase 1	HECTD1	-1.707	Other	enzyme
HECTD2	HECT domain E3 ubiquitin protein ligase 2	HECTD2	2.857	Cytoplasm	enzyme
HEG1	heart development protein with EGF like domains 1	HEG1	-2.924	Plasma Membrane	other
HES1	hes family bHLH transcription factor 1	HES1	5.158	Nucleus	transcription regulator
HIF1AN	hypoxia inducible factor 1 subunit alpha inhibitor	HIF1AN	-2.104	Nucleus	enzyme
HINT3	histidine triad nucleotide binding protein 3	HINT3	-1.717	Cytoplasm	enzyme
HIP1	huntingtin interacting protein 1	HIP1	-1.716	Cytoplasm	other
HIPK3	homeodomain interacting protein kinase 3	HIPK3	-3.688	Nucleus	kinase
HIST2H3PS2	histone cluster 2 H3 pseudogene 2	HIST2H3PS2	-3.93	Nucleus	other
HLA-E	major histocompatibility complex, class I, E	HLA-E	-2.502	Plasma Membrane	transmembrane receptor	prognosis
HLTF	helicase like transcription factor	HLTF	-2.258	Nucleus	transcription regulator	diagnosis
HMG20A	high mobility group 20A	HMG20A	-2.458	Nucleus	transcription regulator
HMGB1P1	high mobility group box 1 pseudogene 1	HMGB1L1	-5.182	Other	other
HMMR	hyaluronan mediated motility receptor	HMMR	-1.888	Plasma Membrane	transmembrane receptor
HMOX1	heme oxygenase 1	HMOX1	14.783	Cytoplasm	enzyme	efficacy,safety,unspecified application	tin mesoporphyrin
HNRNPDL	heterogeneous nuclear ribonucleoprotein D like	HNRPDL	1.984	Nucleus	other	unspecified application
HOMEZ	homeobox and leucine zipper encoding	HOMEZ	-1.93	Nucleus	transcription regulator
HOXA10	homeobox A10	HOXA10	2.449	Nucleus	transcription regulator
HOXC4	homeobox C4	HOXC4	2.815	Nucleus	transcription regulator
HOXC8	homeobox C8	HOXC8	3.794	Nucleus	transcription regulator
HRNR	hornerin	HRNR	-20.03	Cytoplasm	other
HS6ST1	heparan sulfate 6-O-sulfotransferase 1	HS6ST1	-1.832	Plasma Membrane	enzyme
HSD17B11	hydroxysteroid 17-beta dehydrogenase 11	DHRS8	2.061	Cytoplasm	enzyme
HSP90AA2P	heat shock protein 90 alpha family class A member 2, pseudogene	HSP90AA2	-3.475	Cytoplasm	other
HSP90AB1	heat shock protein 90 alpha family class B member 1	HSP90AB1	-1.681	Cytoplasm	enzyme		alvespimycin,cisplatin,retaspimycin,TAS-116
HSPA5	heat shock protein family A (Hsp70) member 5	HSPA5	-1.892	Cytoplasm	enzyme	efficacy,unspecified application
HSPA6	heat shock protein family A (Hsp70) member 6	HSPA6	9.076	Nucleus	enzyme
HSPA12A	heat shock protein family A (Hsp70) member 12A	HSPA12A	-2.543	Cytoplasm	other
HSPB1	heat shock protein family B (small) member 1	HSPB1	-2.033	Cytoplasm	other	diagnosis,efficacy
HSPD1	heat shock protein family D (Hsp60) member 1	HSPD1	-1.842	Cytoplasm	enzyme	diagnosis,prognosis
HTATIP2	HIV-1 Tat interactive protein 2	HTATIP2	14.075	Nucleus	transcription regulator	efficacy
HTR3A	5-hydroxytryptamine receptor 3A	HTR3A	3.66	Plasma Membrane	ion channel		alosetron,aprepitant/dexamethasone/granisetron,aprepitant/dexamethasone/ondansetron,aprepitant/dexamethasone/palonosetron,aprepitant/granisetron,aprepitant/ondansetron,aprepitant/palonosetron,cisapride,D-tubocurarine,dexamethasone/granisetron,dexamethasone/granisetron/haloperidol,dexamethasone/netupitant/palonosetron,dexamethasone/ondansetron,dexamethasone/palonosetron,dolasetron,donepezil/memant…
HUWE1	HECT, UBA and WWE domain containing 1, E3 ubiquitin protein ligase	HUWE1	-1.987	Nucleus	transcription regulator	unspecified application
HYI	hydroxypyruvate isomerase (putative)	HYI	2.767	Other	enzyme
IARS2	isoleucyl-tRNA synthetase 2, mitochondrial	IARS2	-1.728	Cytoplasm	enzyme
IARS	isoleucyl-tRNA synthetase	IARS	-2.036	Cytoplasm	enzyme
IBTK	inhibitor of Bruton tyrosine kinase	IBTK	-1.849	Cytoplasm	other
ICAM1	intercellular adhesion molecule 1	ICAM1	5.478	Plasma Membrane	transmembrane receptor	diagnosis,efficacy,prognosis,unspecified application
ICAM5	intercellular adhesion molecule 5	ICAM5	-5.773	Plasma Membrane	other
ICK	intestinal cell kinase	ICK	-2.158	Cytoplasm	kinase
ID3	inhibitor of DNA binding 3, HLH protein	ID3	-21.13	Nucleus	transcription regulator
IFFO1	intermediate filament family orphan 1	IFFO1	7.358	Other	other
IFFO2	intermediate filament family orphan 2	IFFO2	-2.803	Other	other
IFI30	IFI30 lysosomal thiol reductase	IFI30	6.19	Cytoplasm	enzyme
IFNAR1	interferon alpha and beta receptor subunit 1	IFNAR1	-1.656	Plasma Membrane	transmembrane receptor		bevacizumab/IFNA2A,cladribine/peginterferon alfa-2a,cladribine/recombinant interferon,cytarabine/recombinant interferon,hydroxyurea/recombinant interferon,IFNA2,IFNA2B/ribavirin,imatinib/nilotinib/pegintron,imatinib/peginterferon alfa-2a,interferon alfa-n1,interferon alfacon-1,interferon alfacon-1/ribavirin,interferon beta-1a,interferon beta-1b,nitazoxanide/peginterferon alfa-2a/ribavirin,PEG-int…
IGFBP7	insulin like growth factor binding protein 7	IGFBP7	26.999	Extracellular Space	transporter
IGLL3P	immunoglobulin lambda like polypeptide 3, pseudogene	IGLL3	8.905	Other	other
IGSF3	immunoglobulin superfamily member 3	IGSF3	-3.1	Plasma Membrane	other
IL18R1	interleukin 18 receptor 1	IL18R1	-3.214	Plasma Membrane	transmembrane receptor
IL1RN	interleukin 1 receptor antagonist	IL1RN	-2.807	Extracellular Space	cytokine	efficacy
IL27RA	interleukin 27 receptor subunit alpha	IL27RA	-4.934	Plasma Membrane	transmembrane receptor
IL36RN	interleukin 36 receptor antagonist	IL1F5	-4.421	Extracellular Space	cytokine
IL3RA	interleukin 3 receptor subunit alpha	IL3RA	3.628	Plasma Membrane	transmembrane receptor		DT388IL3,EPO/sargramostim,rituximab/sargramostim,sargramostim,talacotuzumab,XmAb14045
IMMT	inner membrane mitochondrial protein	IMMT	-1.662	Cytoplasm	other
IMPAD1	inositol monophosphatase domain containing 1	IMPAD1	-1.995	Cytoplasm	enzyme
INF2	inverted formin, FH2 and WH2 domain containing	INF2	-2.184	Cytoplasm	other
ING3	inhibitor of growth family member 3	ING3	2.524	Nucleus	other
INHBB	inhibin subunit beta B	INHBB	-2.681	Extracellular Space	growth factor	efficacy
INPP4A	inositol polyphosphate-4-phosphatase type I A	INPP4A	-2.413	Cytoplasm	phosphatase
INSIG1	insulin induced gene 1	INSIG1	-1.939	Cytoplasm	other
INTS2	integrator complex subunit 2	INTS2	-1.886	Nucleus	other
INTS3	integrator complex subunit 3	INTS3	-1.812	Nucleus	other
IPO7	importin 7	IPO7	-3.516	Nucleus	transporter
IPO9	importin 9	IPO9	-1.612	Nucleus	transporter
IQGAP1	IQ motif containing GTPase activating protein 1	IQGAP1	-1.818	Cytoplasm	other
IRAK2	interleukin 1 receptor associated kinase 2	IRAK2	2.257	Plasma Membrane	kinase
IREB2	iron responsive element binding protein 2	IREB2	-1.7	Cytoplasm	translation regulator
IRF5	interferon regulatory factor 5	IRF5	-1.997	Nucleus	transcription regulator
IRF9	interferon regulatory factor 9	ISGF3G	2.411	Nucleus	transcription regulator
IRF2BPL	interferon regulatory factor 2 binding protein like	C14orf4	-2.212	Nucleus	other
IRGQ	immunity related GTPase Q	IRGQ	-4.829	Other	other
ISG20L2	interferon stimulated exonuclease gene 20 like 2	ISG20L2	-2.551	Nucleus	enzyme
ISX	intestine specific homeobox	ISX	3.741	Nucleus	transcription regulator
ITGA2	integrin subunit alpha 2	ITGA2	-6.123	Plasma Membrane	transmembrane receptor
ITGA6	integrin subunit alpha 6	ITGA6	-2.75	Plasma Membrane	transmembrane receptor
ITGB1	integrin subunit beta 1	ITGB1	-1.669	Plasma Membrane	transmembrane receptor	disease progression,prognosis
IVD	isovaleryl-CoA dehydrogenase	IVD	-2.403	Cytoplasm	enzyme
IZUMO4	IZUMO family member 4	C19orf36	2.12	Nucleus	other
JAG1	jagged canonical Notch ligand 1	JAG1	32.219	Extracellular Space	growth factor	efficacy
JAK2	Janus kinase 2	JAK2	-1.89	Cytoplasm	kinase	efficacy,prognosis,unspecified application	AZD1480,baricitinib,baricitinib/methotrexate,BMS-911543,erlotinib/ruxolitinib,fedratinib,gandotinib,jak2 inhibitor,jaktinib,methotrexate/tofacitinib,momelotinib,NS-018,pacritinib,ruxolitinib,SB-1317,tofacitinib,WP1066,XL019
JAKMIP1	janus kinase and microtubule interacting protein 1	JAKMIP1	-2.232	Cytoplasm	translation regulator
JDP2	Jun dimerization protein 2	JDP2	-5.136	Nucleus	transcription regulator
JPT2	Jupiter microtubule associated homolog 2	C16orf34	-1.693	Cytoplasm	other
KAT6A	lysine acetyltransferase 6A	MYST3	-1.929	Nucleus	enzyme
KAZALD1	Kazal type serine peptidase inhibitor domain 1	KAZALD1	-2.157	Extracellular Space	other
KCNAB3	potassium voltage-gated channel subfamily A regulatory beta subunit 3	KCNAB3	5.628	Plasma Membrane	ion channel
KCNC2	potassium voltage-gated channel subfamily C member 2	KCNC2	13.565	Plasma Membrane	ion channel		dalfampridine
KCNG1	potassium voltage-gated channel modifier subfamily G member 1	KCNG1	-15.132	Plasma Membrane	ion channel
KCNG3	potassium voltage-gated channel modifier subfamily G member 3	KCNG3	4.275	Cytoplasm	ion channel
KCNJ2	potassium voltage-gated channel subfamily J member 2	KCNJ2	5.885	Plasma Membrane	ion channel		amiodarone,nicorandil
KCNMA1	potassium calcium-activated channel subfamily M alpha 1	KCNMA1	-2.876	Plasma Membrane	ion channel	diagnosis	cromolyn,tedisamil
KCNN2	potassium calcium-activated channel subfamily N member 2	KCNN2	1.662	Plasma Membrane	ion channel
KCNQ2	potassium voltage-gated channel subfamily Q member 2	KCNQ2	-4.233	Plasma Membrane	ion channel		ezogabine
KCNQ5	potassium voltage-gated channel subfamily Q member 5	KCNQ5	3.812	Plasma Membrane	ion channel		ezogabine
KCNRG	potassium channel regulator	KCNRG	2.462	Cytoplasm	ion channel
KCTD5	potassium channel tetramerization domain containing 5	KCTD5	-1.802	Cytoplasm	other
KCTD15	potassium channel tetramerization domain containing 15	KCTD15	-2.024	Other	ion channel
KCTD20	potassium channel tetramerization domain containing 20	KCTD20	-2.367	Cytoplasm	other
KDELR3	KDEL endoplasmic reticulum protein retention receptor 3	KDELR3	3.255	Cytoplasm	transporter
KDM1B	lysine demethylase 1B	AOF1	-1.899	Nucleus	enzyme
KDM3B	lysine demethylase 3B	JMJD1B	-1.71	Nucleus	enzyme
KDM5A	lysine demethylase 5A	JARID1A	-2.023	Nucleus	transcription regulator
KHDRBS3	KH RNA binding domain containing, signal transduction associated 3	KHDRBS3	4.59	Nucleus	other
KHK	ketohexokinase	KHK	-2.305	Cytoplasm	kinase
KIAA0100	KIAA0100	KIAA0100	-1.757	Extracellular Space	other
KIAA1211	KIAA1211	KIAA1211	-3.224	Other	other
KIF14	kinesin family member 14	KIF14	-4.097	Cytoplasm	enzyme	diagnosis
KIF25	kinesin family member 25	KIF25	5.627	Cytoplasm	enzyme
KIF1A	kinesin family member 1A	KIF1A	-3.728	Cytoplasm	other	diagnosis,prognosis
KIF1B	kinesin family member 1B	KIF1B	-1.954	Cytoplasm	transporter
KIF21A	kinesin family member 21A	KIF21A	-2.025	Cytoplasm	other
KIF21B	kinesin family member 21B	KIF21B	3.203	Cytoplasm	other
KIF3B	kinesin family member 3B	KIF3B	-2.087	Cytoplasm	transporter
KIF5B	kinesin family member 5B	KIF5B	-4.839	Cytoplasm	other
KIFC2	kinesin family member C2	KIFC2	3.471	Cytoplasm	other
KLB	klotho beta	KLB	6.198	Plasma Membrane	enzyme
KLF13	Kruppel like factor 13	KLF13	-2.365	Nucleus	transcription regulator
KLF16	Kruppel like factor 16	KLF16	-1.829	Nucleus	transcription regulator
KLHDC10	kelch domain containing 10	KLHDC10	-2.984	Nucleus	other
KLHL8	kelch like family member 8	KLHL8	-1.934	Nucleus	other
KLHL11	kelch like family member 11	KLHL11	-7.298	Cytoplasm	other
KLHL15	kelch like family member 15	KLHL15	-5.985	Nucleus	other
KLHL36	kelch like family member 36	C16orf44	-2.22	Cytoplasm	other
KLK1	kallikrein 1	KLK1	5.665	Cytoplasm	peptidase
KLK14	kallikrein related peptidase 14	KLK14	4.477	Extracellular Space	peptidase	diagnosis,prognosis
KLK15	kallikrein related peptidase 15	KLK15	2.569	Extracellular Space	peptidase
KNDC1	kinase non-catalytic C-lobe domain containing 1	KNDC1	-9.008	Plasma Membrane	other
KNL1	kinetochore scaffold 1	CASC5	-3.034	Nucleus	other
KNOP1	lysine rich nucleolar protein 1	C16orf88	-1.749	Other	other
KPNA6	karyopherin subunit alpha 6	KPNA6	-1.704	Nucleus	transporter
KPNB1	karyopherin subunit beta 1	KPNB1	-1.843	Nucleus	transporter
KRT14	keratin 14	KRT14	3.689	Cytoplasm	other	unspecified application
KRT19	keratin 19	KRT19	2.457	Cytoplasm	other	diagnosis,disease progression,prognosis,unspecified application
KRT75	keratin 75	KRT75	74.395	Cytoplasm	other
KRT222	keratin 222	KRT222P	-1.793	Other	other
KRT6C	keratin 6C	KRT6C	-3.981	Cytoplasm	other
KTN1	kinectin 1	KTN1	-1.751	Plasma Membrane	transmembrane receptor
LAMA3	laminin subunit alpha 3	LAMA3	-4.438	Extracellular Space	other	diagnosis
LANCL1	LanC like 1	LANCL1	-1.862	Plasma Membrane	enzyme
LAPTM4B	lysosomal protein transmembrane 4 beta	LAPTM4B	-2.654	Cytoplasm	other
LARGE2	LARGE xylosyl- and glucuronyltransferase 2	GYLTL1B	1.924	Cytoplasm	enzyme
LARP1	La ribonucleoprotein domain family member 1	LARP1	-1.828	Cytoplasm	translation regulator
LARS2	leucyl-tRNA synthetase 2, mitochondrial	LARS2	-2.19	Cytoplasm	enzyme
LAT2	linker for activation of T cells family member 2	LAT2	2.472	Plasma Membrane	other
LATS1	large tumor suppressor kinase 1	LATS1	-3.745	Nucleus	kinase
LBH	limb bud and heart development	LBH	28.912	Nucleus	transcription regulator
LCK	LCK proto-oncogene, Src family tyrosine kinase	LCK	13.38	Cytoplasm	kinase	diagnosis	crizotinib/pazopanib,dacomitinib,dasatinib,dasatinib/erlotinib,dasatinib/nilotinib,docetaxel/nintedanib,JNJ-26483327,lapatinib/pazopanib,nintedanib,pazopanib
LCOR	ligand dependent nuclear receptor corepressor	C10orf12	-3.881	Nucleus	transcription regulator
LCP1	lymphocyte cytosolic protein 1	LCP1	4.35	Cytoplasm	other	disease progression
LCTL	lactase like	LCTL	5.097	Cytoplasm	enzyme
LDAH	lipid droplet associated hydrolase	C2orf43	-1.944	Cytoplasm	enzyme
LDHB	lactate dehydrogenase B	LDHB	-2.732	Cytoplasm	enzyme	unspecified application
LDLR	low density lipoprotein receptor	LDLR	-3.165	Plasma Membrane	transporter	disease progression,unspecified application
LEO1	LEO1 homolog, Paf1/RNA polymerase II complex component	LEO1	-2.137	Nucleus	other
LEPROT	leptin receptor overlapping transcript	LEPROT	-2.94	Plasma Membrane	other
LETM1	leucine zipper and EF-hand containing transmembrane protein 1	LETM1	-2.024	Cytoplasm	transporter
LFNG	LFNG O-fucosylpeptide 3-beta-N-acetylglucosaminyltransferase	LFNG	2.733	Cytoplasm	enzyme
LGI2	leucine rich repeat LGI family member 2	LGI2	-2.989	Extracellular Space	other
LGI4	leucine rich repeat LGI family member 4	LGI4	4.548	Extracellular Space	other
LHX2	LIM homeobox 2	LHX2	1.96	Nucleus	transcription regulator
LIG3	DNA ligase 3	LIG3	-1.786	Nucleus	enzyme
LIMCH1	LIM and calponin homology domains 1	LIMCH1	-4.281	Cytoplasm	other
LIME1	Lck interacting transmembrane adaptor 1	LIME1	3.506	Extracellular Space	other
LIN7A	lin-7 homolog A, crumbs cell polarity complex component	LIN7A	-3.554	Plasma Membrane	other
LINGO4	leucine rich repeat and Ig domain containing 4	LINGO4	3.477	Other	other
LIPG	lipase G, endothelial type	LIPG	11.033	Extracellular Space	enzyme
LLGL1	LLGL scribble cell polarity complex component 1	LLGL1	-1.712	Cytoplasm	other
LMAN1	lectin, mannose binding 1	LMAN1	-2.665	Cytoplasm	other
LMBRD2	LMBR1 domain containing 2	LMBRD2	-3.201	Other	other
LMF2	lipase maturation factor 2	TMEM112B	1.818	Other	other
LMTK2	lemur tyrosine kinase 2	LMTK2	-4.441	Cytoplasm	kinase
LONP2	lon peptidase 2, peroxisomal	LONP2	-2.756	Cytoplasm	peptidase
LONRF1	LON peptidase N-terminal domain and ring finger 1	LONRF1	-2.827	Cytoplasm	other
LONRF2	LON peptidase N-terminal domain and ring finger 2	LONRF2	-3.019	Other	other
LOX	lysyl oxidase	LOX	40.774	Extracellular Space	enzyme
LOXL1	lysyl oxidase like 1	LOXL1	3.325	Extracellular Space	enzyme	unspecified application
LPCAT1	lysophosphatidylcholine acyltransferase 1	AYTL2	-2.187	Cytoplasm	enzyme
LPCAT2	lysophosphatidylcholine acyltransferase 2	AYTL1	-4.72	Cytoplasm	enzyme
LPGAT1	lysophosphatidylglycerol acyltransferase 1	LPGAT1	-1.871	Cytoplasm	enzyme
LPIN1	lipin 1	LPIN1	-2.969	Nucleus	phosphatase
LRBA	LPS responsive beige-like anchor protein	LRBA	-2.831	Cytoplasm	other
LRCH4	leucine rich repeats and calponin homology domain containing 4	LRCH4	1.668	Cytoplasm	transcription regulator
LRFN2	leucine rich repeat and fibronectin type III domain containing 2	LRFN2	-2.526	Plasma Membrane	other
LRFN3	leucine rich repeat and fibronectin type III domain containing 3	LRFN3	-1.823	Plasma Membrane	other
LRGUK	leucine rich repeats and guanylate kinase domain containing	LRGUK	4.946	Cytoplasm	other
LRP5	LDL receptor related protein 5	LRP5	-1.88	Plasma Membrane	transmembrane receptor	diagnosis
LRPPRC	leucine rich pentatricopeptide repeat containing	LRPPRC	-1.83	Cytoplasm	other
LRRC3	leucine rich repeat containing 3	LRRC3	-4.898	Other	other
LRRC7	leucine rich repeat containing 7	LRRC7	15.513	Plasma Membrane	other
LRRC58	leucine rich repeat containing 58	LRRC58	-1.902	Other	other
LRRC8D	leucine rich repeat containing 8 VRAC subunit D	LRRC8D	-2.711	Plasma Membrane	G-protein coupled receptor
LRRFIP1	LRR binding FLII interacting protein 1	LRRFIP1	-2.332	Cytoplasm	transcription regulator
LRRFIP2	LRR binding FLII interacting protein 2	LRRFIP2	1.861	Nucleus	transcription regulator
LSM8	LSM8 homolog, U6 small nuclear RNA associated	LSM8	2.007	Nucleus	other
LSM11	LSM11, U7 small nuclear RNA associated	LSM11	-4.745	Nucleus	other
LTBP2	latent transforming growth factor beta binding protein 2	LTBP2	-4.887	Extracellular Space	other
LY6G5C	lymphocyte antigen 6 family member G5C	LY6G5C	6.628	Other	other
LYG1	lysozyme g1	LYG1	5.271	Extracellular Space	other
LYRM1	LYR motif containing 1	LYRM1	-2.032	Cytoplasm	other
LYRM7	LYR motif containing 7	LYRM7	-1.711	Cytoplasm	other
LYSMD1	LysM domain containing 1	LYSMD1	-2.158	Nucleus	other
LZTR1	leucine zipper like transcription regulator 1	LZTR1	1.725	Cytoplasm	transcription regulator
MAATS1	MYCBP associated and testis expressed 1	C3orf15	2.949	Cytoplasm	other
MAGEA4	MAGE family member A4	MAGEA4	16.06	Cytoplasm	other	unspecified application
MAGEA8	MAGE family member A8	MAGEA8	17.793	Other	other
MAGEB17	MAGE family member B17	MAGEB17	77.306	Other	other
MAGED2	MAGE family member D2	MAGED2	1.699	Plasma Membrane	other
MAGI1	membrane associated guanylate kinase, WW and PDZ domain containing 1	MAGI1	3.387	Plasma Membrane	kinase
MAN1A2	mannosidase alpha class 1A member 2	MAN1A2	-2.073	Cytoplasm	enzyme
MAN1C1	mannosidase alpha class 1C member 1	MAN1C1	2.216	Cytoplasm	enzyme
MAOA	monoamine oxidase A	MAOA	1.712	Cytoplasm	enzyme		benzphetamine,CX-1370,dextroamphetamine,fenfluramine/phentermine,iproniazid,isocarboxazid,ladostigil,MAO-A inhibitor,methamphetamine,moclobemide,N-(2-indanyl)glycinamide,phenelzine,phentermine,phentermine/topiramate,procainamide,tranylcypromine
MAP2	microtubule associated protein 2	MAP2	11.424	Plasma Membrane	other		estramustine
MAP4	microtubule associated protein 4	MAP4	-1.831	Cytoplasm	other	efficacy
MAP1B	microtubule associated protein 1B	MAP1B	-13.493	Cytoplasm	other
MAP1LC3A	microtubule associated protein 1 light chain 3 alpha	MAP1LC3A	2.625	Cytoplasm	other	efficacy
MAP3K3	mitogen-activated protein kinase kinase kinase 3	MAP3K3	-2.426	Cytoplasm	kinase
MAP3K19	mitogen-activated protein kinase kinase kinase 19	MAP3K19	-3.337	Other	kinase
MAP4K4	mitogen-activated protein kinase kinase kinase kinase 4	MAP4K4	-1.664	Cytoplasm	kinase
MAP7D3	MAP7 domain containing 3	MAP7D3	-3.245	Cytoplasm	other
MAPK6	mitogen-activated protein kinase 6	MAPK6	-1.892	Cytoplasm	kinase
MAPK12	mitogen-activated protein kinase 12	MAPK12	1.964	Cytoplasm	kinase		talmapimod
MAPK13	mitogen-activated protein kinase 13	MAPK13	-2.057	Cytoplasm	kinase		talmapimod
MARC2	mitochondrial amidoxime reducing component 2	MOSC2	-1.875	Cytoplasm	enzyme
MARVELD1	MARVEL domain containing 1	MARVELD1	-1.702	Other	other
MARVELD2	MARVEL domain containing 2	MARVELD2	-1.711	Plasma Membrane	other
MAST4	microtubule associated serine/threonine kinase family member 4	MAST4	2.103	Other	kinase
MBD6	methyl-CpG binding domain protein 6	MBD6	1.954	Nucleus	other
MBOAT1	membrane bound O-acyltransferase domain containing 1	MBOAT1	4.896	Cytoplasm	enzyme
MBTPS2	membrane bound transcription factor peptidase, site 2	MBTPS2	-1.846	Cytoplasm	peptidase
MCPH1	microcephalin 1	MCPH1	3.535	Nucleus	other
MDK	midkine	MDK	5.482	Extracellular Space	growth factor
MDM2	MDM2 proto-oncogene	MDM2	-3.217	Nucleus	transcription regulator	disease progression,efficacy,unspecified application	ALRN-6924,AMG-232,APG-115,BI 907828,CGM097,DS-3032b,HDM201,idasanutlin,KRT-232,MI-773,MK-8242,RO-5045337,RO6839921,serdemetan
ME1	malic enzyme 1	ME1	-2.307	Cytoplasm	enzyme
ME2	malic enzyme 2	ME2	-1.744	Cytoplasm	enzyme
MED1	mediator complex subunit 1	PPARBP	-1.86	Nucleus	transcription regulator
MEGF9	multiple EGF like domains 9	MEGF9	-1.951	Extracellular Space	other
MEGF11	multiple EGF like domains 11	MEGF11	4.333	Other	other
MEST	mesoderm specific transcript	MEST	2.93	Cytoplasm	peptidase
METRN	meteorin, glial cell differentiation regulator	METRN	-2.266	Extracellular Space	other
MFAP3	microfibril associated protein 3	MFAP3	-4.402	Extracellular Space	other
MFSD6L	major facilitator superfamily domain containing 6 like	MFSD6L	9.279	Other	other
MGAT5	alpha-1,6-mannosylglycoprotein 6-beta-N-acetylglucosaminyltransferase	MGAT5	-2.297	Cytoplasm	enzyme
MICAL1	microtubule associated monooxygenase, calponin and LIM domain containing 1	MICAL1	2.374	Cytoplasm	enzyme
MICOS10-NBL1/NBL1	NBL1, DAN family BMP antagonist	NBL1	22.188	Nucleus	other
MID1	midline 1	MID1	3.013	Nucleus	other
MID1IP1	MID1 interacting protein 1	MID1IP1	-2.963	Cytoplasm	other
MIGA1	mitoguardin 1	FAM73A	-2.025	Plasma Membrane	other
MIPEP	mitochondrial intermediate peptidase	MIPEP	5.596	Cytoplasm	peptidase
MIR22HG	MIR22 host gene	C17orf91	5.756	Other	other
MLEC	malectin	MLEC	-1.662	Plasma Membrane	other
MLXIP	MLX interacting protein	MLXIP	-2.421	Nucleus	transcription regulator
MMP7	matrix metallopeptidase 7	MMP7	13.077	Extracellular Space	peptidase	diagnosis	marimastat
MMP10	matrix metallopeptidase 10	MMP10	14.466	Extracellular Space	peptidase		marimastat
MMP16	matrix metallopeptidase 16	MMP16	-4.978	Extracellular Space	peptidase		marimastat
MMP19	matrix metallopeptidase 19	MMP19	7.044	Extracellular Space	peptidase		marimastat
MNS1	meiosis specific nuclear structural 1	MNS1	-2.271	Cytoplasm	other
MOB1A	MOB kinase activator 1A	MOBKL1B	-2.551	Plasma Membrane	other
MON1B	MON1 homolog B, secretory trafficking associated	MON1B	-2.171	Cytoplasm	other
MPC1	mitochondrial pyruvate carrier 1	BRP44L	1.874	Cytoplasm	other
MPP6	membrane palmitoylated protein 6	MPP6	2.601	Plasma Membrane	kinase
MPRIP	myosin phosphatase Rho interacting protein	MPRIP	-1.772	Cytoplasm	other
MRAS	muscle RAS oncogene homolog	MRAS	-2.504	Plasma Membrane	enzyme
MRPL19	mitochondrial ribosomal protein L19	MRPL19	-1.672	Cytoplasm	other
MRPS6	mitochondrial ribosomal protein S6	MRPS6	-2.417	Cytoplasm	other
MRPS10	mitochondrial ribosomal protein S10	MRPS10	-1.801	Cytoplasm	other
MRPS27	mitochondrial ribosomal protein S27	MRPS27	-2.079	Cytoplasm	other
MSH5	mutS homolog 5	MSH5	-4.358	Nucleus	enzyme
MSN	moesin	MSN	-1.778	Plasma Membrane	other
MSX2	msh homeobox 2	MSX2	-2.695	Nucleus	transcription regulator
MT-CO1	cytochrome c oxidase subunit I	MT-CO1	3.087	Cytoplasm	enzyme
MT-CO2	cytochrome c oxidase subunit II	MT-CO2	3.456	Cytoplasm	enzyme
MT-CYB	cytochrome b	MT-CYB	3.136	Cytoplasm	enzyme		atovaquone,atovaquone/proguanil
MT-ND1	NADH dehydrogenase, subunit 1 (complex I)	MT-ND1	2.927	Cytoplasm	enzyme	unspecified application
MT-ND2	MTND2	MT-ND2	2.645	Cytoplasm	enzyme	unspecified application
MT-ND3	NADH dehydrogenase, subunit 3 (complex I)	MT-ND3	2.037	Cytoplasm	enzyme
MT1F	metallothionein 1F	MT1F	3.954	Other	other
MT1G	metallothionein 1G	MT1G	2.553	Nucleus	other
MTDH	metadherin	MTDH	-2.072	Cytoplasm	transcription regulator	prognosis
MTF1	metal regulatory transcription factor 1	MTF1	-1.803	Nucleus	transcription regulator		APTO-253
MTHFD2	methylenetetrahydrofolate dehydrogenase (NADP+ dependent) 2, methenyltetrahydrofolate cyclohydrolase	MTHFD2	-2.458	Cytoplasm	enzyme
MTMR4	myotubularin related protein 4	MTMR4	-1.673	Cytoplasm	phosphatase
MTMR12	myotubularin related protein 12	MTMR12	-2.734	Plasma Membrane	other
MTPN	myotrophin	MTPN	-1.574	Nucleus	transcription regulator
MTURN	maturin, neural progenitor differentiation regulator homolog	C7orf41	-2.195	Other	other
MTX3	metaxin 3	MTX3	-11.646	Other	other
MUC6	mucin 6, oligomeric mucus/gel-forming	MUC6	5.959	Extracellular Space	other
MUC20	mucin 20, cell surface associated	MUC20	3.841	Plasma Membrane	other
MYH10	myosin heavy chain 10	MYH10	-2.585	Cytoplasm	enzyme	unspecified application
MYL5	myosin light chain 5	MYL5	1.924	Cytoplasm	other
MYO1C	myosin IC	MYO1C	-1.922	Cytoplasm	enzyme
MYO1G	myosin IG	MYO1G	13.353	Cytoplasm	other
MYO5C	myosin VC	MYO5C	-2.365	Cytoplasm	other
N4BP2	NEDD4 binding protein 2	N4BP2	-1.798	Cytoplasm	enzyme
N4BP2L1	NEDD4 binding protein 2 like 1	N4BP2L1	12.651	Other	other
N6AMT1	N-6 adenine-specific DNA methyltransferase 1	HEMK2	-1.864	Cytoplasm	enzyme
NAB1	NGFI-A binding protein 1	NAB1	-3.129	Nucleus	transcription regulator
NACC2	NACC family member 2	NACC2	-1.639	Nucleus	transcription regulator
NAIP	NLR family apoptosis inhibitory protein	BIRC1	3.293	Cytoplasm	other
NAT1	N-acetyltransferase 1	NAT1	2.679	Cytoplasm	enzyme
NAT8L	N-acetyltransferase 8 like	NAT8L	-5.028	Cytoplasm	enzyme
NBEAL1	neurobeachin like 1	NBEAL1	-3.047	Other	other
NCAM2	neural cell adhesion molecule 2	NCAM2	-2.439	Plasma Membrane	other
NCAPD2	non-SMC condensin I complex subunit D2	NCAPD2	-2.145	Nucleus	other
NCAPD3	non-SMC condensin II complex subunit D3	NCAPD3	-2.106	Nucleus	other
NCAPG2	non-SMC condensin II complex subunit G2	NCAPG2	-1.721	Nucleus	other
NCOR1	nuclear receptor corepressor 1	NCOR1	-2.62	Nucleus	transcription regulator
NCS1	neuronal calcium sensor 1	FREQ	-1.914	Plasma Membrane	other
NDC1	NDC1 transmembrane nucleoporin	TMEM48	-2.216	Nucleus	other
NDE1	nudE neurodevelopment protein 1	NDE1	-2.016	Nucleus	other
NDFIP2	Nedd4 family interacting protein 2	NDFIP2	1.646	Cytoplasm	other
NDN	necdin, MAGE family member	NDN	-1.836	Nucleus	transcription regulator
NDUFS1	NADH:ubiquinone oxidoreductase core subunit S1	NDUFS1	-1.601	Cytoplasm	enzyme
NEB	nebulin	NEB	3.336	Cytoplasm	other
NEDD4	neural precursor cell expressed, developmentally down-regulated 4, E3 ubiquitin protein ligase	NEDD4	-2.314	Cytoplasm	enzyme
NEK2	NIMA related kinase 2	NEK2	-2.019	Cytoplasm	kinase
NEK3	NIMA related kinase 3	NEK3	5.226	Nucleus	kinase
NEK6	NIMA related kinase 6	NEK6	-2.068	Nucleus	kinase
NEK9	NIMA related kinase 9	NEK9	-1.734	Nucleus	kinase
NETO2	neuropilin and tolloid like 2	NETO2	-3.084	Plasma Membrane	other
NEU1	neuraminidase 1	NEU1	1.831	Cytoplasm	enzyme
NEU3	neuraminidase 3	NEU3	-6.443	Plasma Membrane	enzyme
NEURL3	neuralized E3 ubiquitin protein ligase 3	NEURL3	6.889	Other	enzyme
NFIB	nuclear factor I B	NFIB	2.322	Nucleus	transcription regulator
NFIL3	nuclear factor, interleukin 3 regulated	NFIL3	3.225	Nucleus	transcription regulator
NFIX	nuclear factor I X	NFIX	-1.834	Nucleus	transcription regulator
NFKBIZ	NFKB inhibitor zeta	NFKBIZ	6.579	Nucleus	transcription regulator
NFYA	nuclear transcription factor Y subunit alpha	NFYA	-2.497	Nucleus	transcription regulator
NID2	nidogen 2	NID2	2.559	Extracellular Space	other
NKAIN1	sodium/potassium transporting ATPase interacting 1	NKAIN1	4.486	Plasma Membrane	other
NKX3-2	NK3 homeobox 2	BAPX1	2.783	Nucleus	transcription regulator
NLGN2	neuroligin 2	NLGN2	-2.654	Plasma Membrane	enzyme
NLN	neurolysin	NLN	-1.863	Cytoplasm	peptidase
NNMT	nicotinamide N-methyltransferase	NNMT	9.513	Cytoplasm	enzyme	unspecified application	atorvastatin/niacin,lovastatin/niacin,nicotinic acid,nicotinic acid/pioglitazone
NOL9	nucleolar protein 9	NOL9	-2.506	Nucleus	kinase
NOMO1 (includes others)	NODAL modulator 1	NOMO2	-1.811	Plasma Membrane	other
NOS3	nitric oxide synthase 3	NOS3	8.106	Cytoplasm	enzyme	disease progression,prognosis	5,6,7,8-tetrahydrobiopterin,GW 273629,N(G)-monomethyl-D-arginine
NOTUM	notum, palmitoleoyl-protein carboxylesterase	NOTUM	-5.164	Extracellular Space	enzyme
NOVA1	NOVA alternative splicing regulator 1	NOVA1	10.845	Nucleus	other
NOXRED1	NADP dependent oxidoreductase domain containing 1	C14orf148	3.1	Other	other
NPC1	NPC intracellular cholesterol transporter 1	NPC1	-3.621	Cytoplasm	transporter
NPEPL1	aminopeptidase like 1	NPEPL1	2.269	Nucleus	peptidase
NPFF	neuropeptide FF-amide peptide precursor	NPFF	7.23	Extracellular Space	other
NPNT	nephronectin	NPNT	8.964	Plasma Membrane	other
NPPC	natriuretic peptide C	NPPC	3.13	Extracellular Space	other
NPTXR	neuronal pentraxin receptor	NPTXR	-4.436	Plasma Membrane	transmembrane receptor
NPY4R/NPY4R2	neuropeptide Y receptor Y4	PPYR1	9.481	Plasma Membrane	G-protein coupled receptor
NQO1	NAD(P)H quinone dehydrogenase 1	NQO1	-2.556	Cytoplasm	enzyme	diagnosis,unspecified application
NR1D2	nuclear receptor subfamily 1 group D member 2	NR1D2	-2.324	Nucleus	ligand-dependent nuclear receptor	unspecified application
NR4A1	nuclear receptor subfamily 4 group A member 1	NR4A1	2.039	Nucleus	ligand-dependent nuclear receptor	unspecified application
NRAS	NRAS proto-oncogene, GTPase	NRAS	-2.559	Plasma Membrane	enzyme	efficacy,response to therapy
NRBP2	nuclear receptor binding protein 2	NRBP2	2.361	Cytoplasm	kinase
NRG3	neuregulin 3	NRG3	3.393	Extracellular Space	growth factor
NRG4	neuregulin 4	NRG4	3.676	Extracellular Space	growth factor
NRGN	neurogranin	NRGN	-2.466	Cytoplasm	other
NRP1	neuropilin 1	NRP1	4.01	Plasma Membrane	transmembrane receptor	diagnosis,efficacy	vesencumab
NSD1	nuclear receptor binding SET domain protein 1	NSD1	-2.685	Nucleus	transcription regulator
NSD3	nuclear receptor binding SET domain protein 3	WHSC1L1	-2.149	Nucleus	enzyme
NUCB2	nucleobindin 2	NUCB2	1.986	Nucleus	other
NUCKS1	nuclear casein kinase and cyclin dependent kinase substrate 1	NUCKS1	-2.223	Nucleus	kinase
NUDT3	nudix hydrolase 3	NUDT3	-1.982	Cytoplasm	phosphatase
NUDT21	nudix hydrolase 21	NUDT21	-2.029	Nucleus	other
NUFIP2	nuclear FMR1 interacting protein 2	NUFIP2	-1.769	Cytoplasm	other
NUP133	nucleoporin 133	NUP133	-1.718	Nucleus	other
NUP153	nucleoporin 153	NUP153	-1.962	Nucleus	other
NUP155	nucleoporin 155	NUP155	-2.413	Nucleus	transporter
NUP62CL	nucleoporin 62 C-terminal like	NUP62CL	-2.031	Other	other
OAF	out at first homolog	OAF	-2.575	Cytoplasm	other
OAS3	2'-5'-oligoadenylate synthetase 3	OAS3	-2.269	Cytoplasm	enzyme
OCRL	OCRL inositol polyphosphate-5-phosphatase	OCRL	-1.99	Cytoplasm	phosphatase
ODC1	ornithine decarboxylase 1	ODC1	-1.71	Cytoplasm	enzyme	efficacy	eflornithine,tazarotene
OGFOD1	2-oxoglutarate and iron dependent oxygenase domain containing 1	OGFOD1	-1.794	Cytoplasm	enzyme
OGFRL1	opioid growth factor receptor like 1	OGFRL1	-2.85	Other	other
OPN3	opsin 3	OPN3	-2.201	Plasma Membrane	G-protein coupled receptor
OPRK1	opioid receptor kappa 1	OPRK1	4.743	Plasma Membrane	G-protein coupled receptor		acetaminophen/aspirin/codeine,acetaminophen/butalbital/caffeine/codeine,acetaminophen/codeine,acetaminophen/oxycodone,acetaminophen/pentazocine,acetaminophen/propoxyphene,alfentanil,aspirin/butalbital/caffeine/codeine,aspirin/caffeine/propoxyphene,aspirin/oxycodone,bromodiphenhydramine/codeine,brompheniramine/codeine/phenylpropanolamine,budesonide/loperamide,buprenorphine,buprenorphine/naloxone,b…
OPTC	opticin	OPTC	-11.284	Extracellular Space	other
OPTN	optineurin	OPTN	2.559	Cytoplasm	other	unspecified application
OR51E2	olfactory receptor family 51 subfamily E member 2	OR51E2	19.377	Plasma Membrane	G-protein coupled receptor
ORAI1	ORAI calcium release-activated calcium modulator 1	ORAI1	-2.31	Plasma Membrane	ion channel
ORM1	orosomucoid 1	ORM1	174.684	Extracellular Space	other	unspecified application
ORM2	orosomucoid 2	ORM2	64.387	Extracellular Space	other
OSBPL5	oxysterol binding protein like 5	OSBPL5	-1.592	Cytoplasm	transporter
OSBPL7	oxysterol binding protein like 7	OSBPL7	41.523	Cytoplasm	other
OSGEP	O-sialoglycoprotein endopeptidase	OSGEP	1.786	Nucleus	peptidase
OSR2	odd-skipped related transciption factor 2	OSR2	2.42	Nucleus	transcription regulator
OTUB2	OTU deubiquitinase, ubiquitin aldehyde binding 2	OTUB2	-2.151	Nucleus	enzyme
OTUD4	OTU deubiquitinase 4	OTUD4	-2.33	Other	peptidase
OXCT1	3-oxoacid CoA-transferase 1	OXCT1	-2.422	Cytoplasm	enzyme
P2RX2	purinergic receptor P2X 2	P2RX2	-6.57	Plasma Membrane	ion channel
P3H2	prolyl 3-hydroxylase 2	LEPREL1	3.607	Cytoplasm	enzyme
PADI2	peptidyl arginine deiminase 2	PADI2	-3.34	Cytoplasm	enzyme
PAICS	phosphoribosylaminoimidazole carboxylase and phosphoribosylaminoimidazolesuccinocarboxamide synthase	PAICS	-1.707	Cytoplasm	enzyme
PALMD	palmdelphin	PALMD	5.188	Cytoplasm	other
PAM	peptidylglycine alpha-amidating monooxygenase	PAM	-5.038	Plasma Membrane	enzyme
PANK3	pantothenate kinase 3	PANK3	-1.895	Cytoplasm	kinase
PANX1	pannexin 1	PANX1	-2.054	Plasma Membrane	transporter
PAPLN	papilin, proteoglycan like sulfated glycoprotein	PAPLN	4.568	Extracellular Space	other
PAPOLA	poly(A) polymerase alpha	PAPOLA	-1.62	Nucleus	enzyme
PAQR6	progestin and adipoQ receptor family member 6	PAQR6	4.262	Plasma Membrane	other
PARP1	poly(ADP-ribose) polymerase 1	PARP1	-2.488	Nucleus	enzyme	diagnosis,efficacy,prognosis	[18F]fluorthanatrace,ABT-767,CEP-9722,E7449,fluzoparib,INO-1001,niraparib,olaparib,poly ADP ribose polymerase 1 inhibitor,rucaparib,SC10914,simmiparib,talazoparib,veliparib
PARVA	parvin alpha	PARVA	4.237	Cytoplasm	other
PARVG	parvin gamma	PARVG	4.106	Cytoplasm	other
PAX1	paired box 1	PAX1	-6.701	Nucleus	transcription regulator
PCDHGA1	protocadherin gamma subfamily A, 1	PCDHGA1	-3.524	Plasma Membrane	other
PCK2	phosphoenolpyruvate carboxykinase 2, mitochondrial	PCK2	-3.546	Cytoplasm	kinase
PDE4DIP	phosphodiesterase 4D interacting protein	PDE4DIP	-1.767	Cytoplasm	enzyme	unspecified application
PDE8B	phosphodiesterase 8B	PDE8B	3.09	Cytoplasm	enzyme		ketotifen
PDLIM1	PDZ and LIM domain 1	PDLIM1	-2.996	Cytoplasm	transcription regulator	unspecified application
PDPR	pyruvate dehydrogenase phosphatase regulatory subunit	PDPR	-7.857	Cytoplasm	enzyme
PDS5A	PDS5 cohesin associated factor A	PDS5A	-2.78	Nucleus	other
PDXK	pyridoxal kinase	PDXK	-1.625	Cytoplasm	kinase
PDZD8	PDZ domain containing 8	PDZD8	-2.729	Extracellular Space	other
PDZRN3	PDZ domain containing ring finger 3	PDZRN3	4.048	Extracellular Space	enzyme
PECR	peroxisomal trans-2-enoyl-CoA reductase	PECR	-1.908	Cytoplasm	enzyme
PEG10	paternally expressed 10	PEG10	-5.111	Nucleus	other
PELI2	pellino E3 ubiquitin protein ligase family member 2	PELI2	-3.359	Cytoplasm	enzyme
PEX6	peroxisomal biogenesis factor 6	PEX6	-1.749	Cytoplasm	enzyme
PEX19	peroxisomal biogenesis factor 19	PEX19	-1.682	Cytoplasm	other
PGAP3	post-GPI attachment to proteins 3	PERLD1	2.056	Cytoplasm	enzyme
PGBD4	piggyBac transposable element derived 4	PGBD4	-4.007	Other	other
PHACTR2	phosphatase and actin regulator 2	PHACTR2	-2.123	Other	other
PHEX	phosphate regulating endopeptidase homolog X-linked	PHEX	3.449	Cytoplasm	peptidase
PHF6	PHD finger protein 6	PHF6	-1.959	Nucleus	transcription regulator
PHF12	PHD finger protein 12	PHF12	1.843	Nucleus	transcription regulator
PHF20	PHD finger protein 20	PHF20	-1.975	Nucleus	transcription regulator
PHIP	pleckstrin homology domain interacting protein	PHIP	-3.95	Nucleus	other
PHLDA1	pleckstrin homology like domain family A member 1	PHLDA1	6.259	Cytoplasm	other
PHLPP2	PH domain and leucine rich repeat protein phosphatase 2	PHLPPL	-1.835	Cytoplasm	enzyme
PHTF1	putative homeodomain transcription factor 1	PHTF1	3.166	Nucleus	transcription regulator
PICK1	protein interacting with PRKCA 1	PICK1	2.102	Cytoplasm	enzyme
PIDD1	p53-induced death domain protein 1	LRDD	2.05	Cytoplasm	peptidase
PIFO	primary cilia formation	C1orf88	10.434	Cytoplasm	other
PIGH	phosphatidylinositol glycan anchor biosynthesis class H	PIGH	2.594	Cytoplasm	enzyme
PIGM	phosphatidylinositol glycan anchor biosynthesis class M	PIGM	-1.864	Cytoplasm	enzyme
PIGR	polymeric immunoglobulin receptor	PIGR	-4.757	Plasma Membrane	transporter	unspecified application
PIGZ	phosphatidylinositol glycan anchor biosynthesis class Z	PIGZ	-3.527	Cytoplasm	enzyme
PIK3AP1	phosphoinositide-3-kinase adaptor protein 1	PIK3AP1	2.268	Cytoplasm	other
PIK3C2B	phosphatidylinositol-4-phosphate 3-kinase catalytic subunit type 2 beta	PIK3C2B	-1.923	Cytoplasm	kinase
PIK3CB	phosphatidylinositol-4,5-bisphosphate 3-kinase catalytic subunit beta	PIK3CB	-2.828	Cytoplasm	kinase		acalisib,AZD8186,BAY1082439,bimiralisib,buparlisib,dactolisib,GSK2636771,KA2237,pictilisib,pilaralisib,PX-866,SAR260301,SF 1126
PIK3CD	phosphatidylinositol-4,5-bisphosphate 3-kinase catalytic subunit delta	PIK3CD	1.623	Cytoplasm	kinase		acalisib,AMG-319,bendamustine/idelalisib/rituximab,bimiralisib,buparlisib,dactolisib,duvelisib,GS-9901,idelalisib,idelalisib/ofatumumab,idelalisib/rituximab,INCB040093,KA2237,nemiralisib,parsaclisib,pictilisib,pilaralisib,PWT143,PX-866,SF 1126,SHC014748M,tenalisib,TGR-1202,YY-20394
PIK3R2	phosphoinositide-3-kinase regulatory subunit 2	PIK3R2	-1.727	Cytoplasm	kinase
PIP4K2B	phosphatidylinositol-5-phosphate 4-kinase type 2 beta	PIP5K2B	-1.711	Cytoplasm	kinase
PIP5K1C	phosphatidylinositol-4-phosphate 5-kinase type 1 gamma	PIP5K1C	-3.119	Plasma Membrane	kinase
PISD	phosphatidylserine decarboxylase	PISD	1.787	Cytoplasm	enzyme
PITX1	paired like homeodomain 1	PITX1	-2.53	Nucleus	transcription regulator
PKIB	cAMP-dependent protein kinase inhibitor beta	PKIB	6.641	Other	other
PLA2G3	phospholipase A2 group III	PLA2G3	17.226	Extracellular Space	enzyme
PLA2G12A	phospholipase A2 group XIIA	PLA2G12A	-2.219	Other	enzyme
PLA2G2A	phospholipase A2 group IIA	PLA2G2A	9.394	Cytoplasm	enzyme	efficacy,prognosis,safety	indomethacin,varespladib,varespladib methyl
PLAT	plasminogen activator, tissue type	PLAT	5.445	Extracellular Space	peptidase	diagnosis,efficacy,prognosis,safety,unspecified application	6-aminocaproic acid
PLCB2	phospholipase C beta 2	PLCB2	6.92	Cytoplasm	enzyme
PLCD3	phospholipase C delta 3	PLCD3	-2.616	Cytoplasm	enzyme
PLEC	plectin	PLEC1	-1.9	Cytoplasm	other	unspecified application
PLEK2	pleckstrin 2	PLEK2	3.403	Plasma Membrane	other
PLEKHA1	pleckstrin homology domain containing A1	PLEKHA1	-1.66	Cytoplasm	other
PLEKHG2	pleckstrin homology and RhoGEF domain containing G2	PLEKHG2	-1.953	Cytoplasm	other
PLIN2	perilipin 2	ADFP	11.734	Plasma Membrane	other	disease progression
PLK2	polo like kinase 2	PLK2	2.163	Nucleus	kinase
PLPP3	phospholipid phosphatase 3	PPAP2B	7.535	Plasma Membrane	phosphatase
PLS3	plastin 3	PLS3	-3.983	Cytoplasm	other
PLXNA1	plexin A1	PLXNA1	-2.14	Plasma Membrane	transmembrane receptor
PMEPA1	prostate transmembrane protein, androgen induced 1	PMEPA1	3.783	Plasma Membrane	other
PMS2	PMS1 homolog 2, mismatch repair system component	PMS2	-1.962	Nucleus	enzyme
PNPLA6	patatin like phospholipase domain containing 6	PNPLA6	-1.637	Cytoplasm	enzyme
PODXL	podocalyxin like	PODXL	-2.328	Plasma Membrane	kinase
POFUT1	protein O-fucosyltransferase 1	POFUT1	-1.54	Cytoplasm	enzyme
POGK	pogo transposable element derived with KRAB domain	POGK	-1.96	Nucleus	other
POLK	DNA polymerase kappa	POLK	-2.146	Nucleus	enzyme
POLR1A	RNA polymerase I subunit A	POLR1A	-3.39	Nucleus	enzyme
POLR1B	RNA polymerase I subunit B	POLR1B	-2.007	Nucleus	enzyme
POLR1E	RNA polymerase I subunit E	POLR1E	-1.97	Nucleus	enzyme
POLR2D	RNA polymerase II subunit D	POLR2D	-1.992	Nucleus	enzyme
POLR3A	RNA polymerase III subunit A	POLR3A	-1.841	Nucleus	enzyme
POLR3D	RNA polymerase III subunit D	POLR3D	-1.905	Nucleus	transcription regulator
POPDC2	popeye domain containing 2	POPDC2	4.255	Plasma Membrane	other
PPAT	phosphoribosyl pyrophosphate amidotransferase	PPAT	-1.922	Cytoplasm	enzyme		6-mercaptopurine,6-mercaptopurine/prednisone,6-mercaptopurine/prednisone/thioguanine,amidophosphoribosyltransferase inhibitor,azathioprine,cyclophosphamide/cytarabine/6-mercaptopurine,cytarabine/daunorubicin/thioguanine,cytarabine/thioguanine,hydroxyurea/6-mercaptopurine,thioguanine
PPID	peptidylprolyl isomerase D	PPID	-1.968	Cytoplasm	enzyme
PPIP5K1	diphosphoinositol pentakisphosphate kinase 1	HISPPD2A	-1.693	Nucleus	phosphatase
PPL	periplakin	PPL	2.16	Cytoplasm	other	diagnosis
PPM1K	protein phosphatase, Mg2+/Mn2+ dependent 1K	PPM1K	-2.365	Cytoplasm	phosphatase
PPP1R18	protein phosphatase 1 regulatory subunit 18	KIAA1949	2.516	Other	other
PPP1R12C	protein phosphatase 1 regulatory subunit 12C	LENG3	2.114	Cytoplasm	phosphatase
PPP1R15B	protein phosphatase 1 regulatory subunit 15B	PPP1R15B	-1.901	Cytoplasm	phosphatase
PPP1R1B	protein phosphatase 1 regulatory inhibitor subunit 1B	PPP1R1B	19.753	Cytoplasm	phosphatase
PPP1R9B	protein phosphatase 1 regulatory subunit 9B	PPP1R9B	-1.724	Cytoplasm	enzyme
PPP2R2C	protein phosphatase 2 regulatory subunit Bgamma	PPP2R2C	-10.463	Nucleus	phosphatase
PPP3CA	protein phosphatase 3 catalytic subunit alpha	PPP3CA	-2.237	Cytoplasm	phosphatase		cyclosporin A,cyclosporin A/methotrexate,methylprednisolone/tacrolimus,pimecrolimus,prednisone/tacrolimus,tacrolimus,voclosporin
PPP3CB	protein phosphatase 3 catalytic subunit beta	PPP3CB	-1.692	Plasma Membrane	phosphatase		cyclosporin A,cyclosporin A/methotrexate,methylprednisolone/tacrolimus,pimecrolimus,prednisone/tacrolimus,tacrolimus,voclosporin
PPTC7	PTC7 protein phosphatase homolog	PPTC7	-2.212	Cytoplasm	phosphatase
PQLC2	PQ loop repeat containing 2	PQLC2	1.887	Cytoplasm	transporter
PREPL	prolyl endopeptidase like	PREPL	-1.945	Other	peptidase
PRKACB	protein kinase cAMP-activated catalytic subunit beta	PRKACB	-1.944	Cytoplasm	kinase
PRKAR2A	protein kinase cAMP-dependent type II regulatory subunit alpha	PRKAR2A	-3.566	Cytoplasm	kinase
PRKCA	protein kinase C alpha	PRKCA	4.71	Cytoplasm	kinase		aprinocarsen,ingenol mebutate,L-threo-safingol
PRKCI	protein kinase C iota	PRKCI	-1.652	Cytoplasm	kinase	unspecified application	ingenol mebutate
PRKD3	protein kinase D3	PRKD3	-6.159	Nucleus	kinase
PRKN	parkin RBR E3 ubiquitin protein ligase	PARK2	2.66	Cytoplasm	enzyme	diagnosis
PRKX	protein kinase X-linked	PRKX	-2.797	Cytoplasm	kinase
PRNP	prion protein	PRNP	-2.283	Plasma Membrane	other
PRORSD1P	prolyl-tRNA synthetase associated domain containing 1, pseudogene	NCRNA00117	5.646	Other	other
PROSER2	proline and serine rich 2	C10orf47	-2.275	Other	other
PRR4	proline rich 4	PRR4	6.626	Extracellular Space	other	unspecified application
PRR7	proline rich 7, synaptic	PRR7	-1.923	Plasma Membrane	other
PRR11	proline rich 11	PRR11	-3.954	Other	other
PRR16	proline rich 16	PRR16	6.608	Other	other
PRR34	PRR34 long non-coding RNA	C22orf26	2.836	Other	other
PRRC2A	proline rich coiled-coil 2A	BAT2	-2.294	Cytoplasm	other	safety
PRRC2C	proline rich coiled-coil 2C	BAT2D1	-1.865	Cytoplasm	other
PRRG4	proline rich and Gla domain 4	PRRG4	-3.728	Plasma Membrane	other
PRSS16	serine protease 16	PRSS16	-3.927	Extracellular Space	peptidase
PRTG	protogenin	PRTG	-4.956	Extracellular Space	other
PSAT1	phosphoserine aminotransferase 1	PSAT1	-2.911	Cytoplasm	enzyme
PSD3	pleckstrin and Sec7 domain containing 3	PSD3	-2.634	Cytoplasm	other
PSD4	pleckstrin and Sec7 domain containing 4	PSD4	-1.812	Cytoplasm	other
PSIP1	PC4 and SFRS1 interacting protein 1	PSIP1	-1.623	Nucleus	transcription regulator	disease progression
PSKH1	protein serine kinase H1	PSKH1	-1.637	Nucleus	kinase
PSMB8	proteasome subunit beta 8	PSMB8	7.631	Cytoplasm	peptidase		carfilzomib,carfilzomib/dexamethasone,carfilzomib/dexamethasone/lenalidomide,carfilzomib/dexamethasone/rituximab
PSPH	phosphoserine phosphatase	PSPH	-2.087	Cytoplasm	phosphatase	diagnosis
PTCD2	pentatricopeptide repeat domain 2	PTCD2	-1.963	Cytoplasm	other
PTCD3	pentatricopeptide repeat domain 3	PTCD3	-1.721	Cytoplasm	other
PTCH2	patched 2	PTCH2	3.596	Plasma Membrane	transmembrane receptor
PTGES	prostaglandin E synthase	PTGES	4.639	Cytoplasm	enzyme	prognosis
PTGFR	prostaglandin F receptor	PTGFR	-3.005	Plasma Membrane	G-protein coupled receptor		(+)-fluprostenol,bimatoprost,dinoprost,isopropyl unoprostone,latanoprost,latanoprost/netarsudil,latanoprost/timolol,tafluprost,travoprost
PTGFRN	prostaglandin F2 receptor inhibitor	PTGFRN	-2.005	Plasma Membrane	other
PTPN11	protein tyrosine phosphatase, non-receptor type 11	PTPN11	-2.589	Cytoplasm	phosphatase		JAB-3068,RMC-4630,TNO155
PTPN13	protein tyrosine phosphatase, non-receptor type 13	PTPN13	-1.925	Cytoplasm	phosphatase
PTPRCAP	protein tyrosine phosphatase, receptor type C associated protein	PTPRCAP	3.792	Plasma Membrane	other
PTPRF	protein tyrosine phosphatase, receptor type F	PTPRF	-2.191	Plasma Membrane	phosphatase
PTPRM	protein tyrosine phosphatase, receptor type M	PTPRM	3.009	Plasma Membrane	phosphatase
PTPRU	protein tyrosine phosphatase, receptor type U	PTPRU	-3.316	Plasma Membrane	phosphatase
PURB	purine rich element binding protein B	PURB	-4.174	Nucleus	transcription regulator
PYGM	glycogen phosphorylase, muscle associated	PYGM	4.947	Cytoplasm	enzyme
PYGO1	pygopus family PHD finger 1	PYGO1	-2.957	Nucleus	other
QRICH2	glutamine rich 2	QRICH2	1.839	Extracellular Space	other
QSER1	glutamine and serine rich 1	QSER1	-9.122	Other	other
R3HDM1	R3H domain containing 1	R3HDM1	-1.763	Other	other
RAB29	RAB29, member RAS oncogene family	RAB7L1	-2.17	Plasma Membrane	enzyme
RAB11FIP1	RAB11 family interacting protein 1	RAB11FIP1	-1.902	Cytoplasm	other
RAB27A	RAB27A, member RAS oncogene family	RAB27A	2.542	Cytoplasm	enzyme
RAB3D	RAB3D, member RAS oncogene family	RAB3D	-2.565	Cytoplasm	enzyme
RAB3GAP1	RAB3 GTPase activating protein catalytic subunit 1	RAB3GAP1	-2.01	Cytoplasm	other
RAB3IP	RAB3A interacting protein	RAB3IP	1.76	Cytoplasm	other
RABL3	RAB, member of RAS oncogene family like 3	RABL3	-1.933	Other	enzyme
RALGPS2	Ral GEF with PH domain and SH3 binding motif 2	RALGPS2	-3.49	Other	other
RAMP1	receptor activity modifying protein 1	RAMP1	2.269	Plasma Membrane	transporter		pramlintide
RAP1GAP2	RAP1 GTPase activating protein 2	GARNL4	-2.432	Cytoplasm	other
RARG	retinoic acid receptor gamma	RARG	-2.144	Nucleus	ligand-dependent nuclear receptor		6-mercaptopurine/methotrexate/tretinoin,acitretin,adapalene,AGN 190299,alitretinoin,arsenic trioxide/daunorubicin/tretinoin,arsenic trioxide/gemtuzumab ozogamicin/tretinoin,arsenic trioxide/idarubicin/tretinoin,arsenic trioxide/tretinoin,cytarabine/daunorubicin/gemtuzumab ozogamicin/tretinoin,cytarabine/daunorubicin/tretinoin,cytarabine/idarubicin/tretinoin,daunorubicin/tretinoin,doxorubicin/tret…
RASAL3	RAS protein activator like 3	RASAL3	3.446	Cytoplasm	other
RASEF	RAS and EF-hand domain containing	RASEF	-1.943	Cytoplasm	other
RASL10A	RAS like family 10 member A	RASL10A	13.057	Plasma Membrane	enzyme
RASSF3	Ras association domain family member 3	RASSF3	-2.018	Other	other
RASSF5	Ras association domain family member 5	RASSF5	-2.404	Plasma Membrane	other
RBBP5	RB binding protein 5, histone lysine methyltransferase complex subunit	RBBP5	-2.441	Nucleus	transcription regulator
RBL1	RB transcriptional corepressor like 1	RBL1	-2.203	Nucleus	transcription regulator
RBL2	RB transcriptional corepressor like 2	RBL2	-1.941	Nucleus	other
RBM27	RNA binding motif protein 27	RBM27	-2.432	Nucleus	other
RBP7	retinol binding protein 7	RBP7	2.81	Cytoplasm	other
RC3H2	ring finger and CCCH-type domains 2	RC3H2	-1.654	Plasma Membrane	enzyme
RCBTB2	RCC1 and BTB domain containing protein 2	RCBTB2	3.635	Cytoplasm	other
RCC2	regulator of chromosome condensation 2	RCC2	-2.114	Nucleus	other
RCN1	reticulocalbin 1	RCN1	-2.915	Cytoplasm	other
RDX	radixin	RDX	-1.698	Cytoplasm	other	unspecified application
RELB	RELB proto-oncogene, NF-kB subunit	RELB	2.293	Nucleus	transcription regulator	diagnosis,disease progression,unspecified application
RELN	reelin	RELN	4.786	Extracellular Space	peptidase
RENBP	renin binding protein	RENBP	5.504	Cytoplasm	enzyme
REPS2	RALBP1 associated Eps domain containing 2	REPS2	4.401	Cytoplasm	other
RERE	arginine-glutamic acid dipeptide repeats	RERE	2.135	Nucleus	transcription regulator	unspecified application
REST	RE1 silencing transcription factor	REST	-6.902	Nucleus	transcription regulator
REXO2	RNA exonuclease 2	REXO2	1.859	Cytoplasm	enzyme	unspecified application
RFLNB	refilin B	FAM101B	-2.165	Other	other
RFTN2	raftlin family member 2	RFTN2	5.029	Other	other
RFX5	regulatory factor X5	RFX5	-1.686	Nucleus	transcription regulator
RGL3	ral guanine nucleotide dissociation stimulator like 3	RGL3	6.854	Cytoplasm	other
RGP1	RGP1 homolog, RAB6A GEF complex partner 1	RGP1	-2.301	Cytoplasm	other
RGPD4 (includes others)	RANBP2-like and GRIP domain containing 5	RGPD2	4.067	Nucleus	enzyme
RGS2	regulator of G protein signaling 2	RGS2	138.156	Nucleus	other
RHBDD1	rhomboid domain containing 1	RHBDD1	-1.691	Extracellular Space	peptidase
RHBDD3	rhomboid domain containing 3	RHBDD3	1.925	Other	other
RHOB	ras homolog family member B	RHOB	-2.167	Cytoplasm	enzyme
RHOBTB1	Rho related BTB domain containing 1	RHOBTB1	4.707	Other	enzyme
RHPN2	rhophilin Rho GTPase binding protein 2	RHPN2	1.904	Cytoplasm	other
RIMBP3 (includes others)	RIMS binding protein 3	RIMBP3	-3.17	Nucleus	other
RIMKLB	ribosomal modification protein rimK like family member B	RIMKLB	-1.953	Cytoplasm	enzyme
RIMS4	regulating synaptic membrane exocytosis 4	RIMS4	-4.221	Plasma Membrane	other
RIPOR2	RHO family interacting cell polarization regulator 2	FAM65B	4.493	Cytoplasm	other
RIPOR3	RIPOR family member 3	C20orf175	6.099	Other	other
RLIM	ring finger protein, LIM domain interacting	RLIM	-2.88	Nucleus	enzyme
RMND5A	required for meiotic nuclear division 5 homolog A	RMND5A	-2.779	Nucleus	enzyme
RNASEH1	ribonuclease H1	RNASEH1	-1.872	Nucleus	enzyme
RNF168	ring finger protein 168	RNF168	-2.421	Nucleus	enzyme
RNF169	ring finger protein 169	RNF169	-2.54	Nucleus	other
RNF182	ring finger protein 182	RNF182	-4.008	Cytoplasm	enzyme
RNF185	ring finger protein 185	RNF185	1.743	Cytoplasm	enzyme
RNF187	ring finger protein 187	RNF187	-2.049	Nucleus	enzyme
RNLS	renalase, FAD dependent amine oxidase	C10orf59	-3.235	Extracellular Space	enzyme
RNPEP	arginyl aminopeptidase	RNPEP	-1.574	Cytoplasm	peptidase
ROCK2	Rho associated coiled-coil containing protein kinase 2	ROCK2	-2.197	Cytoplasm	kinase		KD025
ROR2	receptor tyrosine kinase like orphan receptor 2	ROR2	3.055	Plasma Membrane	kinase		conditionally active biologic anti-ROR2 antibody drug conjugate
RPA1	replication protein A1	RPA1	-1.602	Nucleus	other
RPGRIP1	RPGR interacting protein 1	RPGRIP1	2.846	Extracellular Space	other
RPGRIP1L	RPGRIP1 like	RPGRIP1L	-2.03	Cytoplasm	other
RPL7L1	ribosomal protein L7 like 1	RPL7L1	-5.489	Cytoplasm	transcription regulator
RPRD2	regulation of nuclear pre-mRNA domain containing 2	RPRD2	-2.767	Nucleus	other
RPS6KA6	ribosomal protein S6 kinase A6	RPS6KA6	-2.344	Cytoplasm	kinase
RRN3	RRN3 homolog, RNA polymerase I transcription factor	RRN3	-2.915	Nucleus	transcription regulator
RRP1B	ribosomal RNA processing 1B	KIAA0179	-1.891	Nucleus	transcription regulator
RSC1A1	regulator of solute carriers 1	RSC1A1	-2.5	Nucleus	other
RSL1D1	ribosomal L1 domain containing 1	RSL1D1	-1.915	Nucleus	other
RSPH3	radial spoke head 3 homolog	RSPH3	-2.166	Extracellular Space	other
RSPH4A	radial spoke head component 4A	RSPH4A	6.781	Nucleus	other
RTN1	reticulon 1	RTN1	11.902	Cytoplasm	other
RTN4RL2	reticulon 4 receptor like 2	RTN4RL2	-2.111	Plasma Membrane	other
RWDD3	RWD domain containing 3	RWDD3	1.98	Other	other
S100A7	S100 calcium binding protein A7	S100A7	-100.404	Cytoplasm	other	efficacy,unspecified application
S1PR3	sphingosine-1-phosphate receptor 3	S1PR3	-4.112	Plasma Membrane	G-protein coupled receptor		fingolimod phosphate
SACS	sacsin molecular chaperone	SACS	2.149	Plasma Membrane	other
SAFB2	scaffold attachment factor B2	SAFB2	1.965	Cytoplasm	other	diagnosis
SAMD1	sterile alpha motif domain containing 1	SAMD1	-2.87	Other	other
SAMD8	sterile alpha motif domain containing 8	SAMD8	-2.729	Cytoplasm	enzyme
SAMD9	sterile alpha motif domain containing 9	SAMD9	-4.549	Cytoplasm	other
SAMD11	sterile alpha motif domain containing 11	SAMD11	-4.54	Nucleus	other
SAMHD1	SAM and HD domain containing deoxynucleoside triphosphate triphosphohydrolase 1	SAMHD1	-3.098	Nucleus	enzyme
SAPCD2	suppressor APC domain containing 2	C9orf140	-2.267	Nucleus	other
SASH1	SAM and SH3 domain containing 1	SASH1	-1.74	Extracellular Space	other
SBNO1	strawberry notch homolog 1	SBNO1	-2.9	Other	enzyme
SCAF11	SR-related CTD associated factor 11	SFRS2IP	-1.731	Nucleus	other
SCAMP1	secretory carrier membrane protein 1	SCAMP1	-1.786	Cytoplasm	transporter
SCARB1	scavenger receptor class B member 1	SCARB1	-1.835	Plasma Membrane	transporter
SCARB2	scavenger receptor class B member 2	SCARB2	-1.848	Plasma Membrane	transmembrane receptor	disease progression
SCD	stearoyl-CoA desaturase	SCD	-4.705	Cytoplasm	enzyme	diagnosis
SCG2	secretogranin II	SCG2	24.33	Extracellular Space	cytokine
SCML2	Scm polycomb group protein like 2	SCML2	-2.483	Nucleus	transcription regulator
SCN1B	sodium voltage-gated channel beta subunit 1	SCN1B	11.889	Plasma Membrane	ion channel		articaine,articaine/epinephrine,epinephrine/lidocaine,epinephrine/prilocaine,fosphenytoin,lidocaine,lidocaine/prilocaine,penicillin G/procaine,phenytoin,prilocaine,procaine,riluzole,zonisamide
SCPEP1	serine carboxypeptidase 1	SCPEP1	1.751	Cytoplasm	peptidase
SCUBE2	signal peptide, CUB domain and EGF like domain containing 2	SCUBE2	8.017	Extracellular Space	other	unspecified application
SDC1	syndecan 1	SDC1	-1.988	Plasma Membrane	enzyme	efficacy,unspecified application	indatuximab ravtansine
SDC2	syndecan 2	SDC2	2.967	Plasma Membrane	other
SDC4	syndecan 4	SDC4	-2.793	Plasma Membrane	other
SDHC	succinate dehydrogenase complex subunit C	SDHC	-1.876	Cytoplasm	enzyme
SDK1	sidekick cell adhesion molecule 1	SDK1	3.351	Plasma Membrane	other
SEC11C	SEC11 homolog C, signal peptidase complex subunit	SEC11L3	3.178	Cytoplasm	peptidase
SEC23A	Sec23 homolog A, coat complex II component	SEC23A	-1.846	Cytoplasm	transporter
SEC61G	Sec61 translocon gamma subunit	SEC61G	1.639	Plasma Membrane	transporter
SEMA6D	semaphorin 6D	SEMA6D	12.073	Plasma Membrane	other	safety
SEPT10	septin 10	SEPT10	-1.774	Cytoplasm	transcription regulator
SEPT11	septin 11	SEPT11	-1.821	Nucleus	other
SERF1A/SERF1B	small EDRK-rich factor 1A	SERF1B	2	Other	other
SERPINB5	serpin family B member 5	SERPINB5	-3.709	Extracellular Space	other	disease progression,efficacy
SERPINB8	serpin family B member 8	SERPINB8	2.609	Cytoplasm	other
SERPINF2	serpin family F member 2	SERPINF2	11.709	Extracellular Space	other
SETD7	SET domain containing 7, histone lysine methyltransferase	SETD7	-2.489	Nucleus	enzyme
SF3B3	splicing factor 3b subunit 3	SF3B3	-2.372	Nucleus	other	unspecified application
SFRP2	secreted frizzled related protein 2	SFRP2	49.881	Plasma Membrane	transmembrane receptor	diagnosis
SFXN1	sideroflexin 1	SFXN1	-1.967	Cytoplasm	transporter
SGCB	sarcoglycan beta	SGCB	-2.099	Plasma Membrane	other
SGK1	serum/glucocorticoid regulated kinase 1	SGK1	3.072	Cytoplasm	kinase
SGMS2	sphingomyelin synthase 2	SGMS2	-1.947	Plasma Membrane	enzyme
SGPP2	sphingosine-1-phosphate phosphatase 2	SGPP2	3.2	Cytoplasm	phosphatase
SH2D3A	SH2 domain containing 3A	SH2D3A	4.358	Cytoplasm	other
SH3KBP1	SH3 domain containing kinase binding protein 1	SH3KBP1	-2.377	Cytoplasm	other
SH3RF1	SH3 domain containing ring finger 1	SH3RF1	2.162	Cytoplasm	enzyme
SIPA1L2	signal induced proliferation associated 1 like 2	SIPA1L2	3.591	Other	other
SIRT7	sirtuin 7	SIRT7	1.828	Nucleus	enzyme
SKI	SKI proto-oncogene	SKI	-1.984	Nucleus	transcription regulator
SKIL	SKI like proto-oncogene	SKIL	-2.793	Nucleus	transcription regulator
SKP2	S-phase kinase associated protein 2	SKP2	-2.116	Nucleus	other	diagnosis
SLA2	Src like adaptor 2	SLA2	2.921	Plasma Membrane	other
SLC12A8	solute carrier family 12 member 8	SLC12A8	-1.844	Other	transporter
SLC16A1	solute carrier family 16 member 1	SLC16A1	-2.511	Plasma Membrane	transporter	diagnosis	AZD-3965
SLC16A7	solute carrier family 16 member 7	SLC16A7	-6.91	Plasma Membrane	transporter
SLC16A14	solute carrier family 16 member 14	SLC16A14	-3.853	Other	other
SLC1A5	solute carrier family 1 member 5	SLC1A5	-2.516	Plasma Membrane	transporter
SLC22A10	solute carrier family 22 member 10	SLC22A10	-6.076	Other	other
SLC24A5	solute carrier family 24 member 5	SLC24A5	2.661	Plasma Membrane	transporter
SLC25A17	solute carrier family 25 member 17	SLC25A17	1.886	Cytoplasm	transporter
SLC25A18	solute carrier family 25 member 18	SLC25A18	9.03	Cytoplasm	transporter
SLC25A24	solute carrier family 25 member 24	SLC25A24	-2.101	Cytoplasm	transporter
SLC25A36	solute carrier family 25 member 36	SLC25A36	-4.201	Cytoplasm	transporter
SLC26A5	solute carrier family 26 member 5	SLC26A5	2.181	Plasma Membrane	transporter
SLC2A4	solute carrier family 2 member 4	SLC2A4	-3.172	Plasma Membrane	transporter	unspecified application
SLC31A1	solute carrier family 31 member 1	SLC31A1	-2.271	Plasma Membrane	transporter
SLC34A3	solute carrier family 34 member 3	SLC34A3	-3.287	Plasma Membrane	transporter
SLC35E1	solute carrier family 35 member E1	SLC35E1	-4.613	Cytoplasm	other
SLC35F5	solute carrier family 35 member F5	SLC35F5	-2.639	Other	other
SLC37A1	solute carrier family 37 member 1	SLC37A1	2.747	Plasma Membrane	transporter
SLC38A1	solute carrier family 38 member 1	SLC38A1	-1.974	Plasma Membrane	transporter
SLC38A3	solute carrier family 38 member 3	SLC38A3	3.257	Plasma Membrane	transporter
SLC39A9	solute carrier family 39 member 9	SLC39A9	-2.456	Other	transporter
SLC39A14	solute carrier family 39 member 14	SLC39A14	-2.444	Plasma Membrane	transporter	unspecified application
SLC3A1	solute carrier family 3 member 1	SLC3A1	5.59	Plasma Membrane	transporter
SLC44A1	solute carrier family 44 member 1	SLC44A1	-1.892	Plasma Membrane	transporter
SLC44A4	solute carrier family 44 member 4	SLC44A4	2.693	Plasma Membrane	transporter
SLC44A5	solute carrier family 44 member 5	SLC44A5	15.538	Plasma Membrane	transporter
SLC45A2	solute carrier family 45 member 2	SLC45A2	22.74	Plasma Membrane	transporter
SLC48A1	solute carrier family 48 member 1	SLC48A1	-1.979	Cytoplasm	transporter
SLC4A7	solute carrier family 4 member 7	SLC4A7	-2.314	Plasma Membrane	transporter
SLC7A1	solute carrier family 7 member 1	SLC7A1	-1.809	Plasma Membrane	transporter
SLC7A5	solute carrier family 7 member 5	SLC7A5	-3.286	Plasma Membrane	transporter	diagnosis
SLC7A6	solute carrier family 7 member 6	SLC7A6	-1.641	Plasma Membrane	transporter
SLC7A8	solute carrier family 7 member 8	SLC7A8	-1.76	Plasma Membrane	transporter
SLC7A9	solute carrier family 7 member 9	SLC7A9	5.228	Plasma Membrane	transporter
SLC7A11	solute carrier family 7 member 11	SLC7A11	-3.013	Plasma Membrane	transporter		(4S)-4-(3-(18F)fluoropropyl)-L-glutamate,N-acetyl-L-cysteine
SLC9A2	solute carrier family 9 member A2	SLC9A2	-2.298	Plasma Membrane	transporter
SLCO2A1	solute carrier organic anion transporter family member 2A1	SLCO2A1	3.451	Plasma Membrane	transporter
SLITRK6	SLIT and NTRK like family member 6	SLITRK6	-5.084	Plasma Membrane	other		AGS15E
SLMAP	sarcolemma associated protein	SLMAP	-1.626	Plasma Membrane	other
SLPI	secretory leukocyte peptidase inhibitor	SLPI	-3.781	Cytoplasm	other	diagnosis,prognosis
SMAD5	SMAD family member 5	SMAD5	-1.711	Nucleus	transcription regulator
SMARCA5	SWI/SNF related, matrix associated, actin dependent regulator of chromatin, subfamily a, member 5	SMARCA5	-2.207	Nucleus	transcription regulator
SMARCC1	SWI/SNF related, matrix associated, actin dependent regulator of chromatin subfamily c member 1	SMARCC1	-1.635	Nucleus	transcription regulator
SMC2	structural maintenance of chromosomes 2	SMC2	-1.882	Nucleus	transporter
SMC1A	structural maintenance of chromosomes 1A	SMC1A	-1.927	Nucleus	transporter
SMCHD1	structural maintenance of chromosomes flexible hinge domain containing 1	SMCHD1	-1.786	Nucleus	enzyme
SMCR8	SMCR8-C9orf72 complex subunit	SMCR8	-1.945	Nucleus	other
SMG7	SMG7 nonsense mediated mRNA decay factor	SMG7	-1.755	Nucleus	other
SMPDL3A	sphingomyelin phosphodiesterase acid like 3A	SMPDL3A	2.824	Extracellular Space	enzyme
SNAI1	snail family transcriptional repressor 1	SNAI1	-3.902	Nucleus	transcription regulator	diagnosis,efficacy
SNAPC4	small nuclear RNA activating complex polypeptide 4	SNAPC4	2.064	Nucleus	transcription regulator
SNCG	synuclein gamma	SNCG	7.021	Cytoplasm	other	unspecified application
SNHG11	small nucleolar RNA host gene 11	SNHG11	2.874	Other	other
SNRNP200	small nuclear ribonucleoprotein U5 subunit 200	SNRNP200	-1.669	Nucleus	enzyme
SNTB2	syntrophin beta 2	SNTB2	-2.064	Plasma Membrane	other
SNX14	sorting nexin 14	SNX14	-1.608	Cytoplasm	transporter
SNX18	sorting nexin 18	SNX18	-2.176	Cytoplasm	transporter
SNX19	sorting nexin 19	SNX19	-1.763	Cytoplasm	transporter
SOCS7	suppressor of cytokine signaling 7	SOCS7	-4.681	Cytoplasm	other
SOGA1	suppressor of glucose, autophagy associated 1	C20orf117	-2.057	Extracellular Space	other
SON	SON DNA binding protein	SON	-2.159	Nucleus	other
SOX9	SRY-box 9	SOX9	3.16	Nucleus	transcription regulator	disease progression,prognosis
SOX11	SRY-box 11	SOX11	-3.415	Nucleus	transcription regulator	unspecified application
SOX12	SRY-box 12	SOX12	-1.771	Nucleus	transcription regulator
SP1	Sp1 transcription factor	SP1	-1.975	Nucleus	transcription regulator
SP6	Sp6 transcription factor	SP6	2.446	Nucleus	transcription regulator
SPAG9	sperm associated antigen 9	SPAG9	-1.963	Cytoplasm	other
SPARC	secreted protein acidic and cysteine rich	SPARC	6.002	Extracellular Space	other	disease progression,efficacy
SPATA18	spermatogenesis associated 18	SPATA18	-2.672	Cytoplasm	other
SPDYA	speedy/RINGO cell cycle regulator family member A	SPDYA	5.66	Nucleus	other
SPECC1	sperm antigen with calponin homology and coiled-coil domains 1	CYTSB	2.12	Nucleus	other
SPEN	spen family transcriptional repressor	SPEN	-1.856	Nucleus	transcription regulator
SPOCK1	SPARC (osteonectin), cwcv and kazal like domains proteoglycan 1	SPOCK1	23.194	Extracellular Space	other
SPOCK2	SPARC (osteonectin), cwcv and kazal like domains proteoglycan 2	SPOCK2	3.585	Extracellular Space	other	diagnosis
SPON2	spondin 2	SPON2	1.714	Extracellular Space	other	diagnosis
SPOPL	speckle type BTB/POZ protein like	SPOPL	-1.828	Other	other
SPRY2	sprouty RTK signaling antagonist 2	SPRY2	-3.415	Plasma Membrane	other
SPRY4	sprouty RTK signaling antagonist 4	SPRY4	13.93	Plasma Membrane	other
SPSB3	splA/ryanodine receptor domain and SOCS box containing 3	SPSB3	2.625	Cytoplasm	other
SPTLC2	serine palmitoyltransferase long chain base subunit 2	SPTLC2	-2.02	Cytoplasm	enzyme
SPTY2D1	SPT2 chromatin protein domain containing 1	SPTY2D1	-1.702	Nucleus	other
SRCAP	Snf2 related CREBBP activator protein	SRCAP	-1.792	Cytoplasm	transcription regulator
SREBF1	sterol regulatory element binding transcription factor 1	SREBF1	-2.262	Nucleus	transcription regulator	diagnosis
SREBF2	sterol regulatory element binding transcription factor 2	SREBF2	-2.009	Nucleus	transcription regulator
SRPK1	SRSF protein kinase 1	SRPK1	-1.779	Nucleus	kinase
SRSF5	serine and arginine rich splicing factor 5	SFRS5	2.02	Nucleus	other
SRSF8	serine and arginine rich splicing factor 8	SFRS2B	-1.838	Nucleus	other
SSH1	slingshot protein phosphatase 1	SSH1	-3.478	Cytoplasm	phosphatase
SSX2/SSX2B	SSX family member 2	SSX2	7.706	Nucleus	other
SSX2IP	SSX family member 2 interacting protein	SSX2IP	-1.589	Plasma Membrane	other	unspecified application
ST3GAL1	ST3 beta-galactoside alpha-2,3-sialyltransferase 1	ST3GAL1	-5.601	Cytoplasm	enzyme
ST6GAL1	ST6 beta-galactoside alpha-2,6-sialyltransferase 1	ST6GAL1	-3.607	Cytoplasm	enzyme
ST6GALNAC4	ST6 N-acetylgalactosaminide alpha-2,6-sialyltransferase 4	ST6GALNAC4	-4.113	Cytoplasm	enzyme
STAG2	stromal antigen 2	STAG2	-1.804	Nucleus	transcription regulator
STAT1	signal transducer and activator of transcription 1	STAT1	-1.693	Nucleus	transcription regulator	diagnosis,efficacy,prognosis,response to therapy
STAT6	signal transducer and activator of transcription 6	STAT6	3.945	Nucleus	transcription regulator	prognosis,response to therapy
STEAP3	STEAP3 metalloreductase	STEAP3	-2.566	Cytoplasm	transporter
STEAP4	STEAP4 metalloreductase	STEAP4	71.682	Plasma Membrane	enzyme
STK31	serine/threonine kinase 31	STK31	5.807	Cytoplasm	kinase
STRN	striatin	STRN	-2.867	Cytoplasm	other
STX6	syntaxin 6	STX6	-2.192	Cytoplasm	transporter
STXBP5L	syntaxin binding protein 5 like	STXBP5L	-3.418	Cytoplasm	other
SULT1A3/SULT1A4	sulfotransferase family 1A member 3	SULT1A4	2.474	Cytoplasm	enzyme
SUSD4	sushi domain containing 4	SUSD4	-3.724	Other	other
SYNJ2BP	synaptojanin 2 binding protein	SYNJ2BP	-2.139	Cytoplasm	other
SYNRG	synergin gamma	AP1GBP1	-1.898	Cytoplasm	other
SYT1	synaptotagmin 1	SYT1	4.768	Cytoplasm	transporter
SYT2	synaptotagmin 2	SYT2	7.021	Cytoplasm	transporter
SYT4	synaptotagmin 4	SYT4	3.123	Cytoplasm	transporter
SZRD1	SUZ RNA binding domain containing 1	C1orf144	-1.698	Other	other
TACSTD2	tumor associated calcium signal transducer 2	TACSTD2	3.161	Plasma Membrane	other		sacituzumab govitecan
TAF4B	TATA-box binding protein associated factor 4b	TAF4B	-2.12	Nucleus	transcription regulator
TAGLN	transgelin	TAGLN	3.237	Cytoplasm	other	diagnosis
TANGO2	transport and golgi organization 2 homolog	C22orf25	1.925	Cytoplasm	other
TAOK3	TAO kinase 3	TAOK3	-2.135	Cytoplasm	kinase
TAP2	transporter 2, ATP binding cassette subfamily B member	TAP2	-2.393	Cytoplasm	transporter
TAPT1	transmembrane anterior posterior transformation 1	TAPT1	-1.82	Plasma Membrane	G-protein coupled receptor
TASOR	transcription activation suppressor	C3orf63	-1.856	Nucleus	other
TBC1D4	TBC1 domain family member 4	TBC1D4	2.587	Cytoplasm	other
TBC1D5	TBC1 domain family member 5	TBC1D5	-2.173	Extracellular Space	other
TBC1D9	TBC1 domain family member 9	TBC1D9	-2.551	Plasma Membrane	other
TBC1D16	TBC1 domain family member 16	TBC1D16	-2.439	Extracellular Space	other
TBC1D24	TBC1 domain family member 24	TBC1D24	-2.641	Cytoplasm	other
TBC1D30	TBC1 domain family member 30	TBC1D30	-2.563	Cytoplasm	other
TBL1Y	transducin beta like 1 Y-linked	TBL1Y	-1.926	Nucleus	other
TBXAS1	thromboxane A synthase 1	TBXAS1	1.963	Plasma Membrane	enzyme		ridogrel
TCAF1P1	TRPM8 channel associated factor 1 pseudogene 1	FAM115B	-7.491	Other	other
TCEA1P2	transcription elongation factor A1 pseudogene 2	TCEA1P2	-2.182	Other	other
TCF4	transcription factor 4	TCF4	2.614	Nucleus	transcription regulator
TCF20	transcription factor 20	TCF20	-1.93	Nucleus	transcription regulator
TCFL5	transcription factor like 5	TCFL5	-1.702	Nucleus	transcription regulator
TDRKH	tudor and KH domain containing	TDRKH	-1.786	Cytoplasm	other
TEPSIN	TEPSIN adaptor related protein complex 4 accessory protein	C17orf56	2.004	Nucleus	other
TESC	tescalcin	TESC	-4.371	Cytoplasm	other
TET2	tet methylcytosine dioxygenase 2	TET2	-2.096	Nucleus	enzyme
TFEB	transcription factor EB	TFEB	3.944	Nucleus	transcription regulator
TGFB3	transforming growth factor beta 3	TGFB3	4.417	Extracellular Space	growth factor		AVID200,fresolimumab
TGFBRAP1	transforming growth factor beta receptor associated protein 1	TGFBRAP1	-3.145	Cytoplasm	other
TGM2	transglutaminase 2	TGM2	5.726	Cytoplasm	enzyme
TGOLN2	trans-golgi network protein 2	TGOLN2	-2.123	Cytoplasm	other
THAP11	THAP domain containing 11	THAP11	-1.817	Nucleus	transcription regulator
THBS1	thrombospondin 1	THBS1	8.49	Extracellular Space	other	diagnosis,efficacy
THNSL1	threonine synthase like 1	THNSL1	-1.807	Nucleus	kinase
THRSP	thyroid hormone responsive	THRSP	-5.282	Nucleus	other	efficacy
THSD1	thrombospondin type 1 domain containing 1	THSD1	4.859	Extracellular Space	other
THSD7A	thrombospondin type 1 domain containing 7A	THSD7A	57.437	Cytoplasm	other
THUMPD1	THUMP domain containing 1	THUMPD1	-1.55	Nucleus	other
TIMP1	TIMP metallopeptidase inhibitor 1	TIMP1	132.481	Extracellular Space	cytokine	diagnosis,disease progression,efficacy,prognosis,unspecified application
TKT	transketolase	TKT	-1.949	Cytoplasm	enzyme
TLE4	TLE family member 4, transcriptional corepressor	TLE4	14.679	Nucleus	transcription regulator
TLL2	tolloid like 2	TLL2	3.111	Extracellular Space	peptidase
TLN1	talin 1	TLN1	-1.764	Plasma Membrane	other	unspecified application
TM2D2	TM2 domain containing 2	TM2D2	1.83	Extracellular Space	other
TM4SF1	transmembrane 4 L six family member 1	TM4SF1	-2.556	Plasma Membrane	other
TM7SF3	transmembrane 7 superfamily member 3	TM7SF3	-1.714	Plasma Membrane	other
TM9SF4	transmembrane 9 superfamily member 4	TM9SF4	-1.712	Cytoplasm	transporter
TMC5	transmembrane channel like 5	TMC5	7.942	Cytoplasm	other
TMC8	transmembrane channel like 8	TMC8	2.836	Cytoplasm	other
TMED8	transmembrane p24 trafficking protein family member 8	TMED8	-3.665	Other	other
TMEFF2	transmembrane protein with EGF like and two follistatin like domains 2	TMEFF2	5.252	Cytoplasm	other
TMEM64	transmembrane protein 64	TMEM64	-2.059	Cytoplasm	other
TMEM88	transmembrane protein 88	TMEM88	3.176	Plasma Membrane	other
TMEM89	transmembrane protein 89	TMEM89	8.832	Nucleus	other
TMEM121	transmembrane protein 121	TMEM121	-5.442	Other	other
TMEM145	transmembrane protein 145	TMEM145	2.352	Other	other
TMEM154	transmembrane protein 154	TMEM154	-2.567	Other	other
TMEM164	transmembrane protein 164	TMEM164	-1.696	Other	other
TMEM173	transmembrane protein 173	TMEM173	12.662	Cytoplasm	other		MIW815,MK-1454
TMEM175	transmembrane protein 175	TMEM175	1.67	Cytoplasm	ion channel
TMEM198	transmembrane protein 198	TMEM198	2.65	Other	other
TMEM245	transmembrane protein 245	C9orf5	-1.839	Other	other
TMEM121B	transmembrane protein 121B	CECR6	6.112	Nucleus	transcription regulator
TMEM178A	transmembrane protein 178A	TMEM178	21.961	Cytoplasm	other
TMEM184C	transmembrane protein 184C	TMEM184C	-1.994	Other	other
TMEM30A	transmembrane protein 30A	TMEM30A	-3.989	Cytoplasm	transporter
TMEM45B	transmembrane protein 45B	TMEM45B	5.841	Extracellular Space	other
TMEM86B	transmembrane protein 86B	TMEM86B	2.114	Cytoplasm	enzyme
TMEM87A	transmembrane protein 87A	TMEM87A	1.737	Cytoplasm	other
TMEM87B	transmembrane protein 87B	TMEM87B	-3.114	Cytoplasm	other
TMOD3	tropomodulin 3	TMOD3	-3.198	Cytoplasm	other
TMPO	thymopoietin	TMPO	-2.148	Nucleus	other
TMPRSS11E	transmembrane serine protease 11E	TMPRSS11E	-6.824	Extracellular Space	peptidase
TMSB10/TMSB4X	thymosin beta 4 X-linked	TMSB4X	6.615	Cytoplasm	other	diagnosis
TMSB15B	thymosin beta 15B	TMSB15B	4.246	Other	other
TNC	tenascin C	TNC	15.039	Extracellular Space	other	diagnosis,response to therapy	F16-IL2 fusion protein
TNFRSF14	TNF receptor superfamily member 14	TNFRSF14	3.706	Plasma Membrane	transmembrane receptor
TNFRSF19	TNF receptor superfamily member 19	TNFRSF19	7	Plasma Membrane	transmembrane receptor
TNFRSF21	TNF receptor superfamily member 21	TNFRSF21	-1.931	Plasma Membrane	transmembrane receptor
TNFRSF10A	TNF receptor superfamily member 10a	TNFRSF10A	-2.416	Plasma Membrane	transmembrane receptor	diagnosis	dulanermin,mapatumumab,trm-1
TNNT1	troponin T1, slow skeletal type	TNNT1	-8.445	Cytoplasm	other	unspecified application
TNPO1	transportin 1	TNPO1	-1.665	Nucleus	transporter
TNPO3	transportin 3	TNPO3	-1.932	Cytoplasm	other
TNS4	tensin 4	TNS4	-4.779	Cytoplasm	other	unspecified application
TOB1	transducer of ERBB2, 1	TOB1	-2.054	Nucleus	transcription regulator
TOM1	target of myb1 membrane trafficking protein	TOM1	2.021	Cytoplasm	transporter
TOMM70	translocase of outer mitochondrial membrane 70	TOMM70A	-1.582	Cytoplasm	transporter
TOP2A	DNA topoisomerase II alpha	TOP2A	-2.298	Nucleus	enzyme	diagnosis,efficacy,prognosis,response to therapy	alemtuzumab/cyclophosphamide/fludarabine phosphate/mitoxantrone,AQ4N,arsenic trioxide/daunorubicin/tretinoin,arsenic trioxide/idarubicin/tretinoin,becatecarin,bevacizumab/etoposide,bortezomib/dexamethasone/doxorubicin,bortezomib/doxorubicin,capecitabine/epirubicin/oxaliplatin,carboplatin/doxorubicin,chlorambucil/epirubicin,chlorambucil/mitoxantrone/prednisone,chlorambucil/mitoxantrone/prednisone/…
TOP3B	DNA topoisomerase III beta	TOP3B	2.155	Nucleus	enzyme
TOPBP1	DNA topoisomerase II binding protein 1	TOPBP1	-1.814	Nucleus	other
TOR1AIP1	torsin 1A interacting protein 1	TOR1AIP1	-1.922	Nucleus	other
TOR1AIP2	torsin 1A interacting protein 2	TOR1AIP2	-2.102	Cytoplasm	other
TP53AIP1	tumor protein p53 regulated apoptosis inducing protein 1	TP53AIP1	18.318	Cytoplasm	other
TP53BP1	tumor protein p53 binding protein 1	TP53BP1	-2.179	Nucleus	transcription regulator
TP53INP1	tumor protein p53 inducible nuclear protein 1	TP53INP1	-31.76	Nucleus	other
TP53INP2	tumor protein p53 inducible nuclear protein 2	TP53INP2	-1.722	Nucleus	other
TPM1	tropomyosin 1	TPM1	1.69	Cytoplasm	other	diagnosis
TPM2	tropomyosin 2	TPM2	7.528	Other	other	diagnosis
TPM4	tropomyosin 4	TPM4	-2.518	Cytoplasm	other
TPTE	transmembrane phosphatase with tensin homology	TPTE	14.927	Plasma Membrane	phosphatase
TRAF3IP2	TRAF3 interacting protein 2	TRAF3IP2	-2.424	Cytoplasm	other
TRAP1	TNF receptor associated protein 1	TRAP1	-1.782	Cytoplasm	enzyme
TRIM25	tripartite motif containing 25	TRIM25	-2.064	Cytoplasm	transcription regulator
TRIM44	tripartite motif containing 44	TRIM44	-3.658	Cytoplasm	other
TRIM56	tripartite motif containing 56	TRIM56	-7.628	Cytoplasm	enzyme
TRIM49/TRIM49C	tripartite motif containing 49	TRIM49	4.647	Cytoplasm	other
TRIP6	thyroid hormone receptor interactor 6	TRIP6	2.32	Extracellular Space	cytokine
TRIP10	thyroid hormone receptor interactor 10	TRIP10	-2.435	Cytoplasm	other
TRIP11	thyroid hormone receptor interactor 11	TRIP11	-2.157	Cytoplasm	transcription regulator
TRMT1L	tRNA methyltransferase 1 like	C1orf25	-1.723	Other	enzyme
TRMU	tRNA 5-methylaminomethyl-2-thiouridylate methyltransferase	TRMU	1.73	Cytoplasm	enzyme
TRNP1	TMF1-regulated nuclear protein 1	TRNP1	-3.05	Nucleus	other
TRO	trophinin	TRO	4.405	Plasma Membrane	other	disease progression
TRPM4	transient receptor potential cation channel subfamily M member 4	TRPM4	1.951	Plasma Membrane	ion channel
TRPS1	transcriptional repressor GATA binding 1	TRPS1	-3.51	Nucleus	transcription regulator	diagnosis,prognosis
TRRAP	transformation/transcription domain associated protein	TRRAP	-2.091	Nucleus	transcription regulator
TRUB1	TruB pseudouridine synthase family member 1	TRUB1	-1.85	Other	enzyme
TSC22D1	TSC22 domain family member 1	TSC22D1	2.568	Nucleus	transcription regulator
TSPAN7	tetraspanin 7	TSPAN7	-5.025	Plasma Membrane	other
TSPAN8	tetraspanin 8	TSPAN8	9.723	Plasma Membrane	other	unspecified application
TSPAN12	tetraspanin 12	TSPAN12	10.504	Plasma Membrane	other
TSPAN15	tetraspanin 15	TSPAN15	-1.925	Plasma Membrane	other
TSPYL2	TSPY like 2	TSPYL2	2.091	Nucleus	other
TSR1	TSR1 ribosome maturation factor	TSR1	-1.681	Nucleus	other
TTC8	tetratricopeptide repeat domain 8	TTC8	2.035	Cytoplasm	other
TTC9	tetratricopeptide repeat domain 9	TTC9	-3.424	Extracellular Space	other
TTC30A	tetratricopeptide repeat domain 30A	TTC30A	-2.075	Extracellular Space	other
TTC30B	tetratricopeptide repeat domain 30B	TTC30B	-2.58	Extracellular Space	other
TTC7B	tetratricopeptide repeat domain 7B	TTC7B	-1.594	Other	other
TTL	tubulin tyrosine ligase	TTL	-1.742	Cytoplasm	enzyme
TTYH2	tweety family member 2	TTYH2	-3.098	Other	ion channel
TUB	tubby bipartite transcription factor	TUB	-3.819	Cytoplasm	transcription regulator
TUBA8	tubulin alpha 8	TUBA8	2.401	Cytoplasm	other		bevacizumab/docetaxel,bevacizumab/paclitaxel,bevacizumab/paclitaxel/pemetrexed,bevacizumab/paclitaxel/topotecan,capecitabine/docetaxel,capecitabine/docetaxel/gemcitabine,capecitabine/docetaxel/oxaliplatin/trastuzumab,cevipabulin,colchicine,colchicine/probenecid,cyclophosphamide/daunorubicin/imatinib/prednisolone/vincristine,cyclophosphamide/daunorubicin/imatinib/prednisone/vincristine,cyclophosph…
TUBA3E	tubulin alpha 3e	TUBA3E	3.34	Cytoplasm	other
TUG1	taurine up-regulated 1	TUG1	-5.42	Other	other
TWIST1	twist family bHLH transcription factor 1	TWIST1	2.591	Nucleus	transcription regulator	efficacy
TXK	TXK tyrosine kinase	TXK	3.357	Cytoplasm	kinase
TXNRD1	thioredoxin reductase 1	TXNRD1	-1.866	Cytoplasm	enzyme		arsenic trioxide,arsenic trioxide/cytarabine/methotrexate,arsenic trioxide/daunorubicin/tretinoin,arsenic trioxide/gemtuzumab ozogamicin/tretinoin,arsenic trioxide/idarubicin/tretinoin,arsenic trioxide/tretinoin,ethaselen
TXNRD2	thioredoxin reductase 2	TXNRD2	1.766	Cytoplasm	enzyme
U2AF1L4	U2 small nuclear RNA auxiliary factor 1 like 4	U2AF1L4	2.306	Nucleus	other
UAP1L1	UDP-N-acetylglucosamine pyrophosphorylase 1 like 1	UAP1L1	3.197	Other	other
UBE2E3	ubiquitin conjugating enzyme E2 E3	UBE2E3	1.868	Nucleus	enzyme
UBE2H	ubiquitin conjugating enzyme E2 H	UBE2H	-1.933	Cytoplasm	enzyme
UBE3C	ubiquitin protein ligase E3C	UBE3C	-1.843	Nucleus	enzyme
UBFD1	ubiquitin family domain containing 1	UBFD1	-1.992	Other	other
UBN1	ubinuclein 1	UBN1	-1.723	Nucleus	transcription regulator
UBXN7	UBX domain protein 7	UBXN7	-3.892	Nucleus	other
UCK2	uridine-cytidine kinase 2	UCK2	-2.422	Cytoplasm	kinase	unspecified application
UCP2	uncoupling protein 2	UCP2	15.94	Cytoplasm	transporter
UCP3	uncoupling protein 3	UCP3	4.334	Cytoplasm	transporter	diagnosis
UGGT1	UDP-glucose glycoprotein glucosyltransferase 1	UGCGL1	-4.879	Cytoplasm	enzyme
UGT8	UDP glycosyltransferase 8	UGT8	-3.542	Cytoplasm	enzyme
UGT2B10	UDP glucuronosyltransferase family 2 member B10	UGT2B10	-35.444	Cytoplasm	enzyme
UGT2B15	UDP glucuronosyltransferase family 2 member B15	UGT2B15	-62.323	Cytoplasm	enzyme
UGT2B17	UDP glucuronosyltransferase family 2 member B17	UGT2B17	-54.141	Cytoplasm	enzyme
UGT2B28	UDP glucuronosyltransferase family 2 member B28	UGT2B28	-20.846	Cytoplasm	enzyme
UHMK1	U2AF homology motif kinase 1	UHMK1	-19.664	Nucleus	kinase
UHRF1BP1	UHRF1 binding protein 1	UHRF1BP1	-2.444	Other	other
UHRF1BP1L	UHRF1 binding protein 1 like	UHRF1BP1L	-1.614	Cytoplasm	other
ULK3	unc-51 like kinase 3	ULK3	1.854	Cytoplasm	kinase
UNC80	unc-80 homolog, NALCN channel complex subunit	C2orf21	75.717	Plasma Membrane	enzyme
UNC119B	unc-119 lipid binding chaperone B	UNC119B	-1.728	Cytoplasm	other
UNC5C	unc-5 netrin receptor C	UNC5C	10.115	Plasma Membrane	transmembrane receptor
UNG	uracil DNA glycosylase	UNG	-1.812	Nucleus	enzyme
UPF3A	UPF3A regulator of nonsense mediated mRNA decay	UPF3A	1.931	Nucleus	transporter
URB1	URB1 ribosome biogenesis homolog	URB1	-2.705	Nucleus	other
USP2	ubiquitin specific peptidase 2	USP2	-2.668	Cytoplasm	peptidase
USP6	ubiquitin specific peptidase 6	USP6	3.74	Cytoplasm	peptidase
USP7	ubiquitin specific peptidase 7	USP7	-1.601	Nucleus	peptidase
USP13	ubiquitin specific peptidase 13	USP13	-1.803	Cytoplasm	peptidase	unspecified application
USP31	ubiquitin specific peptidase 31	USP31	-2.011	Nucleus	peptidase
USP38	ubiquitin specific peptidase 38	USP38	-1.899	Other	peptidase
USP46	ubiquitin specific peptidase 46	USP46	-2.283	Plasma Membrane	peptidase
USP53	ubiquitin specific peptidase 53	USP53	-1.958	Extracellular Space	enzyme
VAPB	VAMP associated protein B and C	VAPB	-1.597	Plasma Membrane	other
VAV2	vav guanine nucleotide exchange factor 2	VAV2	-1.663	Cytoplasm	transcription regulator
VCX2 (includes others)	variable charge Y-linked	VCY	4.154	Other	other
VKORC1L1	vitamin K epoxide reductase complex subunit 1 like 1	VKORC1L1	-1.88	Cytoplasm	enzyme		vitamin K3
VPS9D1	VPS9 domain containing 1	C16orf7	-2.163	Other	transporter
VSTM5	V-set and transmembrane domain containing 5	C11orf90	6.011	Plasma Membrane	other
VTA1	vesicle trafficking 1	VTA1	-5.462	Cytoplasm	other
WASH4P	WAS protein family homolog 4, pseudogene	WASH4P	2.706	Other	other
WDR31	WD repeat domain 31	WDR31	-3.153	Other	peptidase
WDR82	WD repeat domain 82	WDR82	-2.06	Nucleus	other
WNT10B	Wnt family member 10B	WNT10B	-3.22	Extracellular Space	other
WSB2	WD repeat and SOCS box containing 2	WSB2	-1.85	Cytoplasm	other
WWC3	WWC family member 3	WWC3	-2.587	Cytoplasm	other
XIAP	X-linked inhibitor of apoptosis	XIAP	-1.802	Cytoplasm	enzyme	diagnosis,efficacy	ASTX660,BI-891065,birinapant,GDC-0152,GDC-0917,idronoxil,XIAP antisense oligonucleotide AEG35156
XPO5	exportin 5	XPO5	-2.717	Nucleus	transporter
XPO7	exportin 7	XPO7	-1.784	Nucleus	transporter
XPOT	exportin for tRNA	XPOT	-2.123	Nucleus	other
YES1	YES proto-oncogene 1, Src family tyrosine kinase	YES1	-1.599	Cytoplasm	kinase		cytarabine/dasatinib/dexamethasone/methotrexate,dasatinib,dasatinib/dexamethasone,dasatinib/erlotinib,dasatinib/nilotinib,dasatinib/prednisone,JNJ-26483327
YIPF4	Yip1 domain family member 4	YIPF4	-2.161	Cytoplasm	other
YIPF6	Yip1 domain family member 6	YIPF6	-2.462	Cytoplasm	other
YTHDF3	YTH N6-methyladenosine RNA binding protein 3	YTHDF3	-3.24	Cytoplasm	other
YWHAG	tyrosine 3-monooxygenase/tryptophan 5-monooxygenase activation protein gamma	YWHAG	-1.94	Cytoplasm	other	unspecified application
ZBED1	zinc finger BED-type containing 1	ZBED1	-7.237	Nucleus	enzyme
ZBTB10	zinc finger and BTB domain containing 10	ZBTB10	-1.947	Nucleus	other
ZBTB41	zinc finger and BTB domain containing 41	ZBTB41	-2.227	Other	other
ZBTB45	zinc finger and BTB domain containing 45	ZBTB45	-2.552	Nucleus	transcription regulator
ZBTB48	zinc finger and BTB domain containing 48	ZBTB48	1.817	Nucleus	transcription regulator
ZCCHC14	zinc finger CCHC-type containing 14	ZCCHC14	-1.783	Other	other
ZDHHC2	zinc finger DHHC-type containing 2	ZDHHC2	-2.759	Nucleus	enzyme
ZDHHC20	zinc finger DHHC-type containing 20	ZDHHC20	-1.591	Plasma Membrane	enzyme
ZDHHC8P1	zinc finger DHHC-type containing 8 pseudogene 1	ZDHHC8P	3.217	Other	other
ZEB2	zinc finger E-box binding homeobox 2	ZEB2	12.603	Nucleus	transcription regulator
ZFAND2A	zinc finger AN1-type containing 2A	ZFAND2A	1.775	Other	other
ZFHX2	zinc finger homeobox 2	ZNF409	-6.815	Nucleus	transcription regulator
ZFP69B	ZFP69 zinc finger protein B	ZNF643	-2.077	Nucleus	transcription regulator
ZGPAT	zinc finger CCCH-type and G-patch domain containing	ZGPAT	1.925	Nucleus	transcription regulator
ZKSCAN1	zinc finger with KRAB and SCAN domains 1	ZKSCAN1	-5.185	Nucleus	transcription regulator
ZKSCAN8	zinc finger with KRAB and SCAN domains 8	ZNF192	-4.555	Nucleus	transcription regulator
ZMAT3	zinc finger matrin-type 3	ZMAT3	-3.296	Nucleus	other
ZNF24	zinc finger protein 24	ZNF24	-4.548	Nucleus	transcription regulator
ZNF26	zinc finger protein 26	ZNF26	1.958	Nucleus	transcription regulator
ZNF28	zinc finger protein 28	ZNF28	-1.8	Nucleus	transcription regulator
ZNF30	zinc finger protein 30	ZNF30	3.463	Nucleus	transcription regulator
ZNF41	zinc finger protein 41	ZNF41	-2.152	Nucleus	transcription regulator
ZNF44	zinc finger protein 44	ZNF44	1.931	Nucleus	transcription regulator
ZNF74	zinc finger protein 74	ZNF74	-3.311	Nucleus	transcription regulator
ZNF106	zinc finger protein 106	ZFP106	-1.854	Cytoplasm	other
ZNF121	zinc finger protein 121	ZNF121	-3.343	Nucleus	transcription regulator
ZNF134	zinc finger protein 134	ZNF134	-2.077	Nucleus	transcription regulator
ZNF217	zinc finger protein 217	ZNF217	-1.988	Nucleus	transcription regulator	prognosis
ZNF260	zinc finger protein 260	ZNF260	-3.146	Nucleus	transcription regulator
ZNF268	zinc finger protein 268	ZNF268	-2.607	Nucleus	transcription regulator
ZNF281	zinc finger protein 281	ZNF281	-2.462	Nucleus	transcription regulator
ZNF347	zinc finger protein 347	ZNF347	-2.249	Nucleus	transcription regulator
ZNF391	zinc finger protein 391	ZNF391	-3.013	Other	other
ZNF426	zinc finger protein 426	ZNF426	-2.999	Nucleus	transcription regulator
ZNF543	zinc finger protein 543	ZNF543	-2.142	Other	other
ZNF547	zinc finger protein 547	ZNF547	1.824	Nucleus	transcription regulator
ZNF551	zinc finger protein 551	ZNF551	-2.54	Nucleus	transcription regulator
ZNF618	zinc finger protein 618	ZNF618	-2.051	Other	other
ZNF623	zinc finger protein 623	ZNF623	-3.078	Nucleus	transcription regulator
ZNF646	zinc finger protein 646	ZNF646	-1.89	Nucleus	transcription regulator
ZNF678	zinc finger protein 678	ZNF678	-2.424	Nucleus	transcription regulator
ZNF699	zinc finger protein 699	ZNF699	-4.505	Other	other
ZNF714	zinc finger protein 714	ZNF714	-1.944	Other	other
ZNF724	zinc finger protein 724	ZNF724P	-3.585	Other	other
ZNF763	zinc finger protein 763	ZNF763	3.342	Cytoplasm	transcription regulator
ZNF765	zinc finger protein 765	ZNF765	-1.851	Other	other
ZNF770	zinc finger protein 770	ZNF770	-1.751	Other	other
ZNF778	zinc finger protein 778	ZNF778	-5.944	Nucleus	transcription regulator
ZNF791	zinc finger protein 791	ZNF791	-3.265	Other	other
ZNF816	zinc finger protein 816	ZNF816A	-3.263	Other	other
ZNF252P	zinc finger protein 252, pseudogene	ZNF252	-3.332	Other	other
ZP1	zona pellucida glycoprotein 1	ZP1	6.813	Extracellular Space	other
