# Supplementary material for: Transcriptomic Analysis of LNCaP Tumor Xenograft to Elucidate the Components and Mechanisms Contributed by Tumor Environment as Targets for Dietary Prostate Cancer Prevention Studies
Source: Nutrients. 2021 Mar 19;13(3):1000. doi: 10.3390/nu13031000 (PMC8003580; doi:10.3390/nu13031000)
Supplement: Supplementary file 1 [file nutrients-13-01000-s001.zip › Lu's Nutrients Supplemental data/Supplemental data Excel files/QP7bLNCaP casual networks 12-20-19 (suppl Data5) copy.xls]

## Sheet: Sheet0
© 2000-2019 QIAGEN. All rights reserved.
Master Regulator	Expr Fold Change	Molecule Type	Participating regulators	Depth	Predicted Activation	Activation z-score	p-value of overlap	Network bias-corrected p-value	Target Molecules in Dataset	Causal network	Target-connected regulators
IL1B		cytokine	Akt,AMPK,Ap1,AR,ATM,BCL2,BCL2L1,CCND1,CEBPB,CHUK,CREB1,EGFR,EIF2A,EIF4E,ELK1,EP300,ERK,ERK1/2,ESR1,estrogen receptor,EZH2,Focal adhesion kinase,FOXO1,FOXO3,HBEGF,HIF1A,HSF1,Hsp27,IGF1R,IKBKB,IL1B,IRAK1,JAK1,JINK1/2,Jnk,JUN,MAP2K1/2,MAP3K7,Mapk,MAPK1,MAPK14,MAPK3,MAPK8,MAPK9,MMP1,MMP14,MRTFA,MTOR,NFkB (complex),NOS2,P38 MAPK,PGR,PRKCD,PRKCZ,PTGS2,Ras homolog,RELA,RHOA,RHOC,SP1,STAT1,STAT3,TGFB1,TP…	3	Inhibited	-2.668	3.02e-20	0.0002	ABHD2,ABLIM1,ACKR3,ACLY,ACPP,ACSL1,ACTR3,ADM,AGO1,AHR,ALPK1,ARHGAP35,ASS1,ATP2A2,B2M,BCAM,BRCA1,BTG1,BTNL9,C3orf52,CCNT1,CD274,CDCP1,CDH1,CENPE,CNNM1,CNNM4,COL12A1,COL1A1,COL5A2,COL9A2,CRABP2,CSF1,CXCL12,DAB2IP,DAPK1,DDC,DDX21,DEGS1,DOCK4,DUSP4,ECM1,EFNB2,EGR1,EHF,ELF5,ENAH,ENPP1,ERN1,F3,FASN,FBN1,FEM1B,FGFR4,FKBP4,FLNA,FOSB,FOXP1,GRB10,GSTA1,GSTA2,HES1,HLA-E,HRNR,ICAM1,IFI30,IGFBP7,IL1RN,IRF9,IT…	182 (65)	59
AR	-5.246	ligand-dependent nuclear receptor	Akt,Ap1,AR,ATM,BRCA1,CDH1,CHEK2,CREB1,CTNNB1,DUSP1,EGFR,EIF2A,EIF4E,ESR1,estrogen receptor,EZH2,FOXO1,FOXO3,GSK3B,HBEGF,HIF1A,Hsp27,MAPK1,MAPK3,MAPK9,Mek,MTOR,NFkB (complex),Nr1h,PARP1,PGR,Pkc(s),PRKCD,RELA,RHOC,SMAD3,SRC,STAT3,TERT,TP53,YAP/TAZ,ZEB1	3	Inhibited	-2.301	2.08e-19	0.0002	ABCG1,ABHD2,ABLIM1,ACKR3,ACLY,ACSL1,ACTR3,ADA,ADM,AGO1,AHR,ALDH1A3,ARHGAP35,ASS1,BMX,BTG1,BUB1,C3orf52,CCND1,CCNT1,CD274,CDCP1,CDH1,CDH11,CDKN1A,CENPE,CENPF,CMBL,CNNM1,CNNM4,COL12A1,COL1A1,COL9A2,CPT1B,CRABP2,CRACR2B,CRYAB,CSF1,CXCL12,DAB2IP,DDC,DDIT3,DDX21,DEGS1,DUSP2,EGR1,EHF,ELF5,ENAH,ERN1,FASN,FBN1,FEM1B,FGFR4,FKBP1B,FKBP4,FN1,FOXP1,GATA6,GRB10,GRHL3,GSTA1,GSTA2,HES1,HMOX1,HSPB1,ICAM1,IL1RN,I…	170 (42)	41
ESR1		ligand-dependent nuclear receptor	Akt,Ap1,ATM,CDH1,CDKN1B,CEBPA,CREB1,EGFR,EIF4E,ERK1/2,ESR1,estrogen receptor,EZH2,Focal adhesion kinase,FOXO1,FOXO3,HBEGF,HIF1A,IKBKB,JUN,MAP2K1/2,MAPK9,MMP14,MTOR,NFkB (complex),P38 MAPK,PARP1,PGR,Pkc(s),PRKCD,RELA,RHOC,SMAD1/5,SRC,STAT3,TERT,YAP/TAZ	3		-1.667	2.36e-19	0.0003	ABCG1,ABHD2,ABLIM1,ACKR3,ACLY,ACSL1,ACTA2,ADM,AGO1,AHR,ALDH1A3,AR,ARHGAP35,ASS1,B2M,BCAM,BRCA1,BTG1,C3orf52,CCND1,CCNT1,CD274,CDCP1,CDH1,CDKN1A,CENPF,CNNM1,CNNM4,COL12A1,COL1A1,COL9A2,CPT1B,CRABP2,CXCL12,DAB2IP,DAPK1,DDC,DDX21,DUSP4,EFNB2,EGR1,EHF,ELF5,ENAH,FASN,FBN1,FEM1B,FGFR4,FLNA,FN1,FOSB,FOXP1,GATA6,GRB10,GRHL3,GSTA1,GSTA2,HES1,HMOX1,ICAM1,ID3,IL1RN,IRF9,ITGA2,ITGA6,KIFC2,KNL1,KRT19,LAPTM4B,…	144 (37)	37
TLR4		transmembrane receptor	AKT1,AR,ATM,CCND1,CDC42,CDKN1A,CEBPB,CREB1,DUSP1,EIF2A,ERBB2,ERK,ERK1/2,estrogen receptor,Focal adhesion kinase,FOXO1,GSK3B,HIF1A,Hsp27,IKBKB,IRAK1,Jnk,JUN,MAP2K1/2,Mapk,MMP14,MTOR,MTORC1,NFkB (complex),NOS2,P38 MAPK,PGR,PRKCD,PRKCZ,RELA,RUNX2,STAT1,STAT3,TLR4,TP63,TP73	3	Inhibited	-2.109	1.91e-18	0.0002	ABCG1,ACLY,ACSL1,ACTR3,ADM,AGO1,AHR,ALPK1,ANGPT2,ARHGAP35,B2M,BCAM,BRCA1,BTG1,BTNL9,BUB1,C3orf52,CCNT1,CD274,CDC27,CDH1,CDH11,CDKN2A,CENPE,CNNM1,CNNM4,COL12A1,COL1A1,COL5A2,COL9A2,CSF1,CTSK,CXCL12,DAPK1,DDC,DDIT3,DDX21,DEGS1,DUSP4,EFNB2,EGR1,EHF,ELF5,ERN1,F3,FBN1,FEM1B,FGFR4,FKBP4,FLNA,FOSB,FOXP1,GRB10,GSTA1,GSTA2,HES1,HLA-E,HRNR,HSPB1,ICAM1,IFI30,IGFBP7,IL1RN,IRF9,ITGA6,KIFC2,KRT14,KRT19,LAPTM4B…	152 (41)	37
CBL		transcription regulator	AKT1,AR,ATM,CBL,CREB1,CTNNB1,EGFR,ERK1/2,ESR1,HBEGF,HIF1A,Jnk,JUN,MAPK8,Nr1h,P38 MAPK,PARP1,PGR,PRKCA,RELA,RHOA,SMAD1/5,TGFB1	3		-0.462	1.69e-17	0.0002	ABCG1,ABHD2,ABLIM1,ACKR3,ACSL1,ACTA2,ACTR3,ADM,ALDH1A3,AR,ARHGAP35,ASS1,B2M,BRCA1,BTG1,BUB1,CCND1,CCNT1,CDCP1,CDH1,CDKN1A,CDKN2A,CENPE,CENPF,COL1A1,CPT1B,CRABP2,CXCL12,DDC,DDIT3,DDX21,DEGS1,DGKA,DOCK4,ELF5,ENAH,ENPP1,ERN1,F3,FASN,FBN1,FKBP4,FLNA,FN1,FOSB,GRB10,GSTA1,GSTA2,HES1,ICAM1,ID3,ITGA2,JAG1,KIFC2,KNL1,LAPTM4B,LMAN1,LTBP2,MAP1B,MAPK13,MLXIP,MMP10,MMP7,MRAS,MSX2,MT-CYB,MTHFD2,MUC20,NAT1,NEK2…	117 (23)	23
CD44		other	Akt,Ap1,ATM,CCND1,CD44,CDH1,CEBPA,CEBPB,CREB1,CTNNB1,DUSP1,EGFR,EIF2A,EIF4E,ELK1,EP300,ERK,ERK1/2,ESR1,EZH2,Focal adhesion kinase,FOXO1,FOXO3,Gsk3,GSK3B,HBEGF,HIF1A,ITGB4,JUN,MAP2K1/2,MAPK1,MAPK3,MAPK9,MAPKAPK2,MET,MMP9,MTOR,MTORC2,NANOG,NFkB (complex),NOS2,P38 MAPK,PAK1,PARP1,PGR,PIK3CA,Pkc(s),PRKCD,PRKCE,RAF1,RAS,RELA,RHOC,RUNX2,SMAD1/5,SMAD3,SRC,STAT3,TERT,TGFBR1,TWIST1,YAP/TAZ	3		-1.69	2.91e-17	0.0012	ABHD2,ABLIM1,ACKR3,ACLY,ACSL1,ACTA2,ADM,AHR,ALDH1A3,ARHGAP35,ASS1,B2M,BRCA1,BTG1,C3orf52,CCND1,CCNT1,CD274,CDCP1,CDH11,CDKN2A,CENPF,COL1A1,CPT1B,CRABP2,DAB2IP,DAPK1,DDC,DDX21,DGKA,DUSP4,EFNB2,EGR1,EHF,ELF5,ENAH,FASN,FBN1,FEM1B,FLNA,FMOD,FN1,FOSB,FOXP1,GRB10,GRHL3,GSTA1,GSTA2,HES1,HRNR,HSPB1,ICAM1,ID3,IL1RN,IRF9,ITGA2,ITGA6,KIFC2,KNL1,LAPTM4B,LBH,LDLR,LIPG,MAP1B,MAST4,MDM2,MMP10,MMP19,MSX2,MT-CYB,…	140 (62)	60
PRL		cytokine	ATM,BCL2L1,CCND1,CEBPB,CTNNB1,DUSP1,EGFR,ERBB2,ERBB3,ERK,ERK1/2,ESR1,estrogen receptor,Focal adhesion kinase,HBEGF,HIF1A,HSF1,IGF1R,IRF1,JAK2,JUN,MAP2K1,MAPK1,MAPK3,MAPK8,MAPK9,NFkB (complex),NOS2,NOTCH1,P38 MAPK,PARP1,PGR,PRKAA1,PRKCD,PRKCE,PRL,RB1,RELA,SMAD1/5,STAT1,STAT3,STAT5a/b,TERT,TP53,TP73	3		-1.389	4.02e-17	0.0031	ABCG1,ABLIM1,ACKR3,ACLY,ACSL1,ACTA2,ADA,ADAR,ADM,AGO1,AHR,ALDH1A3,ALPK1,ANGPT2,ASS1,ATP2A2,B2M,BMX,BTNL9,BUB1,C3orf52,CCND1,CCNT1,CD274,CDC27,CDCP1,CDH1,CDKN1A,CENPF,CMBL,CNNM1,CNNM4,COL12A1,COL1A1,COL5A2,COL9A2,CPT1B,CRABP2,CRACR2B,CRYAB,CXCL12,DAPK1,DDC,DDX21,DUSP2,ECM1,EFNB2,EGR1,EHF,ELF5,ENAH,F3,FBN1,FEM1B,FGFR4,FKBP1B,FLNA,FOSB,FOXP1,FSTL1,GATA6,GRB10,GSTA1,GSTA2,HES1,HLA-E,HRNR,ICAM1,ID3,IF…	187 (45)	45
IQGAP1	-1.818	other	Akt,Ap1,CEBPA,CREB1,CTNNB1,DUSP1,EGFR,ELK1,ERBB2,ERK1/2,ESR1,Focal adhesion kinase,GSK3B,HBEGF,HIF1A,IQGAP1,ITGB4,JUN,MAPK1,MET,MMP14,MMP9,NFkB (complex),P38 MAPK,PARP1,PGR,Pkc(s),PRKCD,RAC1,RELA,RHOA,RHOC,SMAD1/5,SRC (family),STAT1,STAT3,TERT	3		-0.681	7.43e-17	0.0015	ABHD2,ABLIM1,ACKR3,ACSL1,ACTA2,ADM,AHR,ALDH1A3,ALPK1,ANGPT2,AR,ARHGAP35,ASS1,B2M,BCAM,BRCA1,BTG1,BTNL9,C3orf52,CCND1,CCNT1,CD274,CDC27,CDCP1,CDH1,CDH11,CDKN1A,CDKN2A,CENPF,CPT1B,CRABP2,CXCL12,DAPK1,DDC,DDX21,DGKA,EFNB2,EGR1,EHF,ELF5,ENAH,F3,FASN,FBN1,FEM1B,FLNA,FOSB,FOXP1,GATA6,GRB10,GRHL3,GSTA1,GSTA2,HLA-E,HSPB1,ICAM1,ID3,IFI30,IL1RN,IRF9,ITGA2,ITGA6,KIFC2,KNL1,LAPTM4B,LBH,LDLR,LIPG,LTBP2,MAP1B,…	138 (37)	36
TNFRSF1A		transmembrane receptor	AR,CASP8,CEBPA,CEBPB,CREB1,EGFR,EIF2A,ELK1,EP300,estrogen receptor,HIF1A,Hsp27,Jnk,JUN,MAPK8,MET,MTOR,NFkB (complex),NFKB2,P38 MAPK,PGR,PPARGC1A,RELA,SP1,STAT1,TCF,TERT,TNFRSF1A,TP53,TP63,YAP1	3	Inhibited	-2.779	1.16e-16	0.0005	ABCG1,ABHD2,ACLY,ACSL1,ACTA2,ACTR3,ADA,ADM,AGO1,AHR,ALPK1,AR,ARHGAP35,BMX,BRCA1,BTG1,BTNL9,BUB1,CCND1,CCNT1,CD274,CDCP1,CDKN1A,CENPE,CENPF,CMBL,CNNM1,CNNM4,COL12A1,COL1A1,COL9A2,CRACR2B,CRYAB,CSF1,CXCL12,DAPK1,DDC,DDX21,DEGS1,DGKA,DUSP2,EGR1,EHF,ELF5,ERN1,F3,FBN1,FGFR4,FKBP1B,FKBP4,FLNA,FN1,FOSB,GATA6,GRB10,GSTA1,GSTA2,HES1,HLA-E,HSPB1,ICAM1,ID3,IFI30,IGFBP7,IL1RN,INPP4A,IPO7,IRF9,ITGA6,KIFC2,KRT…	141 (31)	30
NCOA3		transcription regulator	Akt,Ap1,AR,ATM,CDH1,CREB1,CTNNB1,EGFR,EIF2A,EIF4E,ERK1/2,ESR1,Focal adhesion kinase,GSK3B,HBEGF,HIF1A,Hsp27,ITGB4,Jnk,JUN,MAPK9,Mek,MET,MYD88,NCOA3,NFkB (complex),PARP1,Pkc(s),PRKCD,PTK2,RB1,RELA,RHOC,SRC,STAT3,STAT5a/b,TERT,YAP/TAZ	3		-1.331	1.21e-16	0.0009	ABHD2,ABLIM1,ACKR3,ACLY,ACTA2,ACTR3,ADM,AHR,AR,ARHGAP35,ASS1,B2M,BRCA1,BUB1,C3orf52,CCND1,CCNT1,CD274,CDCP1,CDH11,CDKN2A,CENPE,CENPF,CRABP2,CRYAB,CSF1,CXCL12,DDIT3,DEGS1,EFNB2,EGR1,EHF,ENAH,ERN1,F3,FASN,FBN1,FEM1B,FKBP4,FOXP1,GATA6,GRHL3,GSTA1,GSTA2,HES1,HSPB1,ICAM1,IL1RN,IRF9,ITGA2,ITGA6,KIFC2,KNL1,LAPTM4B,LBH,LDLR,LIPG,LMAN1,MAP1B,MAST4,MDM2,MMP10,MMP19,MMP7,MRAS,MT-CYB,MTHFD2,MUC20,NAT1,NAT8L,…	127 (38)	37
IL18		cytokine	Akt,AKT1,AMPK,Ap1,AR,CCND1,CDH1,CEBPB,CREB1,DUSP1,EGFR,EIF4E,ELK1,ERBB2,ERK,ERK1/2,ESR1,estrogen receptor,EZH2,Focal adhesion kinase,HIF1A,Hsp27,IL18,Jnk,JUN,MAPK3,MAPK9,MMP14,MTOR,NFkB (complex),NOS2,P38 MAPK,PGR,PI3K (complex),PRKCD,RAF1,RELA,RHOC,SP1,SRC,STAT1,STAT3,TP53,TP63,YAP/TAZ	3	Inhibited	-2.931	2.57e-16	0.0024	ABCG1,ABHD2,ABLIM1,ACKR3,ACLY,ACSL1,ACTA2,ACTR3,ADA,ADM,AGO1,AHR,ALPK1,ANGPT2,ARHGAP35,ASS1,B2M,BCAM,BMX,BRCA1,BTG1,BTNL9,BUB1,C3orf52,CCNT1,CD274,CDC27,CDCP1,CDH1,CDKN1A,CDKN2A,CENPE,CMBL,CNNM1,CNNM4,COL12A1,COL1A1,COL9A2,CRABP2,CRACR2B,CRYAB,CSF1,CXCL12,DAB2IP,DAPK1,DDC,DDIT3,DDX21,DEGS1,DGKA,DUSP2,EFNB2,EGR1,EHF,ELF5,ENAH,ERN1,FBN1,FEM1B,FGFR4,FKBP1B,FKBP4,FLNA,FOXP1,GRB10,GSTA1,GSTA2,HLA-E,HR…	177 (45)	43
SRC (family)		group	Akt,ATM,CEBPA,CREB1,CTNNB1,EGFR,EIF2A,ELK1,ERBB2,ERBB3,ERK1/2,ESR1,EZH2,Focal adhesion kinase,FOXO1,FOXO3,Gsk3,HBEGF,HIF1A,Hsp27,ITGB4,JUN,MET,MMP14,MTOR,NCOA3,NFkB (complex),P38 MAPK,PARP1,PGR,Pkc(s),PPARGC1A,PRKCD,PXN,RELA,RHOC,SRC (family),STAT1,STAT3,STAT5a/b,TP63	3		-1.393	3.5e-16	0.0056	ABHD2,ABLIM1,ACKR3,ACLY,ACSL1,ACTA2,ADM,ALDH1A3,ALPK1,ANGPT2,ARHGAP35,ASS1,B2M,BCAM,BRCA1,BTG1,BTNL9,C3orf52,CCND1,CCNT1,CD274,CDC27,CDCP1,CDKN1A,CENPF,COL1A1,CPT1B,CRABP2,CSF1,CXCL12,DAB2IP,DAPK1,DDC,DDX21,DGKA,EFNB2,EGR1,EHF,ELF5,ENAH,FASN,FEM1B,FLNA,FN1,FOSB,FOXP1,FSTL1,GRB10,GRHL3,GSTA1,GSTA2,HLA-E,HMOX1,HSPB1,ICAM1,IFI30,IGFBP7,IL1RN,IRF9,ITGA2,ITGA6,KIFC2,KNL1,KRT14,LAPTM4B,LBH,LDLR,LIPG,LT…	149 (41)	41
Vegf		group	Akt,Ap1,AR,BAD,CDKN1A,CTNNB1,DUSP1,ERK,ERK1/2,ESR1,EZH2,Focal adhesion kinase,FOS,FOXO1,FOXO3,Gsk3,GSK3B,ITGB4,JUN,MAPK1,MAPK3,Mek,MTOR,NR4A1,PAK1,PGR,RAC1,RB1,RELA,SMAD1/5,STAT3,TERT,Vegf	3		-1.958	3.85e-16	0.001	ABCG1,ABHD2,ABLIM1,ACKR3,ACLY,ACSL1,ACTA2,ACTR3,ALDH1A3,AR,ASS1,B2M,BRCA1,BTG1,BUB1,CCND1,CD274,CDCP1,CDH1,CDH11,CDKN2A,CENPE,CENPF,COL1A1,CPT1B,CRABP2,CRYAB,CTSK,DAB2IP,DDC,DDIT3,DDX21,DEGS1,EFNB2,EGR1,ELF5,ENAH,ERN1,F3,FASN,FKBP4,FN1,FOSB,GATA6,GRB10,GSTA1,GSTA2,HES1,HSPB1,ICAM1,ID3,ITGA2,ITGA6,JAG1,KNL1,LMAN1,MAP1B,MDM2,MMP10,MRAS,MSX2,MT-CYB,MTHFD2,MUC20,NEK2,NFKBIZ,NOS3,NPC1,NR4A1,PARP1,PDLI…	115 (33)	33
IL1		group	AR,CEBPA,CEBPB,CREB1,ECE1,EGFR,EIF2A,ELK1,EP300,ERK1/2,estrogen receptor,Focal adhesion kinase,HIF1A,Hsp27,IKBKB,IL1,Jnk,JUN,MET,MTOR,NFkB (complex),P38 MAPK,PGR,PPARGC1A,RELA,SP1,STAT1,STAT3,TP53,TP63	3	Inhibited	-2.182	7.35e-16	0.0014	ABCG1,ABHD2,ACLY,ACSL1,ACTA2,ACTR3,ADA,ADM,AGO1,AHR,ALPK1,ARHGAP35,B2M,BMX,BRCA1,BTG1,BTNL9,BUB1,CCND1,CCNT1,CD274,CDCP1,CENPE,CENPF,CMBL,CNNM1,CNNM4,COL12A1,COL1A1,COL9A2,CRACR2B,CRYAB,CSF1,CXCL12,DAPK1,DDC,DDIT3,DDX21,DEGS1,DGKA,DUSP2,EFNB2,EGR1,EHF,ELF5,ERN1,F3,FBN1,FGFR4,FKBP1B,FKBP4,FLNA,FOSB,GRB10,GSTA1,GSTA2,HES1,HLA-E,HSPB1,ICAM1,IFI30,IGFBP7,IL1RN,INPP4A,IPO7,IRF9,ITGA6,KIFC2,KRT14,KRT19…	142 (30)	29
TLR3		transmembrane receptor	AR,CCND1,CEBPA,CEBPB,CREB1,DUSP1,EGFR,EIF2A,ELK1,EP300,ERK,ERK1/2,estrogen receptor,Focal adhesion kinase,GSK3B,HIF1A,Hsp27,IKBKB,Jnk,JUN,MET,MTOR,NFkB (complex),NOS2,P38 MAPK,PGR,PPARGC1A,RELA,RUNX2,SP1,STAT1,STAT3,TLR3,TP53,TP63	3	Inhibited	-2.376	8.37e-16	0.003	ABCG1,ABHD2,ACLY,ACSL1,ACTA2,ACTR3,ADA,ADM,AGO1,AHR,ALPK1,ARHGAP35,B2M,BMX,BRCA1,BTG1,BTNL9,BUB1,CCND1,CCNT1,CD274,CDCP1,CDH11,CENPE,CENPF,CMBL,CNNM1,CNNM4,COL12A1,COL1A1,COL9A2,CRACR2B,CRYAB,CSF1,CXCL12,DAPK1,DDC,DDIT3,DDX21,DEGS1,DGKA,DUSP2,EFNB2,EGR1,EHF,ELF5,ERN1,F3,FBN1,FGFR4,FKBP1B,FKBP4,FLNA,FOSB,GRB10,GSTA1,GSTA2,HES1,HLA-E,HRNR,HSPB1,ICAM1,IFI30,IGFBP7,IL1RN,INPP4A,IPO7,IRF9,ITGA6,KIFC2,…	149 (35)	35
IL25		cytokine	AR,CEBPA,CEBPB,CREB1,EGFR,EIF2A,ELK1,EP300,estrogen receptor,HIF1A,Hsp27,IKBKB,IL25,Jnk,JUN,MAPK8,MET,MTOR,NFkB (complex),P38 MAPK,PGR,PPARGC1A,RELA,SP1,STAT1,TCF,TERT,TP53,TP63,YAP1	3	Inhibited	-2.554	9.54e-16	0.001	ABCG1,ABHD2,ACLY,ACSL1,ACTA2,ACTR3,ADA,ADM,AGO1,AHR,ALPK1,ARHGAP35,BMX,BRCA1,BTG1,BTNL9,BUB1,CCND1,CCNT1,CD274,CDCP1,CENPE,CENPF,CMBL,CNNM1,CNNM4,COL12A1,COL1A1,COL9A2,CRACR2B,CRYAB,CSF1,CXCL12,DAPK1,DDC,DDX21,DEGS1,DGKA,DUSP2,EGR1,EHF,ELF5,ERN1,F3,FBN1,FGFR4,FKBP1B,FKBP4,FLNA,FN1,FOSB,GATA6,GRB10,GSTA1,GSTA2,HES1,HLA-E,HSPB1,ICAM1,ID3,IFI30,IGFBP7,IL1RN,INPP4A,IPO7,IRF9,ITGA6,KIFC2,KRT14,KRT19,L…	138 (30)	29
BMP4		growth factor	AMPK,AR,BMP4,CEBPA,CEBPB,CREB1,EGFR,EIF2A,ELK1,EP300,ERK1/2,estrogen receptor,Focal adhesion kinase,GSK3B,HIF1A,Hsp27,Jnk,JUN,MAP3K7,MET,MTOR,NFkB (complex),P38 MAPK,PGR,PPARGC1A,RB1,RELA,SMAD1,SP1,STAT1,STAT3,TP53,TP63	3	Inhibited	-2.227	9.72e-16	0.0016	ABCG1,ABHD2,ACLY,ACSL1,ACTA2,ACTR3,ADA,ADM,AGO1,AHR,ALPK1,ARHGAP35,B2M,BMX,BRCA1,BTG1,BTNL9,BUB1,CCND1,CCNT1,CD274,CDCP1,CDH11,CDKN1A,CDKN2A,CENPE,CENPF,CMBL,CNNM1,CNNM4,COL12A1,COL1A1,COL9A2,CRACR2B,CRYAB,CSF1,CXCL12,DAPK1,DDC,DDIT3,DDX21,DEGS1,DGKA,DUSP2,EFNB2,EGR1,EHF,ELF5,ERN1,F3,FBN1,FGFR4,FKBP1B,FKBP4,FLNA,FOSB,GRB10,GSTA1,GSTA2,HES1,HLA-E,HSPB1,ICAM1,IFI30,IGFBP7,IL1RN,INPP4A,IPO7,IRF9,ITG…	147 (33)	32
TNFSF15		cytokine	AR,CEBPA,CEBPB,CREB1,EGFR,EIF2A,ELK1,EP300,ERK1/2,estrogen receptor,Focal adhesion kinase,HIF1A,Hsp27,IKBKB,Jnk,JUN,MET,MTOR,NFkB (complex),P38 MAPK,PGR,PPARGC1A,RELA,SP1,STAT1,STAT3,TNFSF15,TP53,TP63	3	Inhibited	-2.274	1.4e-15	0.0019	ABCG1,ABHD2,ACLY,ACSL1,ACTA2,ACTR3,ADA,ADM,AGO1,AHR,ALPK1,ARHGAP35,B2M,BMX,BRCA1,BTG1,BTNL9,BUB1,CCND1,CCNT1,CD274,CDCP1,CENPE,CENPF,CMBL,CNNM1,CNNM4,COL12A1,COL1A1,COL9A2,CRACR2B,CRYAB,CSF1,CXCL12,DAPK1,DDC,DDIT3,DDX21,DEGS1,DGKA,DUSP2,EFNB2,EGR1,EHF,ELF5,ERN1,F3,FBN1,FGFR4,FKBP1B,FKBP4,FLNA,FOSB,GRB10,GSTA1,GSTA2,HES1,HLA-E,HSPB1,ICAM1,IFI30,IGFBP7,IL1RN,INPP4A,IPO7,IRF9,ITGA6,KIFC2,KRT14,KRT19…	141 (29)	28
TLR2		transmembrane receptor	Akt,AKT1,CCND1,CDKN1B,CEBPA,CEBPB,CREB1,EIF2A,ELK1,ERBB2,ERK1/2,ESR1,estrogen receptor,EZH2,Focal adhesion kinase,FOXO1,FOXO3,HIF1A,Hsp27,IKBKB,IRAK1,JUN,MAP2K1/2,Mapk,MMP14,MTOR,NFkB (complex),P38 MAPK,PGR,PRKCD,RELA,STAT1,STAT3,TLR2,TP63	3		-1.91	1.44e-15	0.0049	ABCG1,ABHD2,ABLIM1,ACKR3,ACLY,ACSL1,ACTA2,ADM,AGO1,AHR,ALDH1A3,ALPK1,ANGPT2,ARHGAP35,ASS1,B2M,BCAM,BRCA1,BTG1,BTNL9,C3orf52,CCNT1,CD274,CDC27,CDH1,CDKN1A,CDKN2A,CENPF,CNNM1,CNNM4,COL12A1,COL1A1,COL9A2,CRABP2,CSF1,CXCL12,DAB2IP,DAPK1,DDC,DDIT3,DDX21,DGKA,DUSP4,EFNB2,EGR1,EHF,ELF5,ENAH,FBN1,FEM1B,FGFR4,FLNA,FOSB,FOXP1,GRB10,GSTA1,GSTA2,HES1,HLA-E,HRNR,ICAM1,IFI30,IGFBP7,IL1RN,IRF9,KIFC2,KNL1,KRT14,…	145 (35)	33
P38 MAPK		group	Akt,AR,BCL2L1,CDK1,CEBPB,CREB1,CTNNB1,EGFR,EIF2A,EIF4E,ELK1,EP300,ESR1,EZH2,Focal adhesion kinase,FOXO1,FOXO3,GSK3B,HBEGF,HIF1A,HSF1,Hsp27,ITGB4,JINK1/2,JUN,MET,MMP9,MTOR,P38 MAPK,PARP1,PGR,PI3K (family),PPARGC1A,ROR1,STAT1,STAT3,TERT,TP63,TP73	3	Inhibited	-2.84	1.7e-15	0.003	ABCG1,ABHD2,ABLIM1,ACKR3,ACLY,ACSL1,ACTA2,ACTR3,ADM,ALDH1A3,ALPK1,ARHGAP35,ASS1,BRCA1,BTG1,BTNL9,CCNT1,CD274,CDCP1,CDH11,CDKN2A,CENPE,COL5A2,CRABP2,CSF1,CXCL12,DAB2IP,DAPK1,DDC,DDIT3,DDX21,DEGS1,DGKA,ECM1,EFNB2,EGR1,ELF5,ENAH,ERN1,F3,FASN,FBN1,FKBP4,FLNA,FN1,FSTL1,GATA6,GRB10,HES1,HLA-E,HMOX1,HSPB1,ICAM1,ID3,IFI30,IGFBP7,IRF9,ITGA2,ITGA6,JAG1,KIFC2,KNL1,KRT14,KRT19,LAPTM4B,LDLR,LMAN1,MAP1B,MAP2,M…	135 (39)	38
RNF31		enzyme	Akt,AR,CCND1,CEBPA,CEBPB,CREB1,DUSP1,EGFR,ELK1,ERK,ERK1/2,ESR1,estrogen receptor,GSK3B,HIF1A,IKBKB,Jnk,JUN,MAPK8,NFkB (complex),NOS2,Pkc(s),PRKCD,RELA,RNF31,RUNX2,SP1,STAT3,TERT,TP53	3		-1.633	2.31e-15	0.0074	ABCG1,ABHD2,ABLIM1,ACKR3,ACTA2,ACTR3,ADA,ADM,AGO1,AHR,ALDH1A3,ARHGAP35,ASS1,B2M,BMX,BRCA1,BUB1,C3orf52,CCND1,CCNT1,CD274,CDCP1,CDH1,CDH11,CDKN1A,CENPE,CENPF,CMBL,CNNM1,CNNM4,COL12A1,COL1A1,COL9A2,CRABP2,CRACR2B,CRYAB,DAPK1,DEGS1,DGKA,DUSP2,EGR1,EHF,ENAH,ERN1,FASN,FBN1,FEM1B,FGFR4,FKBP1B,FKBP4,FLNA,FOSB,FOXP1,GATA6,GRHL3,GSTA1,GSTA2,HMOX1,HRNR,HSPB1,ICAM1,IL1RN,INPP4A,IPO7,JAG1,KCNMA1,KIFC2,KNL1,K…	150 (30)	30
IRAK4		kinase	AMPK,AR,CCND1,CEBPA,CEBPB,CHUK,CREB1,DUSP1,EGFR,EIF2A,ELK1,EP300,ERK,estrogen receptor,GSK3B,HIF1A,Hsp27,IKBKB,IRAK4,Jnk,JUN,MAP3K7,MAPK1,MAPK8,MET,MTOR,NFkB (complex),NOS2,P38 MAPK,PGR,PPARGC1A,RELA,RUNX2,SP1,STAT1,STAT3,TCF,TERT,TP53,TP63,TP73,YAP1	3	Inhibited	-2.523	2.71e-15	0.0037	ABCG1,ABHD2,ACLY,ACSL1,ACTA2,ACTR3,ADM,AGO1,AHR,ALPK1,ARHGAP35,BMX,BRCA1,BTG1,BTNL9,BUB1,CCND1,CCNT1,CD274,CDCP1,CDH11,CDKN1A,CENPE,CENPF,CMBL,CNNM1,CNNM4,COL12A1,COL1A1,COL5A2,COL9A2,CRACR2B,CRYAB,CSF1,CXCL12,DAPK1,DDC,DDX21,DEGS1,DUSP2,EGR1,EHF,ELF5,ERN1,F3,FBN1,FGFR4,FKBP1B,FKBP4,FLNA,FN1,FOSB,GATA6,GRB10,GSTA1,GSTA2,HES1,HLA-E,HRNR,HSPB1,ICAM1,ID3,IFI30,IGFBP7,IL1RN,INPP4A,IPO7,IRF9,ITGA6,KIF…	151 (42)	40
ICOSLG/LOC102723996		other	AR,CCND1,CEBPA,CEBPB,CREB1,DUSP1,EGFR,EIF2A,ELK1,EP300,ERK,estrogen receptor,GSK3B,HIF1A,Hsp27,ICOSLG/LOC102723996,IKBKB,Jnk,JUN,MAPK8,MET,MTOR,NFkB (complex),NOS2,P38 MAPK,PGR,PPARGC1A,RELA,RUNX2,SP1,STAT1,STAT3,TCF,TERT,TP53,TP63,YAP1	3	Inhibited	-2.574	3.62e-15	0.0044	ABCG1,ABHD2,ACLY,ACSL1,ACTA2,ACTR3,ADA,ADM,AGO1,AHR,ALPK1,ARHGAP35,BMX,BRCA1,BTG1,BTNL9,BUB1,CCND1,CCNT1,CD274,CDCP1,CDH11,CENPE,CENPF,CMBL,CNNM1,CNNM4,COL12A1,COL1A1,COL9A2,CRACR2B,CRYAB,CSF1,CXCL12,DAPK1,DDC,DDX21,DEGS1,DGKA,DUSP2,EGR1,EHF,ELF5,ERN1,F3,FBN1,FGFR4,FKBP1B,FKBP4,FLNA,FN1,FOSB,GATA6,GRB10,GSTA1,GSTA2,HES1,HLA-E,HRNR,HSPB1,ICAM1,ID3,IFI30,IGFBP7,IL1RN,INPP4A,IPO7,IRF9,ITGA6,KIFC2,KR…	145 (37)	36
BRCA1	-2.045	transcription regulator	Akt,BRCA1,CREB1,EGFR,ERK1/2,ESR1,EZH2,Focal adhesion kinase,FOXO1,Gsk3,GSK3B,JAK1,JAK2,Mek,MTOR,NOTCH1,PGR,Pkc(s),PRKAA1,PRKCD,PRKCE,SMAD1/5,STAT1,STAT3,STAT5a/b,TP53,TP73	3		0.424	5.64e-15	0.002	ABHD2,ABLIM1,ACKR3,ACLY,ACSL1,ACTA2,ADA,ALDH1A3,ALPK1,AR,ARHGAP35,ASS1,B2M,BMX,BTG1,BTNL9,BUB1,C3orf52,CCND1,CDCP1,CDH1,CDH11,CDKN1A,CDKN2A,CENPF,CMBL,COL5A2,CPT1B,CRABP2,CRACR2B,CRYAB,CXCL12,DAB2IP,DDC,DDIT3,DDX21,DUSP2,EFNB2,EGR1,ELF5,ENAH,F3,FASN,FBN1,FEM1B,FKBP1B,FN1,FOSB,FOXP1,GRB10,GRHL3,HES1,HLA-E,HMOX1,HSPB1,ID3,IFI30,IL1RN,INPP4A,IPO7,IRF9,ITGA2,ITGA6,KNL1,LAPTM4B,LBH,LDLR,LIPG,MAGEA4,MA…	139 (27)	26
TNF		cytokine	Akt,AKT1,AKT2,AMPK,Ap1,AR,BCL2,BCL2L1,CCND1,CDK4,CEBPB,CHUK,CREB1,DUSP1,EGFR,EIF2A,EIF4E,ELK1,ERBB2,ERK,ERK1/2,estrogen receptor,EZH2,Focal adhesion kinase,FOXO1,FOXO3,Gsk3,HBEGF,HIF1A,Hsp27,IKBKB,IL4I1,JAK1,Jnk,JUN,MAP2K1/2,MAP3K7,Mapk,MAPK1,MAPK14,MAPK3,MAPK8,Mek,MMP14,MTOR,MYC,NFkB (complex),NOS2,NOTCH1,P38 MAPK,PAK1,PARP1,PGR,PI3K (complex),PIN1,RB1,RELA,RHOA,RHOC,Rock,RPS6KA3,STAT1,STAT3,TGF…	3	Inhibited	-3.26	5.88e-15	0.0228	ABCG1,ACLY,ACSL1,ACTA2,ACTR3,ADGRG6,ADM,AGO1,AHR,ALDH1A3,ALPK1,ANGPT2,AR,ARHGAP35,ATP2A2,B2M,BCAM,BRCA1,BTG1,BTNL9,CCND1,CCNT1,CD274,CDC27,CDCP1,CDH1,CDH11,CDKN1A,CDKN2A,CENPE,CNNM1,CNNM4,COL12A1,COL16A1,COL5A2,COL9A2,COLQ,CRYAB,CSF1,CXCL12,DAB2IP,DAPK1,DDC,DDX21,DEGS1,DOCK4,DUSP4,ECM1,EFNB2,EGR1,EHF,ELF5,ENPP1,ERN1,F3,FASN,FGFR4,FKBP4,FLNA,FMOD,FOSB,GRB10,GSTA1,GSTA2,HES1,HLA-E,HMOX1,HRNR,HSPB1,…	166 (67)	59
CASP8		peptidase	Akt,Ap1,BCL2L1,CASP8,CEBPA,CEBPB,CREB1,EGFR,EIF2A,ELK1,EP300,estrogen receptor,HIF1A,Hsp27,IKBKB,Jnk,JUN,MAPK8,MET,MTOR,NFkB (complex),P38 MAPK,PGR,PPARGC1A,RELA,STAT1,TERT,TP63	3	Inhibited	-3.302	6.19e-15	0.0027	ABCG1,ACLY,ACSL1,ADM,AGO1,AHR,ALDH1A3,ALPK1,ARHGAP35,BRCA1,BTG1,BTNL9,CCND1,CCNT1,CD274,CDCP1,CDKN1A,CDKN2A,CNNM1,CNNM4,COL12A1,COL9A2,CSF1,CXCL12,DAPK1,DDC,DDIT3,DDX21,DGKA,ECM1,EGR1,EHF,ELF5,F3,FASN,FBN1,FGFR4,FLNA,FN1,FOSB,GATA6,GRB10,GSTA1,GSTA2,HES1,HLA-E,HSPB1,ICAM1,ID3,IFI30,IGFBP7,IRF9,ITGA2,ITGA6,KIFC2,KRT14,KRT19,LAPTM4B,MAP1B,MAP2,MDM2,MMP10,MMP7,MSX2,MT-CO2,MT-CYB,MTHFD2,NCAM2,NFKBIZ,…	106 (28)	27
XBP1		transcription regulator	CEBPB,EIF2A,ELK1,ERK1/2,ESR1,Hsp27,MET,MTOR,NFkB (complex),P38 MAPK,PGR,Pkc(s),PPARGC1A,PRKCD,STAT1,TERT,TP63,XBP1	3		0.792	7.01e-15	0.0006	ABCA12,ABHD2,ABLIM1,ACKR3,ACLY,ACSL1,ADM,AHR,ALDH1A3,ALPK1,ASS1,B2M,BTG1,BTNL9,C3orf52,CCND1,CD274,CDH1,CDKN1A,CENPF,COL1A1,CRABP2,CSF1,DAPK1,DDC,DDIT3,DDX21,DGKA,EHF,ELF5,ENAH,F3,FBN1,FEM1B,FLNA,FN1,FOSB,FOXP1,GATA6,GRB10,GRHL3,HES1,HLA-E,HMOX1,HSPB1,ICAM1,ID3,IFI30,IGFBP7,IL1RN,IRF9,ITGA2,JAG1,KNL1,KRT14,LBH,LDLR,LIPG,MAP1B,MAST4,MDM2,MSX2,MTHFD2,MUC20,NEDD4,NOS3,NPC1,OSR2,PALMD,PCK2,PDLIM1,PLA…	102 (18)	18
CSNK2A1		kinase	Akt,CEBPB,CREB1,CSNK2A1,DUSP1,EGFR,EIF2A,ELK1,EP300,ERK,estrogen receptor,HDAC3,HIF1A,Hsp27,Jnk,MAPK1,MAPK3,MAPK8,MTOR,NFkB (complex),P38 MAPK,PARP1,PGR,PPARGC1A,RELA,STAT1,TERT,TLR9,TP63	3		1.748	9.79e-15	0.002	ABCG1,ACLY,ACSL1,ACTA2,AGO1,AHR,ALDH1A3,ALPK1,ARHGAP35,BRCA1,BTG1,BTNL9,CCND1,CCNT1,CD274,CDCP1,CDH1,CDKN2A,CNNM1,CNNM4,COL12A1,COL1A1,COL9A2,CSF1,DAPK1,DDC,DDIT3,DDX21,DGKA,EGR1,EHF,ELF5,F3,FASN,FBN1,FGFR4,FLNA,FN1,FOSB,GATA6,GRB10,GSTA1,GSTA2,HES1,HLA-E,HMOX1,ID3,IFI30,IGFBP7,IRF9,ITGA2,ITGA6,JAG1,KIFC2,KRT14,KRT19,LAPTM4B,MAP1B,MDM2,MMP7,MSX2,MT-CO2,MT-CYB,MTHFD2,NAT1,NCAM2,NOS3,NPC1,NUCKS1,OA…	106 (29)	29
SAA		group	Akt,Ap1,BAD,CDKN1B,CEBPA,CEBPB,CREB1,CTNNB1,EGFR,EIF2A,ELK1,EP300,ERK1/2,estrogen receptor,EZH2,Focal adhesion kinase,FOXO1,FOXO3,Gsk3,GSK3B,HIF1A,Hsp27,IKBKB,JUN,MET,MTOR,NFkB (complex),NR4A1,P38 MAPK,PGR,PPARGC1A,RB1,RELA,SAA,STAT1,STAT3,TP63	3	Inhibited	-2.762	1.02e-14	0.0078	ABCG1,ACLY,ACSL1,ACTA2,ADM,AGO1,AHR,ALDH1A3,ALPK1,ARHGAP35,B2M,BRCA1,BTG1,BTNL9,CCND1,CCNT1,CD274,CDCP1,CDH1,CDH11,CENPF,CNNM1,CNNM4,COL12A1,COL1A1,COL9A2,CSF1,CXCL12,DAB2IP,DAPK1,DDC,DDIT3,DDX21,DGKA,EFNB2,EGR1,EHF,ELF5,F3,FASN,FBN1,FGFR4,FLNA,FOSB,GRB10,GSTA1,GSTA2,HES1,HLA-E,HSPB1,ICAM1,IFI30,IGFBP7,IL1RN,IRF9,ITGA2,ITGA6,KIFC2,KRT14,KRT19,LAPTM4B,MAP1B,MDM2,MMP10,MSX2,MT-CO2,MT-CYB,MTHFD2,NCA…	118 (37)	37
PRKCD		kinase	BCL2L1,CCND1,CDK1,CEBPB,CTNNB1,DUSP1,EIF2A,ERK,ERK1/2,ESR1,estrogen receptor,Focal adhesion kinase,Gsk3,HIF1A,Hsp27,IRAK1,JINK1/2,Jnk,JUN,MAP2K1/2,MMP14,MTOR,NFkB (complex),NOS2,Notch,P38 MAPK,PGR,Pkc(s),PRKCD,RB1,RHOA,RHOC,RUNX2,SMAD1/5,SMPD1,STAT1,STAT3,TERT,TP63	3	Inhibited	-2.218	1.09e-14	0.0015	ABHD2,ABLIM1,ACKR3,ACLY,ACSL1,ACTA2,ADM,AGO1,AHR,ALPK1,ASS1,B2M,BCAM,BTG1,BTNL9,C3orf52,CCND1,CCNT1,CDH11,CDKN1A,CDKN2A,CENPF,CNNM1,CNNM4,COL12A1,COL1A1,COL9A2,CRABP2,CSF1,CXCL12,DAPK1,DDC,DDIT3,DDX21,DGKA,DUSP4,ECM1,EFNB2,EHF,ELF5,ENAH,F3,FBN1,FEM1B,FGFR4,FLNA,FOXP1,GATA6,GRB10,GRHL3,HLA-E,HRNR,HSPB1,ID3,IFI30,IGFBP7,IL1RN,JAG1,KIFC2,KNL1,KRT14,KRT19,LBH,LDLR,LIPG,MAP1B,MAP2,MAST4,MDM2,MMP10,MSX…	127 (39)	35
NOD2		other	AR,CCND1,CEBPA,CEBPB,CREB1,DUSP1,EGFR,EIF2A,ELK1,EP300,ERK,estrogen receptor,GSK3B,HIF1A,Hsp27,Jnk,JUN,MAPK8,MET,MTOR,NFkB (complex),NOD2,NOS2,P38 MAPK,PGR,PPARGC1A,RELA,RUNX2,SP1,STAT1,STAT3,TCF,TERT,TP53,TP63,YAP1	3	Inhibited	-2.5	1.15e-14	0.0072	ABCG1,ABHD2,ACLY,ACSL1,ACTA2,ACTR3,ADA,ADM,AGO1,AHR,ALPK1,ARHGAP35,BMX,BRCA1,BTG1,BTNL9,BUB1,CCND1,CCNT1,CD274,CDCP1,CDH11,CENPE,CENPF,CMBL,CNNM1,CNNM4,COL12A1,COL1A1,COL9A2,CRACR2B,CRYAB,CSF1,CXCL12,DAPK1,DDC,DDX21,DEGS1,DGKA,DUSP2,EGR1,EHF,ELF5,ERN1,F3,FBN1,FGFR4,FKBP1B,FKBP4,FLNA,FOSB,GATA6,GRB10,GSTA1,GSTA2,HES1,HLA-E,HRNR,HSPB1,ICAM1,ID3,IFI30,IGFBP7,IL1RN,INPP4A,IPO7,IRF9,ITGA6,KIFC2,KRT14,…	144 (36)	36
F2		peptidase	AR,ATM,BTK,CEBPB,CREB1,CTNNB1,EIF2A,EIF4E,ELK1,ERBB2,ERK,ESR1,estrogen receptor,F2,F2R,FN1,Focal adhesion kinase,GIT1,HIF1A,Hsp27,JAK2,JINK1/2,MAP2K1/2,MAPK1,MAPK3,MMP14,MTOR,NFkB (complex),P38 MAPK,PARP1,PGR,PI3K (complex),PPARGC1A,PRKAA1,PTK2,RHOA,RHOC,SMAD3,SRC (family),STAT1,STAT3,STAT5a/b,SYK/ZAP,TEC/BTK/ITK/TXK/BMX,TERT,TGFB1I1,TP63,TSC22D3,YAP/TAZ	3	Inhibited	-2.861	1.33e-14	0.0033	ABCG1,ABHD2,ABLIM1,ACKR3,ACLY,ACSL1,ACTR3,ADM,AGO1,AHR,ALPK1,ANGPT2,ARHGAP35,ASS1,BCAM,BTG1,BTNL9,CCND1,CCNT1,CDC27,CDKN2A,CENPE,CENPF,CNNM1,CNNM4,COL12A1,COL1A1,COL9A2,CRABP2,CSF1,CXCL12,DAPK1,DDC,DDX21,DEGS1,DGKA,DUSP4,EFNB2,EGR1,EHF,ELF5,ENAH,ERN1,F3,FBN1,FGFR4,FKBP4,FLNA,FN1,GATA6,GRB10,GSTA1,HLA-E,ICAM1,ID3,IFI30,IGFBP7,IRF9,KIFC2,KNL1,KRT14,KRT19,LAPTM4B,LMAN1,LTBP2,MAGEA4,MAP1B,MAP2,MAPK13…	133 (49)	42
CXCL8		cytokine	Akt,Ap1,CDC42,CDH1,CEBPA,CTNNB1,CXCL8,DUSP1,EGFR,EIF4E,ERK1/2,ESR1,EZH2,Focal adhesion kinase,FOXO1,FOXO3,Gsk3,GSK3B,HBEGF,HIF1A,ITGAM,ITGB2,ITGB4,Jnk,JUN,MAPK1,MAPK3,MAPK9,MET,MMP14,MMP9,MTOR,NFkB (complex),P38 MAPK,PAK1,PARP1,PGR,Pkc(s),RB1,RELA,RHOC,SMAD1/5,SRC,STAT1,TERT,YAP/TAZ	3		-1.449	1.35e-14	0.0117	ABLIM1,ACKR3,ACLY,ACSL1,ACTA2,ADM,AHR,ALDH1A3,ALPK1,AR,ASS1,B2M,BCAM,BRCA1,BTG1,BTNL9,CCND1,CCNT1,CD274,CDCP1,CDH1,CDH11,CDKN2A,COL12A1,CPT1B,CRABP2,CXCL12,DAB2IP,DAPK1,DDC,DDX21,DGKA,EFNB2,EGR1,EHF,ELF5,ENAH,FASN,FLNA,FN1,FOSB,GATA6,GRB10,GRHL3,GSTA1,GSTA2,HES1,HLA-E,HSPB1,ICAM1,ID3,IFI30,IRF9,ITGA2,ITGA6,KIFC2,KNL1,MAP1B,MDM2,MMP10,MMP19,MSX2,MT-CYB,MUC20,NAT1,NAT8L,NOS3,NPC1,NR4A1,NRP1,NUCKS1,…	122 (46)	43
KITLG		growth factor	Akt,AR,ATM,BCL2L1,CBL,CCND1,CEBPB,CREB1,CTNNB1,EIF2A,ELK1,EP300,ERK1/2,ESR1,EZH2,FOXO1,FOXO3,GSK3B,HIF1A,HSF1,Hsp27,IGF1R,IRF1,JINK1/2,JUN,KITLG,Mapk,MAPK8,MMP9,MTOR,NFkB (complex),P38 MAPK,PGR,PTPN11,RB1,RELA,STAT3,TERT,TGFB1,TP53,TP63	3		-1.197	1.68e-14	0.0232	ABCG1,ABHD2,ABLIM1,ACKR3,ACLY,ACSL1,ACTR3,ADA,ADM,AHR,AR,ARHGAP35,ASS1,B2M,BMX,BRCA1,BTG1,BUB1,CCND1,CCNT1,CD274,CDH1,CDH11,CDKN2A,CENPE,CMBL,CRABP2,CRACR2B,CRYAB,CSF1,CXCL12,DAB2IP,DAPK1,DDC,DDIT3,DDX21,DEGS1,DGKA,DOCK4,DUSP2,ECM1,EGR1,EHF,ELF5,ENAH,ENPP1,ERN1,FASN,FBN1,FKBP1B,FKBP4,FLNA,FOSB,GATA6,GRB10,GSTA1,GSTA2,HES1,HMOX1,HRNR,ICAM1,IGFBP7,IL1RN,INPP4A,IPO7,KIFC2,KNL1,KRT14,LAPTM4B,LDLR,LMA…	157 (41)	38
RAC1		enzyme	Akt,Ap1,ARHGAP35,BCL2L1,CEBPA,CTTN,EGFR,ERBB2,ERK1/2,ESR1,estrogen receptor,Focal adhesion kinase,HIF1A,IKBKB,JUN,MAPK8,MMP14,MYC,NFkB (complex),P38 MAPK,PGR,RAC1,RELA,RHOC,Rock,SMAD1/5,SRC (family),STAT1,STAT3,TERT	3		-1.237	1.73e-14	0.0078	ABCG1,ABHD2,ABLIM1,ACKR3,ACSL1,ADM,AGO1,AHR,ALDH1A3,ALPK1,ANGPT2,ASS1,B2M,BCAM,BRCA1,BTG1,BTNL9,CCND1,CCNT1,CD274,CDC27,CDCP1,CDH1,CDKN1A,CENPF,CNNM1,CNNM4,COL12A1,COL9A2,CPT1B,CRABP2,CXCL12,DAPK1,DDC,DDIT3,DDX21,ECM1,EFNB2,EGR1,EHF,ELF5,ENAH,FASN,FGFR4,FLNA,FMOD,FOSB,GATA6,GRB10,GSTA1,GSTA2,HLA-E,HMOX1,HSPB1,ICAM1,ID3,IFI30,IPO7,IRF9,ITGA2,ITGA6,KIFC2,KNL1,KRT19,LTBP2,MAP1B,MAP2,MAPK13,MDM2,MLXI…	128 (30)	28
ITCH		enzyme	AR,CEBPB,CREB1,EGFR,EIF2A,ELK1,EP300,estrogen receptor,HIF1A,Hsp27,IKBKB,ITCH,Jnk,JUN,MTOR,NFkB (complex),P38 MAPK,PGR,PPARGC1A,RELA,SP1,STAT1,TCF,TERT,TP53,TP63,YAP1	3		-1.136	1.95e-14	0.0017	ABHD2,ACLY,ACSL1,ACTA2,ACTR3,ADA,AGO1,AHR,ALPK1,ARHGAP35,BMX,BRCA1,BTG1,BTNL9,BUB1,CCNT1,CDCP1,CENPE,CENPF,CMBL,CNNM1,CNNM4,COL12A1,COL1A1,COL9A2,CRACR2B,CRYAB,CSF1,DAPK1,DDC,DDX21,DEGS1,DGKA,DUSP2,EHF,ELF5,ERN1,F3,FBN1,FGFR4,FKBP1B,FKBP4,FLNA,FN1,FOSB,GATA6,GRB10,GSTA1,GSTA2,HES1,HLA-E,HMOX1,ID3,IFI30,IGFBP7,IL1RN,INPP4A,IPO7,IRF9,ITGA6,JAG1,KIFC2,KRT14,KRT19,LAPTM4B,LMAN1,MAP1B,MDM2,MMP10,MRAS,…	131 (27)	26
MAPK14		kinase	Akt,AKT1,AR,BCL2,BCL2L1,CDK1,CTNNB1,EGFR,ERK,ERK1/2,Gsk3,GSK3B,HBEGF,HIF1A,Hsp27,Jnk,JUN,MAPK1,MAPK14,MAPK3,MAPK8,Mek,MET,NFkB (complex),P38 MAPK,PARP1,PGR,PRKCA,RELA,SMAD1/5,SRC,TERT,TGFB1,TP53	3		-0.686	2.71e-14	0.0179	ABCG1,ACSL1,ACTA2,ACTR3,ADA,ADM,AHR,ALDH1A3,AR,ATP2A2,B2M,BMX,BRCA1,BTG1,BUB1,CCND1,CCNT1,CD274,CDCP1,CDH1,CDH11,CDKN1A,CENPE,CENPF,CMBL,COL1A1,CPT1B,CRACR2B,CRYAB,CSF1,DDC,DDIT3,DDX21,DEGS1,DGKA,DOCK4,DUSP2,ECM1,EGR1,EHF,ELF5,ENPP1,ERN1,F3,FASN,FBN1,FKBP1B,FKBP4,FLNA,FN1,FOSB,GATA6,GRB10,GSTA1,GSTA2,HES1,HSPB1,ICAM1,ID3,IL1RN,INPP4A,IPO7,ITGA2,ITGA6,JAG1,KIFC2,LMAN1,LTBP2,MAP2,MAPK13,MLXIP,MMP10…	136 (34)	33
ILK		kinase	Akt,AR,ATM,CCND1,CEBPA,CEBPB,CREB1,DUSP1,EGFR,EIF2A,ELK1,EP300,ERK,ERK1/2,ESR1,EZH2,Focal adhesion kinase,FOXO1,FOXO3,GSK3B,HSF1,Hsp27,ILK,JINK1/2,Jnk,JUN,MCM7,MMP9,MTOR,NFkB (complex),NOS2,P38 MAPK,PGR,RB1,RELA,RUNX2,Smad2/3,STAT1,TP53,TP63	3	Inhibited	-2.048	2.89e-14	0.0147	ABCG1,ABLIM1,ACKR3,ACLY,ACSL1,ACTA2,ACTR3,ADA,ADM,AHR,ALPK1,AR,ARHGAP35,ASS1,B2M,BMX,BRCA1,BTG1,BTNL9,BUB1,CD274,CDCP1,CDH1,CDH11,CDKN1A,CENPE,CMBL,COL1A1,CRABP2,CRACR2B,CRYAB,CSF1,CXCL12,DAB2IP,DAPK1,DDC,DDIT3,DDX21,DEGS1,DGKA,DUSP2,EFNB2,EGR1,EHF,ELF5,ENAH,ERN1,FASN,FBN1,FKBP1B,FKBP4,FLNA,FN1,FOSB,GRB10,GSTA1,GSTA2,HES1,HLA-E,HMOX1,HRNR,ICAM1,IFI30,IGFBP7,IL1RN,INPP4A,IPO7,IRF9,ITGA6,KNL1,KRT14…	149 (40)	39
ERBB2		kinase	Akt,ATM,ATR,BCL2L1,BRCA1,CCND1,CDH1,CDK1,CEBPB,CHEK1,CHEK2,CREB1,DUSP1,EGFR,EIF2A,EIF4E,ERBB2,ERBB3,ERBB4,ERK,ERK1/2,ESR1,EZH2,FOXO1,HBEGF,HIF1A,IGF1R,IRF1,ITGB4,MAP3K11,MAPK9,MTOR,NCOA3,NOS2,PARP1,PGR,PI3K (family),Pkc(s),PP1 protein complex group,PTPN11,RB1,RELA,RHOA,RHOC,SMAD1/5,SRC,STAT1,STAT3,STAT5a/b,TERT,TP53,ZEB1	3		-0.081	3.22e-14	0.019	ABHD2,ABLIM1,ACKR3,ACLY,ACSL1,ADA,ADM,AHR,ALDH1A3,ALPK1,ANGPT2,AR,ARHGAP35,ASS1,B2M,BMX,BRCA1,BTG1,BTNL9,CCND1,CCNT1,CD274,CDC27,CDCP1,CDKN1A,CDKN2A,CENPF,CMBL,COL1A1,CPT1B,CRABP2,CRACR2B,CRYAB,CXCL12,DAB2IP,DAPK1,DDC,DDIT3,DDX21,DUSP2,ECM1,ELF5,ENAH,F3,FASN,FKBP1B,FN1,FOSB,FSTL1,GATA6,GRB10,GRHL3,GSTA1,GSTA2,HES1,HLA-E,HRNR,ID3,IFI30,INPP4A,IPO7,IRF9,ITGA2,ITGA6,JAG1,KIFC2,KNL1,KRT19,LAPTM4B,LTB…	151 (52)	46
ADAM10	-1.867	peptidase	ADAM10,Ap1,AR,CTNNB1,EGFR,ERK1/2,GSK3B,HBEGF,HIF1A,IGF1R,ITGB4,JUN,MDM2,MET,MMP9,NFkB (complex),P38 MAPK,PARP1,PGR,PI3K (family),RB1,RELA,ROR1,SMAD1/5,TERT,TP53	3	Inhibited	-2.145	4.05e-14	0.0016	ABCG1,ACSL1,ACTA2,ACTR3,ADA,ADM,AHR,ALDH1A3,AR,B2M,BMX,BRCA1,BTG1,CCND1,CCNT1,CD274,CDCP1,CDH11,CDKN1A,CENPE,CENPF,CMBL,CPT1B,CRACR2B,CRYAB,DDC,DDX21,DEGS1,DGKA,DUSP2,EGR1,EHF,ELF5,ERN1,F3,FASN,FKBP1B,FKBP4,FLNA,FN1,FOSB,FSTL1,GATA6,GRB10,GSTA1,GSTA2,HES1,HSPB1,ICAM1,ID3,IL1RN,INPP4A,IPO7,ITGA2,ITGA6,KIFC2,KRT19,LMAN1,MMP10,MRAS,MSX2,MT-CYB,MTHFD2,NAT1,NOS3,NPC1,NR4A1,NRP1,NUCKS1,PDLIM1,PEG10,PLK…	115 (26)	26
PTN		growth factor	Akt,Ap1,AR,CDH1,CREB1,CTNNB1,EGFR,EIF2A,EIF4E,ERBB3,ERK,ERK1/2,estrogen receptor,Focal adhesion kinase,IGF1R,MAPK3,MAPK9,MTORC2,NFkB (complex),P38 MAPK,PI3K (family),PTEN,PTK2,PTN,RB1,RELA,RHOC,SMAD1/5,SRC,TERT,YAP/TAZ	3		-1.929	4.13e-14	0.0021	ACLY,ACTR3,AGO1,AHR,AR,ARHGAP35,B2M,BRCA1,BUB1,CCND1,CDCP1,CDH1,CDKN1A,CENPE,CNNM1,CNNM4,COL12A1,COL1A1,COL9A2,DDIT3,DEGS1,DGKA,EFNB2,EGR1,EHF,ERN1,FASN,FGFR4,FKBP4,FLNA,FN1,FOSB,FSTL1,GATA6,GSTA1,GSTA2,ICAM1,ID3,IRF9,ITGA2,ITGA6,JAG1,KRT19,LAPTM4B,LMAN1,MAP1B,MMP19,MRAS,MT-CO2,MT-CYB,MTHFD2,NAT8L,NCAM2,NOS3,NPC1,NR4A1,PCK2,PLEK2,PLIN2,PLS3,PMEPA1,PPP1R1B,PPP3CA,PRKCA,PSAT1,PSMB8,PTGES,RASSF3,RBL…	97 (31)	30
MAP3K5		kinase	AR,CREB1,EGFR,EIF2A,ELK1,Hsp27,Jnk,JUN,MAP3K5,MMP14,MMP9,MTOR,NFkB (complex),NOTCH1,P38 MAPK,PGR,PPARGC1A,PRKAA1,PRKCE,RB1,Smad2/3,SP1,STAT1,STAT3,TCF,TERT,TP53,TP63,TP73,YAP1	3		-1.192	4.24e-14	0.0108	ABCG1,ABHD2,ACKR3,ACLY,ACSL1,ACTA2,ACTR3,ADA,ADM,AHR,ALDH1A3,ALPK1,AR,ARHGAP35,BCAM,BMX,BTNL9,BUB1,CCND1,CDH1,CDKN1A,CDKN2A,CENPE,CENPF,CMBL,COL5A2,CRACR2B,CRYAB,CSF1,CXCL12,DAPK1,DDC,DDIT3,DDX21,DEGS1,DGKA,DUSP2,EFNB2,EGR1,EHF,ELF5,ERN1,F3,FASN,FBN1,FKBP1B,FKBP4,FLNA,FN1,FOSB,GATA6,GRB10,GSTA1,HES1,HLA-E,HMOX1,ICAM1,ID3,IFI30,IGFBP7,IL1RN,INPP4A,IPO7,IRF9,ITGA2,JAG1,KRT14,LAPTM4B,LMAN1,MAGEA4,MA…	138 (30)	30
SH3PXD2A		other	Akt,CDKN1B,CTNNB1,EGFR,ERBB2,ERK1/2,ESR1,EZH2,Focal adhesion kinase,FOXO1,FOXO3,Gsk3,GSK3B,JUN,MMP14,MTOR,NFkB (complex),NR4A1,P38 MAPK,PGR,PIK3R1,RB1,RELA,RHOC,SH3PXD2A,SRC (family),STAT1,STAT3	3	Inhibited	-2.435	5.58e-14	0.0059	ABHD2,ABLIM1,ACKR3,ACLY,ACSL1,ACTA2,AHR,ALDH1A3,ALPK1,ANGPT2,AR,ASS1,B2M,BCAM,BRCA1,BTG1,BTNL9,CCND1,CD274,CDC27,CDCP1,CDH1,CDH11,COL1A1,CPT1B,CRABP2,CXCL12,DAB2IP,DAPK1,DDC,DDX21,DGKA,EFNB2,EGR1,EHF,ELF5,ENAH,F3,FASN,FLNA,FN1,FOSB,GRB10,GSTA1,GSTA2,HLA-E,ICAM1,IFI30,IRF9,ITGA2,ITGA6,KNL1,LTBP2,MAP1B,MAPK13,MDM2,MLXIP,MMP10,MSX2,MT-CYB,MUC20,NAT8L,NEK2,NFKBIZ,NPC1,NR4A1,PDLIM1,PIP5K1C,PMEPA1,POLK…	114 (28)	27
SELE		transmembrane receptor	AR,CCND1,CEBPB,CREB1,DUSP1,EGFR,EIF2A,EIF4E,ELK1,ERK,GSK3B,Hsp27,MET,MMP9,MTOR,NOS2,P38 MAPK,PGR,PPARGC1A,RELA,RUNX2,SELE,STAT1,STAT3,TERT,TP53,TP63	3	Inhibited	-3.413	6.18e-14	0.0045	ABCG1,ACLY,ACSL1,ACTA2,ACTR3,ADA,ADM,ALDH1A3,ALPK1,ARHGAP35,BMX,BRCA1,BTG1,BTNL9,CCND1,CD274,CDCP1,CDH11,CDKN1A,CENPE,CENPF,CMBL,COL1A1,CRACR2B,CRYAB,CSF1,CXCL12,DAPK1,DDC,DDIT3,DDX21,DEGS1,DGKA,DUSP2,EGR1,ELF5,ERN1,F3,FASN,FBN1,FKBP1B,FKBP4,FLNA,FN1,GATA6,GRB10,GSTA1,GSTA2,HES1,HLA-E,HMOX1,HRNR,HSPB1,ICAM1,ID3,IFI30,IGFBP7,IL1RN,INPP4A,IPO7,IRF9,ITGA2,ITGA6,JAG1,KRT14,LAPTM4B,LMAN1,MRAS,MSX2,MT-…	124 (27)	26
IFNB1		cytokine	Akt,AKT1,CEBPA,CEBPB,CREB1,EIF2A,ELK1,ERBB2,ESR1,estrogen receptor,FOXO1,FOXO3,GSK3B,HIF1A,Hsp27,IFNB1,IL4I1,JUN,MAP2K1/2,MMP9,MTOR,NFkB (complex),P38 MAPK,PGR,PRKCD,RB1,STAT1,STAT3,TERT,TP63	3	Inhibited	-2.298	7.37e-14	0.0104	ABCG1,ABHD2,ABLIM1,ACKR3,ACLY,ACSL1,ACTA2,ADM,AGO1,AHR,ALDH1A3,ALPK1,ANGPT2,ARHGAP35,ASS1,BTG1,BTNL9,C3orf52,CCNT1,CD274,CDC27,CDH1,CDH11,CDKN1A,CDKN2A,CENPF,CNNM1,CNNM4,COL12A1,COL1A1,COL9A2,CRABP2,CSF1,CXCL12,DAPK1,DDC,DDIT3,DDX21,DGKA,DUSP4,EHF,ELF5,ENAH,F3,FBN1,FEM1B,FGFR4,FLNA,FOSB,FOXP1,GATA6,GRB10,HES1,HLA-E,ID3,IFI30,IGFBP7,IL1RN,IRF9,KIFC2,KNL1,KRT14,KRT19,LAPTM4B,LBH,LDLR,LIPG,LTBP2,MAP…	128 (30)	30
IL15		cytokine	AR,ATM,CEBPA,CEBPB,CREB1,EGFR,EIF2A,ELK1,EP300,ERK1/2,Focal adhesion kinase,Hsp27,IL15,Jnk,JUN,MET,MMP9,MTOR,P38 MAPK,PGR,PPARGC1A,RB1,RELA,SP1,STAT1,STAT3,STAT5B,TERT,TP53,TP63	3		-1.579	9.25e-14	0.0116	ABCG1,ABHD2,ACLY,ACSL1,ACTA2,ACTR3,ADA,ADM,ALPK1,AR,ARHGAP35,B2M,BMX,BRCA1,BTG1,BTNL9,BUB1,CCND1,CD274,CDCP1,CDH1,CDKN1A,CDKN2A,CENPE,CENPF,CMBL,COL1A1,CRACR2B,CRYAB,CSF1,CXCL12,DAPK1,DDC,DDIT3,DDX21,DEGS1,DGKA,DUSP2,EFNB2,EGR1,ELF5,ERN1,F3,FBN1,FKBP1B,FKBP4,FLNA,FOSB,GATA6,GRB10,GSTA1,GSTA2,HES1,HLA-E,HMOX1,HSPB1,ICAM1,IFI30,IGFBP7,IL18R1,IL1RN,INPP4A,IPO7,IRF9,ITGA6,JAG1,KRT14,LAPTM4B,LMAN1,MDM…	130 (30)	30
TSLP		cytokine	AR,CEBPA,CEBPB,CREB1,EGFR,EIF2A,ELK1,EP300,ERK1/2,Focal adhesion kinase,GSK3B,Hsp27,Jnk,JUN,MET,MMP9,MTOR,P38 MAPK,PGR,PPARGC1A,RELA,Smad2/3,SP1,STAT1,STAT3,STAT5a/b,TP53,TP63,TSLP	3		-1.96	9.56e-14	0.0093	ABCG1,ABHD2,ACLY,ACSL1,ACTA2,ACTR3,ADA,ADM,AHR,ALPK1,ARHGAP35,B2M,BMX,BRCA1,BTG1,BTNL9,BUB1,CCND1,CD274,CDCP1,CDH11,CDKN1A,CDKN2A,CENPE,CENPF,CMBL,COL1A1,CRACR2B,CRYAB,CSF1,CXCL12,DAPK1,DDC,DDX21,DEGS1,DGKA,DUSP2,EFNB2,EGR1,ELF5,ERN1,F3,FBN1,FKBP1B,FKBP4,FLNA,FOSB,GRB10,GSTA1,GSTA2,HES1,HLA-E,HMOX1,HSPB1,ICAM1,IFI30,IGFBP7,IL1RN,INPP4A,IPO7,IRF9,ITGA6,JAG1,KRT14,LAPTM4B,LMAN1,MDM2,MMP10,MRAS,MSX2…	126 (29)	28
Fcer1		complex	AR,CEBPA,CEBPB,CREB1,EGFR,EIF2A,ELK1,ERBB2,ERK1/2,ESR1,estrogen receptor,Fcer1,Focal adhesion kinase,FOXO3,GSK3B,HIF1A,Hsp27,Jnk,JUN,MET,MMP14,MTOR,MYC,NFkB (complex),P38 MAPK,PGR,PI3K (family),PLCG1,PPARGC1A,PRKCZ,RHOC,SRC (family),STAT1,STAT3,TP53,TP63	3	Inhibited	-2.082	9.88e-14	0.0196	ABCG1,ABLIM1,ACKR3,ACLY,ACSL1,ACTA2,ACTR3,ADA,ADM,AGO1,AHR,ALPK1,ANGPT2,ARHGAP35,ASS1,B2M,BCAM,BMX,BRCA1,BTG1,BTNL9,BUB1,CCND1,CCNT1,CDC27,CDCP1,CDH1,CDH11,CENPE,CMBL,CNNM1,CNNM4,COL12A1,COL9A2,CRABP2,CRACR2B,CRYAB,CSF1,CXCL12,DAPK1,DDC,DDIT3,DDX21,DEGS1,DGKA,DUSP2,EFNB2,EGR1,EHF,ELF5,ENAH,ERN1,F3,FBN1,FGFR4,FKBP1B,FKBP4,FLNA,FMOD,FOSB,GRB10,HLA-E,HSPB1,ICAM1,IFI30,IGFBP7,IL1RN,INPP4A,ITGA6,KIFC2…	156 (36)	35
IL13		cytokine	Akt,AKT1,CEBPA,CEBPB,CREB1,CTNNB1,EIF2A,ELK1,ERK1/2,Focal adhesion kinase,FOXO1,FOXO3,Hsp27,IL13,IL4I1,IL4R,JAK1,JAK2,MAP2K1/2,MMP14,MMP9,MTOR,NFkB (complex),P38 MAPK,PGR,PRKCD,RB1,RELA,RHOC,SOCS1,SRC (family),STAT1,STAT3,STAT5a/b,STAT6,TP63	3		-1.512	1.13e-13	0.0063	ACKR3,ACLY,ACSL1,ACTA2,ADA,ADM,AHR,ALDH1A3,ALPK1,ARHGAP35,ARNTL2,B2M,BCAM,BRCA1,BTG1,BTNL9,C3orf52,CD101,CD274,CDKN1A,CDKN2A,CHN2,COL1A1,CSF1,CXCL12,DAPK1,DDC,DDX21,DGKA,DUSP4,EFNB2,EGR1,EHF,ELF5,F3,FBN1,FEM1B,FLNA,FOSB,FOXP1,GPNMB,GRB10,GSTA1,GSTA2,HLA-E,HMOX1,IARS1,ICAM1,IFFO1,IFI30,IGFBP7,IL1RN,IL3RA,IRF9,JAG1,KRT14,LAPTM4B,LBH,LDLR,LIPG,MAST4,MSX2,MT-CYB,MTHFD2,NAT8L,NEDD4,NEK2,NETO2,NFKBIZ,N…	112 (36)	34
TSC22D3		transcription regulator	AR,CEBPA,CEBPB,CREB1,EGFR,EIF2A,ELK1,EP300,ERK1/2,Focal adhesion kinase,Hsp27,JAG1,Jnk,JUN,MAP2K1/2,MAPK1,MAPK3,MMP9,MTOR,P38 MAPK,PGR,PPARGC1A,RAF1,RELA,Smad2/3,SP1,STAT1,STAT3,TP53,TP63,TSC22D3	3		1.342	1.16e-13	0.0085	ABCG1,ABHD2,ACLY,ACSL1,ACTA2,ACTR3,ADA,ADM,ALPK1,ARHGAP35,B2M,BMX,BRCA1,BTG1,BTNL9,BUB1,CCND1,CD274,CDCP1,CDH1,CDKN1A,CENPE,CENPF,CMBL,COL1A1,CRACR2B,CRYAB,CSF1,CXCL12,DAPK1,DDC,DDIT3,DDX21,DEGS1,DGKA,DUSP2,DUSP4,EFNB2,EGR1,ELF5,ERN1,F3,FBN1,FKBP1B,FKBP4,FLNA,FOSB,GRB10,GSTA1,GSTA2,HES1,HLA-E,HMOX1,HSPB1,ICAM1,IFI30,IGFBP7,IL1RN,INPP4A,IPO7,IRF9,ITGA6,JAG1,KRT14,LAPTM4B,LMAN1,MDM2,MMP10,MRAS,MSX2…	125 (31)	30
IL36A		cytokine	Akt,AR,CEBPA,ELK1,ERK1/2,estrogen receptor,Focal adhesion kinase,GJA1,HIF1A,IKBKB,IL36A,Jnk,JUN,NFkB (complex),RELA,SMAD1/5,SP1,STAT3,TERT,TP53	3		-0.636	1.17e-13	0.0097	ABCG1,ABHD2,ACTA2,ACTR3,ADA,ADM,AGO1,AHR,ALDH1A3,AR,B2M,BMX,BRCA1,BUB1,CCND1,CCNT1,CD274,CDKN2A,CENPE,CENPF,CMBL,CNNM1,CNNM4,COL12A1,COL1A1,COL9A2,CRACR2B,CRYAB,CXCL12,DDIT3,DEGS1,DGKA,DUSP2,EFNB2,EGR1,EHF,ERN1,F3,FASN,FGFR4,FKBP1B,FKBP4,FN1,FOSB,GATA6,GSTA1,GSTA2,HMOX1,HSPB1,ICAM1,ID3,IL1RN,INPP4A,IPO7,ITGA6,JAG1,KIFC2,KRT19,LMAN1,MAP1B,MDM2,MMP10,MRAS,MT-CO2,MT-CYB,MTHFD2,NCAM2,NFKBIZ,NOS3,NPC1…	121 (20)	19
IL36G		cytokine	Akt,AR,CEBPA,ELK1,ERK1/2,estrogen receptor,Focal adhesion kinase,GJA1,HIF1A,IKBKB,IL36G,Jnk,JUN,NFkB (complex),RELA,SMAD1/5,SP1,STAT3,TERT,TP53	3		-0.636	1.24e-13	0.0104	ABCG1,ABHD2,ACTA2,ACTR3,ADA,ADM,AGO1,AHR,ALDH1A3,AR,B2M,BMX,BRCA1,BUB1,CCND1,CCNT1,CD274,CDKN2A,CENPE,CENPF,CMBL,CNNM1,CNNM4,COL12A1,COL1A1,COL9A2,CRACR2B,CRYAB,CXCL12,DDIT3,DEGS1,DGKA,DUSP2,EFNB2,EGR1,EHF,ERN1,F3,FASN,FGFR4,FKBP1B,FKBP4,FN1,FOSB,GATA6,GSTA1,GSTA2,HMOX1,HSPB1,ICAM1,ID3,IL1RN,INPP4A,IPO7,ITGA6,JAG1,KIFC2,KRT19,LMAN1,MAP1B,MDM2,MMP10,MRAS,MT-CO2,MT-CYB,MTHFD2,NCAM2,NFKBIZ,NOS3,NPC1…	121 (20)	19
PF4		cytokine	AR,CEBPA,CEBPB,CREB1,CTNNB1,EGFR,EIF2A,ELK1,EP300,ERK1/2,Focal adhesion kinase,GSK3B,HRAS,Hsp27,Jnk,JUN,MAP2K1/2,MET,MMP14,MMP9,MTOR,NFkB (complex),P38 MAPK,PF4,PGR,PI3K (complex),PPARGC1A,RB1,RELA,Smad2/3,SP1,SPHK1,STAT1,STAT3,SYK/ZAP,TP53,TP63	3		-1.835	1.31e-13	0.0152	ABCG1,ABHD2,ACLY,ACSL1,ACTA2,ACTR3,ADA,ADM,AHR,ALPK1,ARHGAP35,B2M,BCAM,BMX,BRCA1,BTG1,BTNL9,BUB1,CCND1,CD274,CDCP1,CDH11,CDKN1A,CENPE,CENPF,CMBL,COL1A1,CRACR2B,CRYAB,CSF1,CXCL12,DAPK1,DDC,DDIT3,DDX21,DEGS1,DGKA,DUSP2,DUSP4,EFNB2,EGR1,EHF,ELF5,ERN1,F3,FBN1,FKBP1B,FKBP4,FLNA,FOSB,GRB10,GSTA1,GSTA2,HES1,HLA-E,HMOX1,HSPB1,ICAM1,IFI30,IGFBP7,IL1RN,INPP4A,IPO7,IRF9,ITGA6,JAG1,KRT14,LAPTM4B,LMAN1,MDM2,M…	131 (37)	36
ABL1		kinase	ABL1,AR,CTNNB1,CTSB,ELK1,ERK1/2,ESR1,Gsk3,HIF1A,Jnk,JUN,MAP2K1/2,NFkB (complex),P38 MAPK,PRKCD,RB1,Smad2/3,SP1,STAT3,TP63,TP73	3		-1.907	1.33e-13	0.0046	ABCG1,ABHD2,ABLIM1,ACKR3,ACTA2,ACTR3,ADA,ADM,AHR,ASS1,B2M,BRCA1,C3orf52,CCNT1,CD274,CDH1,CDH11,CDKN2A,CENPE,COL1A1,COL5A2,CRABP2,CRYAB,CXCL12,DEGS1,DGKA,DUSP4,EHF,ENAH,ERN1,F3,FASN,FEM1B,FKBP1B,FKBP4,FLNA,FOSB,FOXP1,HES1,ICAM1,ID3,IGFBP7,IL1RN,INPP4A,ITGA2,ITGA6,JAG1,KIFC2,KNL1,KRT14,LBH,LDLR,LIPG,LMAN1,MAP1B,MAST4,MDK,MDM2,MFAP3,MIR22HG,MMP10,MMP7,MRAS,MTHFD2,MUC20,NEDD4,NFKBIZ,NPC1,NRGN,NUCKS1,…	110 (21)	20
IL36B		cytokine	Akt,AR,CEBPA,ELK1,ERK1/2,estrogen receptor,Focal adhesion kinase,GJA1,HIF1A,IKBKB,IL36B,Jnk,JUN,NFkB (complex),RELA,SMAD1/5,SP1,STAT3,TERT,TP53	3		-0.636	1.41e-13	0.0115	ABCG1,ABHD2,ACTA2,ACTR3,ADA,ADM,AGO1,AHR,ALDH1A3,AR,B2M,BMX,BRCA1,BUB1,CCND1,CCNT1,CD274,CDKN2A,CENPE,CENPF,CMBL,CNNM1,CNNM4,COL12A1,COL1A1,COL9A2,CRACR2B,CRYAB,CXCL12,DDIT3,DEGS1,DGKA,DUSP2,EFNB2,EGR1,EHF,ERN1,F3,FASN,FGFR4,FKBP1B,FKBP4,FN1,FOSB,GATA6,GSTA1,GSTA2,HMOX1,HSPB1,ICAM1,ID3,IL1RN,INPP4A,IPO7,ITGA6,JAG1,KIFC2,KRT19,LMAN1,MAP1B,MDM2,MMP10,MRAS,MT-CO2,MT-CYB,MTHFD2,NCAM2,NFKBIZ,NOS3,NPC1…	121 (20)	19
CD3 group		group	Ap1,CCND1,CD3 group,CDK2,CDK4,CEBPA,CEBPB,CREB1,DUSP1,EGFR,EIF2A,ELK1,EP300,ERK,estrogen receptor,GSK3B,HIF1A,Hsp27,IKBKB,MAPK8,MET,MTOR,NFkB (complex),NOS2,P38 MAPK,PGR,PPARGC1A,RB1,RELA,RUNX2,STAT1,STAT3,TERT,TP63	3	Inhibited	-3.132	1.56e-13	0.0145	ABCG1,ACLY,ACSL1,ACSL5,ACTA2,ADM,AGO1,AHR,ALDH1A3,ALPK1,ARHGAP35,BRCA1,BTG1,BTNL9,CCND1,CCNT1,CD274,CDCP1,CDH11,CDKN2A,CNNM1,CNNM4,COL12A1,COL1A1,COL9A2,CSF1,CXCL12,DAPK1,DDC,DDIT3,DDX21,DGKA,EGR1,EHF,ELF5,F3,FASN,FBN1,FGFR4,FLNA,FN1,GATA6,GRB10,GSTA1,GSTA2,HES1,HLA-E,HRNR,HSPB1,ICAM1,ID3,IFI30,IGFBP7,IRF9,ITGA2,ITGA6,KIFC2,KRT14,KRT19,LAPTM4B,LPCAT2,MAP1B,MBOAT1,MDM2,MMP7,MSX2,MT-CO2,MT-CYB,MTHF…	111 (34)	33
FGFR2		kinase	Akt,ATM,BRAF,CEBPA,CTNNB1,EGFR,ERBB2,ERBB3,ERBB4,ERK1/2,ESR1,FGFR2,Focal adhesion kinase,GSK3B,HBEGF,HIF1A,ITGB4,Jnk,JUN,MAP2K1/2,Mek,MMP9,NCOA3,NFkB (complex),P38 MAPK,PARP1,PGR,PI3K (family),RB1,RELA,RHOA,SMAD1/5,STAT1,STAT3,STAT5a/b,TERT	3		-0.451	1.81e-13	0.0327	ABHD2,ABLIM1,ACKR3,ACSL1,ACTA2,ADM,ALDH1A3,ALPK1,ANGPT2,ASS1,B2M,BRCA1,BTG1,BTNL9,CCND1,CCNT1,CD274,CDC27,CDCP1,CDH1,CDH11,CDKN1A,CDKN2A,CENPF,COL1A1,CPT1B,CRABP2,CRYAB,CXCL12,DDC,DDX21,DGKA,DUSP4,EFNB2,EGR1,EHF,ELF5,ENAH,F3,FASN,FLNA,FOSB,FSTL1,GATA6,GRB10,GSTA1,GSTA2,HES1,HLA-E,ICAM1,ID3,IFI30,IRF9,ITGA2,ITGA6,JAG1,KIFC2,KNL1,LTBP2,MAP1B,MAPK13,MDM2,MLXIP,MMP10,MSX2,MT-CYB,MUC20,NAT1,NETO2,NFKB…	123 (36)	35
CD6		transmembrane receptor	AR,CD6,CEBPA,CEBPB,CREB1,EGFR,EIF2A,ELK1,EP300,ERK1/2,Focal adhesion kinase,Hsp27,Jnk,JUN,MET,MMP9,MTOR,P38 MAPK,PGR,PPARGC1A,RELA,Smad2/3,SP1,STAT1,STAT3,TP53,TP63	3		-1.63	1.81e-13	0.0077	ABCG1,ABHD2,ACLY,ACSL1,ACTA2,ACTR3,ADA,ADM,ALPK1,ARHGAP35,B2M,BMX,BRCA1,BTG1,BTNL9,BUB1,CCND1,CD274,CDCP1,CENPE,CENPF,CMBL,COL1A1,CRACR2B,CRYAB,CSF1,CXCL12,DAPK1,DDC,DDIT3,DDX21,DEGS1,DGKA,DUSP2,EFNB2,EGR1,ELF5,ERN1,F3,FBN1,FKBP1B,FKBP4,FLNA,FOSB,GRB10,GSTA1,GSTA2,HES1,HLA-E,HMOX1,HSPB1,ICAM1,IFI30,IGFBP7,IL1RN,INPP4A,IPO7,IRF9,ITGA6,JAG1,KRT14,LAPTM4B,LMAN1,MDM2,MMP10,MRAS,MSX2,MT-CYB,MTHFD2,NFK…	122 (27)	26
TNFSF10		cytokine	Akt,AMPK,AR,BCL2L1,CASP8,CDH1,CDKN1B,CEBPA,CEBPB,CREB1,CTNNB1,EGFR,EIF4E,ELK1,EP300,ERK1/2,EZH2,Focal adhesion kinase,FOXO1,FOXO3,Gsk3,GSK3B,HIF1A,Hsp27,Jnk,JUN,MAPK9,MET,MMP9,MTOR,NFkB (complex),P38 MAPK,PARP1,PGR,PPARGC1A,RB1,RELA,RHOC,Smad2/3,SP1,SRC,STAT1,STAT3,TNFSF10,TP53,TP63,YAP/TAZ	3	Inhibited	-3.021	1.82e-13	0.0283	ABCG1,ABHD2,ACLY,ACSL1,ACTR3,ADA,ADM,AHR,ALPK1,ARHGAP35,B2M,BMX,BRCA1,BTG1,BTNL9,BUB1,CCND1,CCNT1,CD274,CDCP1,CDH1,CDH11,CDKN1A,CENPE,CENPF,CMBL,CRACR2B,CRYAB,CSF1,CXCL12,DAB2IP,DAPK1,DDC,DDIT3,DDX21,DEGS1,DGKA,DUSP2,ECM1,EFNB2,EGR1,EHF,ELF5,ERN1,FBN1,FKBP1B,FKBP4,FLNA,FOSB,GRB10,GSTA1,GSTA2,HES1,HLA-E,HMOX1,HSPB1,ICAM1,IFI30,IGFBP7,IL1RN,INPP4A,IPO7,ITGA6,KIFC2,KRT14,LAPTM4B,LMAN1,MAP2,MDM2,MMP1…	142 (47)	46
AFAP1L2		other	AFAP1L2,Akt,CDH1,CDKN1B,CTNNB1,EGFR,EIF2A,EIF4E,ERBB2,ERK1/2,ESR1,EZH2,Focal adhesion kinase,FOXO1,FOXO3,Gsk3,GSK3B,JUN,MAPK9,MMP14,MTOR,NFkB (complex),NR4A1,P38 MAPK,PGR,PIK3R1,RB1,RELA,RHOC,SRC,SRC (family),STAT1,STAT3,YAP/TAZ,YAP1	3	Inhibited	-2.866	2.05e-13	0.0139	ABHD2,ABLIM1,ACKR3,ACLY,ACSL1,ACTA2,AHR,ALDH1A3,ALPK1,ANGPT2,AR,ASS1,B2M,BCAM,BRCA1,BTG1,BTNL9,CCND1,CD274,CDC27,CDCP1,CDH1,CDH11,COL1A1,CPT1B,CRABP2,CXCL12,DAB2IP,DAPK1,DDC,DDX21,DGKA,EFNB2,EGR1,EHF,ELF5,ENAH,F3,FASN,FLNA,FN1,GRB10,GSTA1,GSTA2,HLA-E,ICAM1,IFI30,ITGA2,ITGA6,KNL1,LTBP2,MAP1B,MAPK13,MDM2,MLXIP,MMP10,MMP19,MSX2,MT-CYB,MUC20,NAT8L,NFKBIZ,NPC1,NR4A1,PCK2,PDLIM1,PIP5K1C,PLIN2,PMEPA1,PO…	117 (35)	34
SIAH2		transcription regulator	Akt,Ap1,AR,ATM,CASP8,CREB1,EGFR,ESR1,GSK3B,Hsp27,MAPK1,MAPK3,MAPK8,Mek,Nr1h,P38 MAPK,RELA,SIAH2,SMAD3,SRC	3		-1.013	2.18e-13	0.0005	ABCG1,ABHD2,ABLIM1,ACKR3,ACTR3,ARHGAP35,ASS1,BUB1,CCND1,CD274,CDCP1,CDH1,CDH11,CDKN1A,CENPE,CENPF,COL1A1,CRABP2,CRYAB,CSF1,CXCL12,DDIT3,DEGS1,DGKA,EGR1,ENAH,ERN1,FASN,FKBP4,FLNA,FN1,GSTA1,GSTA2,HSPB1,ITGA2,ITGA6,KNL1,LAPTM4B,LMAN1,MAP1B,MDM2,MMP7,MRAS,MT-CYB,MTHFD2,MUC20,NCOR1,NEK2,NPC1,PLA2G2A,PLS3,PMEPA1,PPP1R1B,PPP2R2C,PRKCA,PTGES,RASSF3,RHOB,SAMD11,SAMD9,SAMHD1,SCUBE2,SERPINB5,SGK1,SKP2,SLC25…	79 (20)	19
PTEN		phosphatase	Akt,AKT1,AR,ATM,BRCA1,CEBPB,CHEK2,CREB1,CTNNB1,EGFR,EIF2A,ERBB3,ERK1/2,ESR1,estrogen receptor,EZH2,FOXO1,GSK3B,HBEGF,HIF1A,IGF1R,Jnk,MTOR,MTORC1,MTORC2,P38 MAPK,PARP1,PGR,PI3K (family),PTEN,RB1,STAT1,STAT3,TERT,TP63	3	Activated	2.298	2.21e-13	0.0169	ABLIM1,ACKR3,ACLY,ACSL1,ACTA2,ACTR3,ADM,AGO1,ALPK1,AR,ARHGAP35,ASS1,B2M,BRCA1,BTG1,BTNL9,BUB1,CCNT1,CDCP1,CDKN1A,CENPE,CNNM1,CNNM4,COL12A1,COL9A2,CRABP2,DAB2IP,DAPK1,DDC,DDIT3,DDX21,DEGS1,DGKA,EGR1,ELF5,ENAH,ERN1,FASN,FBN1,FGFR4,FKBP4,FLNA,FOSB,FSTL1,GATA6,GRB10,HLA-E,HMOX1,ICAM1,ID3,IFI30,IGFBP7,ITGA6,JAG1,KIFC2,KNL1,KRT14,KRT19,LAPTM4B,LMAN1,MAP1B,MRAS,MSX2,MT-CO2,MTHFD2,MUC20,NAT1,NCAM2,NEK2,N…	128 (35)	32
LILRB4		other	Akt,Ap1,CEBPB,CHUK,CREB1,EGFR,EIF2A,ELK1,EP300,Hsp27,IKBKB,LILRB4,MAPK8,MET,MMP9,MTOR,NFkB (complex),P38 MAPK,PGR,PPARGC1A,RELA,STAT1,TERT,TP63,TP73	3	Activated	2.682	2.54e-13	0.0052	ACLY,ACSL1,ACTA2,ADA,ADM,AHR,ALDH1A3,ALPK1,ARHGAP35,BRCA1,BTG1,BTNL9,CCND1,CD274,CDCP1,CDKN2A,COL5A2,CRYAB,CSF1,CXCL12,DAPK1,DDC,DDIT3,DDX21,EGR1,EHF,ELF5,F3,FASN,FBN1,FKBP1B,FLNA,FN1,GATA6,GRB10,GSTA1,GSTA2,HES1,HLA-E,HMOX1,HSPB1,ICAM1,ID3,IFI30,IGFBP7,INPP4A,IRF9,ITGA2,ITGA6,JAG1,KRT14,LAPTM4B,MDK,MDM2,MFAP3,MIR22HG,MMP7,MSX2,MT-CYB,MTHFD2,NOS3,NPC1,NRGN,PCK2,PDLIM1,PLA2G2A,PLK2,PPL,PPP1R1B,PRK…	94 (25)	24
KDR		kinase	Akt,Ap1,CDKN1B,CEBPA,CTNNB1,EGFR,ERBB2,ERK1/2,ESR1,EZH2,Focal adhesion kinase,FOXO1,FOXO3,Gsk3,GSK3B,JUN,KDR,MMP14,MTOR,NFkB (complex),NOS3,NR4A1,P38 MAPK,PGR,RB1,RELA,RHOC,SMAD1/5,SRC (family),STAT1,STAT3,TERT	3		-1.772	2.62e-13	0.0163	ABHD2,ABLIM1,ACKR3,ACLY,ACSL1,ACTA2,AHR,ALDH1A3,ALPK1,ANGPT2,ASS1,B2M,BCAM,BRCA1,BTG1,BTNL9,CCND1,CD274,CDC27,CDCP1,CDH1,CDH11,COL1A1,CPT1B,CRABP2,CXCL12,DAB2IP,DAPK1,DDC,DDIT3,DDX21,DGKA,EFNB2,EGR1,EHF,ELF5,ENAH,F3,FASN,FLNA,FOSB,GATA6,GRB10,GSTA1,GSTA2,HLA-E,ICAM1,ID3,IFI30,IRF9,ITGA2,ITGA6,KNL1,LTBP2,MAP1B,MAPK13,MDM2,MLXIP,MMP10,MSX2,MT-CYB,MUC20,NAT8L,NEK2,NFKBIZ,NOS3,NPC1,NR4A1,PDLIM1,PIP5K…	115 (32)	31
FLT1		kinase	Akt,Ap1,CEBPA,EGFR,ERBB2,ERK1/2,ESR1,FLT1,Focal adhesion kinase,GJA1,MMP14,MRTFA,P38 MAPK,PGR,PXN,Ras homolog,RELA,RHOC,SMAD1/5,SRC (family),STAT1,STAT3,TERT,YAP1	3		-0.588	2.79e-13	0.0076	ABHD2,ABLIM1,ACKR3,ACSL1,ACTA2,ALDH1A3,ALPK1,ANGPT2,ASS1,B2M,BCAM,BRCA1,BTG1,BTNL9,CCND1,CD274,CDC27,CDCP1,CDKN2A,CENPF,COL1A1,CPT1B,CRABP2,CXCL12,DAPK1,DDC,DDIT3,DDX21,DGKA,EFNB2,EGR1,ELF5,ENAH,FASN,FLNA,FOSB,GATA6,GRB10,GSTA1,GSTA2,HLA-E,HMOX1,ICAM1,ID3,IFI30,IRF9,ITGA2,ITGA6,KNL1,LTBP2,MAP1B,MAP2,MAPK13,MDM2,MLXIP,MSX2,MT-CYB,MUC20,MYH10,NAT8L,NEK2,NFKBIZ,NOS3,NPC1,PDLIM1,PMEPA1,POLK,POLR1B,PP…	104 (24)	22
FAS		transmembrane receptor	Akt,AKT1,Ap1,AR,ELK1,estrogen receptor,FAS,FOXO3,HIF1A,IKBKB,Jnk,JUN,MAP2K1,MAPK3,MAPK8,Mek,NFkB (complex),NOTCH1,PRKAA1,RB1,RELA,SP1,TCF,TP53,TP73,YAP1	3	Inhibited	-2.652	2.81e-13	0.0184	ABCG1,ABHD2,ACKR3,ACTR3,ADA,ADM,AGO1,AHR,ALDH1A3,AR,BMX,BRCA1,BTG1,BUB1,CCND1,CCNT1,CD274,CDCP1,CDH1,CDKN1A,CDKN2A,CENPE,CENPF,CMBL,CNNM1,CNNM4,COL12A1,COL1A1,COL5A2,COL9A2,CRACR2B,CRYAB,CXCL12,DDIT3,DEGS1,DGKA,DUSP2,EFNB2,EGR1,EHF,ERN1,F3,FASN,FGFR4,FKBP1B,FKBP4,FOSB,GSTA1,GSTA2,HMOX1,HSPB1,ICAM1,IL1RN,INPP4A,IPO7,ITGA2,ITGA6,JAG1,KIFC2,KRT19,LMAN1,MAGEA4,MAP1B,MAP2,MDK,MDM2,MFAP3,MIR22HG,MMP10,…	128 (26)	26
IL17A		cytokine	AKT1,AR,CEBPA,CEBPB,CREB1,EIF2A,ELK1,ERBB2,ERK1/2,ESR1,estrogen receptor,Focal adhesion kinase,FOXO1,FOXO3,GSK3B,HIF1A,Hsp27,IL17A,JAK1,JAK2,Jnk,MAP2K3,Mek,MTOR,NFkB (complex),P38 MAPK,PGR,Pka,PPARGC1A,RELA,Smad2/3,SOX9,SP1,STAT1,STAT3,STAT5a/b,TP53,TP63	3	Inhibited	-2.651	2.94e-13	0.0375	ABCG1,ABHD2,ABLIM1,ACKR3,ACLY,ACSL1,ACTA2,ACTR3,ADA,ADM,AGO1,AHR,ALPK1,ANGPT2,AR,ARHGAP35,ASS1,B2M,BMX,BRCA1,BTG1,BTNL9,BUB1,CCND1,CCNT1,CD274,CDC27,CDH11,CDKN1A,CENPE,CENPF,CMBL,CNNM1,CNNM4,COL12A1,COL1A1,COL9A2,CRABP2,CRACR2B,CRYAB,CSF1,CXCL12,DAPK1,DDC,DDX21,DEGS1,DGKA,DUSP2,EFNB2,EGR1,EHF,ELF5,ENAH,ERN1,F3,FBN1,FGFR4,FKBP1B,FKBP4,FLNA,FOSB,GRB10,GSTA1,GSTA2,HES1,HLA-E,ICAM1,IFI30,IGFBP7,IL1RN…	155 (38)	35
ITGA6	-2.75	transmembrane receptor	Akt,BRCA1,CDH1,CEBPA,CTNNB1,EIF2A,EIF4E,ERK1/2,ESR1,EZH2,Focal adhesion kinase,FOXO1,FOXO3,Gsk3,GSK3B,ITGA6,JAK1,JUN,MAPK3,MAPK9,MTOR,NFAT5,NFkB (complex),NR4A1,P38 MAPK,PGR,RB1,RELA,RHOC,SMAD1/5,SRC,STAT3,TERT,TP53,YAP/TAZ	3		-0.354	2.98e-13	0.0353	ABHD2,ABLIM1,ACKR3,ACLY,ACSL1,ACTA2,ADA,AHR,ALDH1A3,AR,ASS1,ATP2A2,B2M,BMX,BRCA1,BTG1,BUB1,CCND1,CD274,CDH1,CDH11,CDKN1A,CENPF,CMBL,COL1A1,CPT1B,CRABP2,CRACR2B,CRYAB,DAB2IP,DDC,DDIT3,DDX21,DGKA,DUSP2,EFNB2,EGR1,EHF,ELF5,ENAH,FKBP1B,FLNA,FN1,FOSB,GATA6,GRB10,GSTA1,GSTA2,HES1,ICAM1,ID3,IL1RN,INPP4A,IPO7,IRF9,ITGA2,JAG1,KNL1,MAP1B,MMP10,MMP19,MSX2,MT-CYB,MUC20,NAT8L,NFKBIZ,NOS3,NPC1,NQO1,NR4A1,PCK2,…	128 (35)	35
TMSB4		group	AR,CCND1,CEBPB,CREB1,DUSP1,EGFR,EIF2A,ELK1,EP300,ERK,ERK1/2,GSK3B,Hsp27,Jnk,JUN,MET,MMP9,MTOR,MYD88,NOS2,P38 MAPK,PGR,PPARGC1A,PTK2,PXN,RELA,RUNX2,Smad2/3,SP1,STAT1,STAT3,TCF,TERT,TMSB4,TP53,TP63,YAP1	3	Inhibited	-2.105	3.24e-13	0.0175	ABCG1,ABHD2,ACLY,ACSL1,ACTA2,ACTR3,ADA,ADM,ALPK1,ARHGAP35,B2M,BMX,BRCA1,BTG1,BTNL9,BUB1,CCND1,CD274,CDCP1,CDH11,CENPE,CENPF,CMBL,COL1A1,CRACR2B,CRYAB,CSF1,CXCL12,DAPK1,DDC,DDX21,DEGS1,DGKA,DUSP2,EGR1,ELF5,ERN1,F3,FBN1,FKBP1B,FKBP4,FLNA,FN1,FOSB,GATA6,GRB10,GSTA1,GSTA2,HES1,HLA-E,HMOX1,HRNR,HSPB1,ICAM1,ID3,IFI30,IGFBP7,IL1RN,INPP4A,IPO7,IRF9,ITGA2,ITGA6,JAG1,KRT14,LAPTM4B,LMAN1,MDM2,MMP10,MMP7,MRA…	130 (37)	36
IL33		cytokine	AR,CCND1,CEBPB,CREB1,DUSP1,EGFR,EIF2A,ELK1,EP300,ERK,GSK3B,Hsp27,IL33,Jnk,JUN,MET,MMP9,MTOR,NOS2,P38 MAPK,PGR,PPARGC1A,RELA,RUNX2,Smad2/3,SP1,STAT1,STAT3,TCF,TERT,TP53,TP63,YAP1	3	Inhibited	-2.218	3.61e-13	0.0181	ABCG1,ABHD2,ACLY,ACSL1,ACTA2,ACTR3,ADA,ADM,ALPK1,ARHGAP35,BMX,BRCA1,BTG1,BTNL9,BUB1,CCND1,CD274,CDCP1,CDH11,CENPE,CENPF,CMBL,COL1A1,CRACR2B,CRYAB,CSF1,CXCL12,DAPK1,DDC,DDX21,DEGS1,DGKA,DUSP2,EGR1,ELF5,ERN1,F3,FBN1,FKBP1B,FKBP4,FLNA,FN1,FOSB,GATA6,GRB10,GSTA1,GSTA2,HES1,HLA-E,HMOX1,HRNR,HSPB1,ICAM1,ID3,IFI30,IGFBP7,IL1RN,INPP4A,IPO7,IRF9,ITGA6,JAG1,KRT14,LAPTM4B,LMAN1,MDM2,MMP10,MMP7,MRAS,MSX2,MT-…	127 (33)	33
MAP3K20		kinase	AR,CCND1,CEBPB,CREB1,DUSP1,EGFR,EIF2A,ELK1,EP300,ERK,GSK3B,Hsp27,Jnk,JUN,MAP3K20,MET,MMP9,MTOR,NOS2,P38 MAPK,PGR,PPARGC1A,RELA,RUNX2,Smad2/3,SP1,STAT1,STAT3,TCF,TERT,TP53,TP63,YAP1	3		-1.96	3.66e-13	0.0147	ABCG1,ABHD2,ACLY,ACSL1,ACTA2,ACTR3,ADA,ADM,ALPK1,ARHGAP35,BMX,BRCA1,BTG1,BTNL9,BUB1,CCND1,CD274,CDCP1,CDH11,CENPE,CENPF,CMBL,COL1A1,CRACR2B,CRYAB,CSF1,CXCL12,DAPK1,DDC,DDX21,DEGS1,DGKA,DUSP2,EGR1,ELF5,ERN1,F3,FBN1,FKBP1B,FKBP4,FLNA,FN1,FOSB,GATA6,GRB10,GSTA1,GSTA2,HES1,HLA-E,HMOX1,HRNR,HSPB1,ICAM1,ID3,IFI30,IGFBP7,IL1RN,INPP4A,IPO7,IRF9,ITGA6,JAG1,KRT14,LAPTM4B,LMAN1,MDM2,MMP10,MMP7,MRAS,MSX2,MT-…	126 (33)	32
MAP2K6		kinase	Akt,CEBPA,CEBPB,CREB1,EGFR,EIF2A,ELK1,EP300,estrogen receptor,HIF1A,Hsp27,IKBKB,MAP2K6,MAPK8,MET,MTOR,NFkB (complex),P38 MAPK,PGR,PPARGC1A,RELA,STAT1,TERT,TP63	3	Inhibited	-3.317	3.83e-13	0.0093	ABCG1,ACLY,ACSL1,ACTA2,ADM,AGO1,AHR,ALDH1A3,ALPK1,ARHGAP35,BRCA1,BTG1,BTNL9,CCND1,CCNT1,CD274,CDCP1,CDKN2A,CNNM1,CNNM4,COL12A1,COL9A2,CSF1,CXCL12,DAPK1,DDC,DDIT3,DDX21,DGKA,EGR1,EHF,ELF5,F3,FASN,FBN1,FGFR4,FLNA,FN1,GATA6,GRB10,GSTA1,GSTA2,HES1,HLA-E,HSPB1,ICAM1,ID3,IFI30,IGFBP7,IRF9,ITGA2,ITGA6,KIFC2,KRT14,KRT19,LAPTM4B,MAP1B,MDM2,MMP7,MSX2,MT-CO2,MT-CYB,MTHFD2,NCAM2,NOS3,NPC1,NUCKS1,PCK2,PDLIM1,…	99 (24)	23
IRAK2	2.257	kinase	Akt,CEBPA,CEBPB,CREB1,EGFR,EIF2A,ELK1,EP300,estrogen receptor,HIF1A,Hsp27,IKBKB,IRAK2,MAPK8,MET,MTOR,NFkB (complex),P38 MAPK,PGR,PPARGC1A,RELA,STAT1,TERT,TP63	3	Inhibited	-3.317	3.83e-13	0.0093	ABCG1,ACLY,ACSL1,ACTA2,ADM,AGO1,AHR,ALDH1A3,ALPK1,ARHGAP35,BRCA1,BTG1,BTNL9,CCND1,CCNT1,CD274,CDCP1,CDKN2A,CNNM1,CNNM4,COL12A1,COL9A2,CSF1,CXCL12,DAPK1,DDC,DDIT3,DDX21,DGKA,EGR1,EHF,ELF5,F3,FASN,FBN1,FGFR4,FLNA,FN1,GATA6,GRB10,GSTA1,GSTA2,HES1,HLA-E,HSPB1,ICAM1,ID3,IFI30,IGFBP7,IRF9,ITGA2,ITGA6,KIFC2,KRT14,KRT19,LAPTM4B,MAP1B,MDM2,MMP7,MSX2,MT-CO2,MT-CYB,MTHFD2,NCAM2,NOS3,NPC1,NUCKS1,PCK2,PDLIM1,…	99 (24)	23
TRIP10	-2.435	other	Akt,CEBPB,CREB1,CTNNB1,EGFR,EIF2A,ELK1,EP300,ERK1/2,ESR1,Hsp27,MET,MMP9,MTOR,P38 MAPK,PAK1,PGR,PPARGC1A,STAT1,TERT,TP63,TRIP10	3	Activated	2.02	3.94e-13	0.0103	ABHD2,ABLIM1,ACKR3,ACLY,ACSL1,ACTA2,ADM,ALDH1A3,ALPK1,ARHGAP35,ASS1,B2M,BRCA1,BTG1,BTNL9,CCND1,CD274,CDCP1,CDH11,CDKN1A,CDKN2A,CENPF,CRABP2,CSF1,CXCL12,DAPK1,DDC,DDX21,DGKA,EGR1,ELF5,ENAH,F3,FASN,FBN1,FLNA,FN1,FOSB,GATA6,GRB10,HES1,HLA-E,HMOX1,HSPB1,ICAM1,ID3,IFI30,IGFBP7,IRF9,ITGA2,ITGA6,JAG1,KNL1,KRT14,LAPTM4B,MAP1B,MDM2,MSX2,MTHFD2,MUC20,NOS3,NPC1,NR4A1,PCK2,PDLIM1,PLA2G2A,PPP1R1B,PPP3CA,PRKCA…	98 (22)	21
CD28		transmembrane receptor	AKT1,Ap1,AR,BCL2,BCL2L1,CCND1,CD28,CDC42,CDK1,CEBPA,CEBPB,DUSP1,ERBB2,ERK,ERK1/2,estrogen receptor,Focal adhesion kinase,FOXO1,FOXO3,Gsk3,GSK3B,HDAC4,HIF1A,Hsp27,IKBKB,KDM1A,KDM5A,KDM5B,MAP2K1/2,MAPK14,MAPK3,MMP14,Nfat (family),NFkB (complex),NOS2,PI3K (complex),RAC1,RAF1,RELA,RHOA,RHOC,RPS6KB1,SMAD1/5,SP1,STAT3,TERT,TGFB1	3		-0.786	4.02e-13	0.0347	ABCG1,ABHD2,ACTA2,ACTR3,ADM,AGO1,AHR,ANGPT2,ARNTL2,ATM,ATP2A2,B2M,BCAM,BRCA1,BTG1,BUB1,CCND1,CCNT1,CD274,CDC27,CDH11,CDKN1A,CENPE,CENPF,CLCF1,CNNM1,CNNM4,COL12A1,COL1A1,COL9A2,CSF1,CSGALNACT1,CXCL12,DAPK1,DDIT3,DEGS1,DGKA,DOCK4,DUSP2,DUSP4,ECM1,EFNB2,EGR1,EHF,ENPP1,ERN1,FBN1,FGFR4,FJX1,FKBP4,FLNA,FN1,FOSB,GATA6,GSTA1,GSTA2,HES1,HMOX1,HRNR,ICAM1,ID3,ITGA2,KHDRBS3,KIFC2,KLHDC10,KRT19,LCK,LCP1,LIMCH…	131 (47)	42
FGF2		growth factor	AR,CCND1,CDH1,CEBPA,CEBPB,CREB1,DUSP1,EGFR,EIF4E,ELK1,EP300,ERK,ERK1/2,estrogen receptor,FGF2,FGFR1,GSK3B,HIF1A,Hsp27,Jnk,JUN,Mapk,MAPK1,MAPK3,MAPK9,MET,MTOR,MYC,NFkB (complex),NOS2,P38 MAPK,PGR,PPARGC1A,RB1,RHOC,RUNX2,SP1,SRC,STAT1,STAT3,TFPI,TP53,TP63,YAP/TAZ	3	Inhibited	-2.613	4.04e-13	0.0485	ABCG1,ABHD2,ACLY,ACSL1,ACTA2,ACTR3,ADA,ADM,AGO1,AHR,ALPK1,ARHGAP35,B2M,BMX,BRCA1,BTG1,BTNL9,BUB1,CCND1,CCNT1,CDCP1,CDH1,CDH11,CENPE,CENPF,CMBL,CNNM1,CNNM4,COL12A1,COL1A1,COL9A2,CRACR2B,CRYAB,CSF1,CXCL12,DAPK1,DDC,DDIT3,DDX21,DEGS1,DGKA,DUSP2,EFNB2,EGR1,EHF,ELF5,ERN1,F3,FBN1,FGFR4,FKBP1B,FKBP4,FLNA,FMOD,FOSB,GRB10,HES1,HLA-E,HRNR,HSPB1,ICAM1,IFI30,IGFBP7,IL1RN,INPP4A,IPO7,IRF9,ITGA2,ITGA6,KIFC2,KR…	150 (44)	42
CCAT1		other	Akt,Ap1,CCAT1,CDKN1B,CEBPA,CEBPB,CREB1,CTNNB1,EGFR,EIF2A,ELK1,EP300,ERK1/2,EZH2,Focal adhesion kinase,FOXO1,FOXO3,Gsk3,GSK3B,Hsp27,JAG1,JINK1/2,JUN,MAP2K1/2,MAPK3,MMP9,MTOR,NFkB (complex),NR4A1,P38 MAPK,PGR,PPARGC1A,RB1,RELA,STAT1,STAT3,TP63	3	Inhibited	-2.069	4.12e-13	0.0223	ACLY,ACSL1,ACTA2,ADM,AHR,ALDH1A3,ALPK1,ARHGAP35,B2M,BRCA1,BTG1,BTNL9,CCND1,CD274,CDCP1,CDH1,CDH11,CDKN1A,CDKN2A,CENPF,COL1A1,CSF1,CXCL12,DAB2IP,DAPK1,DDC,DDIT3,DDX21,DGKA,DUSP4,EFNB2,EGR1,EHF,ELF5,FASN,FBN1,FLNA,FOSB,GRB10,GSTA1,GSTA2,HES1,HLA-E,HMOX1,HSPB1,ICAM1,IFI30,IGFBP7,IRF9,ITGA2,ITGA6,JAG1,KRT14,LAPTM4B,MDM2,MMP10,MSX2,MT-CYB,MTHFD2,NEK2,NFKBIZ,NPC1,NR4A1,PARP1,PCK2,PDLIM1,PIP5K1C,PLA2G2A…	103 (37)	37
CHEK2		kinase	Akt,AKT1,AR,AURKA,BCL2L1,BRCA1,CDK1,CHEK2,ERK1/2,ESR1,GSK3B,JAK1,MDM4,PGR,STAT3,TP53	3		0	4.2e-13	0.0031	ABCG1,ABHD2,ABLIM1,ACKR3,ACSL1,ACTA2,ACTR3,ADA,ALDH1A3,AR,ASS1,B2M,BMX,BRCA1,BTG1,BUB1,CCND1,CDH1,CDH11,CDKN2A,CENPE,CENPF,CMBL,CPT1B,CRABP2,CRACR2B,CRYAB,DDC,DDIT3,DDX21,DEGS1,DUSP2,ECM1,EGR1,ELF5,ENAH,ERN1,F3,FASN,FKBP1B,FKBP4,FN1,FOSB,GRB10,HES1,HMOX1,IL1RN,INPP4A,IPO7,ITGA2,KNL1,LMAN1,MAP1B,MAP2,MDM2,MRAS,MSX2,MTHFD2,MUC20,NEK2,NFKBIZ,NQO1,PDLIM1,PEG10,PLK2,PLS3,PMEPA1,PPP1R1B,PPP3CA,PRKCA,PR…	110 (16)	14
ANXA1		enzyme	Akt,ANXA1,CEBPA,CEBPB,CREB1,EGFR,EIF2A,ELK1,EP300,estrogen receptor,HIF1A,Hsp27,IKBKB,MAPK8,MET,MTOR,NFkB (complex),P38 MAPK,PGR,PPARGC1A,RELA,RHOA,RHOC,STAT1,TERT,TP63	3	Inhibited	-3.4	4.28e-13	0.0104	ABCG1,ACLY,ACSL1,ACTA2,ADM,AGO1,AHR,ALDH1A3,ALPK1,ARHGAP35,BRCA1,BTG1,BTNL9,CCNT1,CD274,CDCP1,CDH1,CDKN2A,CNNM1,CNNM4,COL12A1,COL9A2,CSF1,CXCL12,DAPK1,DDC,DDIT3,DDX21,DGKA,EGR1,EHF,ELF5,F3,FASN,FBN1,FGFR4,FLNA,FN1,GATA6,GRB10,GSTA1,GSTA2,HES1,HLA-E,HSPB1,ICAM1,ID3,IFI30,IGFBP7,IRF9,ITGA2,ITGA6,KIFC2,KRT14,KRT19,LAPTM4B,MAP1B,MDM2,MMP7,MSX2,MT-CO2,MT-CYB,MTHFD2,NAT8L,NCAM2,NOS3,NPC1,NUCKS1,PCK2,PD…	100 (26)	25
ESR2		ligand-dependent nuclear receptor	Akt,Ap1,CEBPA,CTNNB1,EGFR,ERK1/2,ESR1,ESR2,Focal adhesion kinase,GSK3B,HBEGF,HDAC2,HSF1,ITGB4,JINK1/2,JUN,KDM1A,KDM5A,KDM5B,MTOR,NFkB (complex),P38 MAPK,PARP1,PGR,RELA,SMAD1/5,SP1,STAT3,TERT,TP53	3		0.43	4.35e-13	0.024	ABHD2,ABLIM1,ACKR3,ACLY,ACSL1,ACTA2,ADA,AHR,AR,ARNTL2,ASS1,B2M,BMX,BRCA1,BTG1,BUB1,CCND1,CDCP1,CDH1,CDH11,CDKN1A,CLCF1,CMBL,COL1A1,CPT1B,CRABP2,CRACR2B,CRYAB,CSGALNACT1,DDC,DDX21,DGKA,DUSP2,EFNB2,EGR1,EHF,ELF5,ENAH,F3,FASN,FJX1,FKBP1B,FLNA,FN1,FOSB,GATA6,GRB10,GRPR,GSTA1,GSTA2,HES1,ID3,IL1RN,INPP4A,IPO7,ITGA2,ITGA6,KHDRBS3,KLHDC10,KNL1,LCK,LCP1,LDLR,LIMCH1,MAP1B,MAP2,MDM2,MMP10,MMP7,MT-CYB,MT1F,M…	135 (30)	30
VEGFA		growth factor	Akt,AKT1,AR,BCL2,CCND1,CEBPA,CEBPB,CREB1,CTNNB1,EIF2A,ELK1,ERK,ERK1/2,ESR1,EZH2,F3,Focal adhesion kinase,FOXO1,FOXO3,GSK3B,Hsp27,Jnk,JUN,MAPK1,MAPK14,MAPK3,MET,MMP14,MMP9,MTOR,NOS2,P38 MAPK,PGR,PI3K (family),PXN,RB1,RHOC,ROR1,RPS6KB1,SRC (family),STAT1,STAT3,TGFB1,TP53,TP63,VEGFA	3		-1.254	4.49e-13	0.0403	ABCG1,ABLIM1,ACKR3,ACLY,ACSL1,ACTA2,ACTR3,ADA,ADM,ALPK1,ARHGAP35,ASS1,ATP2A2,B2M,BCAM,BMX,BRCA1,BTG1,BTNL9,BUB1,CCND1,CDH1,CDH11,CDKN1A,CENPE,CMBL,COL1A1,CRABP2,CRACR2B,CRYAB,CSF1,CXCL12,DAB2IP,DAPK1,DDC,DDIT3,DDX21,DEGS1,DGKA,DOCK4,DUSP2,EFNB2,EGR1,ELF5,ENAH,ENPP1,ERN1,F3,FKBP1B,FKBP4,FLNA,FOSB,FSTL1,GRB10,HES1,HLA-E,HMOX1,HRNR,HSPB1,ICAM1,IFI30,IGFBP7,IL1RN,INPP4A,IPO7,IRF9,ITGA2,KNL1,KRT14,KRT…	143 (46)	46
MYC		transcription regulator	AR,BRCA1,CCND1,CEBPB,CHEK2,CREB1,DUSP1,EGFR,EIF2A,ELK1,ERK,GSK3B,Hsp27,Jnk,JUN,MET,MMP9,MTOR,MYC,NOS2,P38 MAPK,PGR,PPARGC1A,RB1,RELA,RUNX2,Smad2/3,SP1,STAT1,STAT3,TERT,TP53,TP63	3		1.994	4.57e-13	0.0276	ABCG1,ABHD2,ACLY,ACSL1,ACTA2,ACTR3,ADA,ADM,AHR,ALPK1,ARHGAP35,BMX,BRCA1,BTG1,BTNL9,BUB1,CCND1,CD274,CDCP1,CDH11,CDKN1A,CDKN2A,CENPE,CENPF,CMBL,COL1A1,CRACR2B,CRYAB,CSF1,CXCL12,DAPK1,DDC,DDX21,DEGS1,DGKA,DUSP2,EGR1,ELF5,ERN1,F3,FBN1,FKBP1B,FKBP4,FLNA,FMOD,FN1,FOSB,GATA6,GRB10,GSTA1,GSTA2,HES1,HLA-E,HMOX1,HRNR,HSPB1,ICAM1,ID3,IFI30,IGFBP7,IL1RN,INPP4A,IPO7,IRF9,ITGA6,JAG1,KRT14,LAPTM4B,LMAN1,MMP10,…	133 (33)	32
PLG		peptidase	Ap1,BCL2,BCL2L1,CEBPA,CEBPB,CREB1,EGFR,EIF2A,ELK1,EP300,ERK1/2,estrogen receptor,Focal adhesion kinase,HIF1A,Hsp27,IKBKB,JAK1,MAPK14,MAPK3,Mek,MET,MTOR,NFkB (complex),P38 MAPK,PGR,PI3K (complex),PLG,PPP2CA,RELA,STAT1,STAT3,TGFB1,TP63,TP73,TYK2	3	Inhibited	-2.658	4.97e-13	0.0358	ABCG1,ACLY,ACSL1,ACTA2,ADA,ADM,AGO1,AHR,ALDH1A3,ALPK1,ARHGAP35,ATP2A2,B2M,BRCA1,BTG1,BTNL9,CCND1,CCNT1,CD274,CDCP1,CDH1,CDKN1A,CNNM1,CNNM4,COL12A1,COL1A1,COL5A2,COL9A2,CSF1,CXCL12,DAPK1,DDC,DDX21,DOCK4,ECM1,EFNB2,EGR1,EHF,ELF5,ENPP1,F3,FASN,FGFR4,FKBP1B,FLNA,FOSB,GRB10,GSTA1,GSTA2,HES1,HLA-E,HSPB1,ICAM1,IFI30,IGFBP7,INPP4A,IRF9,ITGA2,ITGA6,KIFC2,KRT14,KRT19,LAPTM4B,LTBP2,MAP1B,MAP2,MAPK13,MDK,MDM…	119 (35)	33
NEU4		enzyme	Akt,AR,CEBPB,CREB1,EGFR,EIF2A,EIF4E,ELK1,ERK,Hsp27,MAPK1,MET,MMP9,MTOR,NEU4,P38 MAPK,PGR,PPARGC1A,RELA,STAT1,TERT,TP53,TP63	3	Activated	3.264	4.99e-13	0.0065	ABCG1,ACLY,ACSL1,ACTR3,ADA,ADM,ALDH1A3,ALPK1,ARHGAP35,BMX,BRCA1,BTG1,BTNL9,CD274,CDCP1,CDKN1A,CENPE,CENPF,CMBL,COL1A1,CRACR2B,CRYAB,CSF1,CXCL12,DAPK1,DDC,DDIT3,DDX21,DEGS1,DGKA,DUSP2,ELF5,ERN1,F3,FASN,FBN1,FKBP1B,FKBP4,FLNA,FN1,GATA6,GRB10,GSTA1,GSTA2,HES1,HLA-E,HMOX1,HSPB1,ICAM1,ID3,IFI30,IGFBP7,IL1RN,INPP4A,IPO7,IRF9,ITGA2,ITGA6,JAG1,KRT14,LAPTM4B,LMAN1,MRAS,MSX2,MT-CYB,MTHFD2,NOS3,NPC1,PCK2,PD…	115 (23)	22
FASLG		cytokine	Akt,CASP8,CEBPA,CEBPB,CREB1,EGFR,EIF2A,ELK1,EP300,estrogen receptor,FASLG,HIF1A,Hsp27,IKBKB,MAPK1,MAPK8,MET,MTOR,NFkB (complex),P38 MAPK,PGR,PPARGC1A,PTK2B,RELA,STAT1,TERT,TP63	3	Inhibited	-3.317	5.11e-13	0.0097	ABCG1,ACLY,ACSL1,ACTA2,ADM,AGO1,AHR,ALDH1A3,ALPK1,ARHGAP35,BRCA1,BTG1,BTNL9,CCND1,CCNT1,CD274,CDCP1,CDKN2A,CNNM1,CNNM4,COL12A1,COL9A2,CSF1,CXCL12,DAPK1,DDC,DDIT3,DDX21,DGKA,EGR1,EHF,ELF5,F3,FASN,FBN1,FGFR4,FLNA,FN1,GATA6,GRB10,GSTA1,GSTA2,HES1,HLA-E,HSPB1,ICAM1,ID3,IFI30,IGFBP7,IRF9,ITGA2,ITGA6,KIFC2,KRT14,KRT19,LAPTM4B,MAP1B,MDM2,MMP7,MSX2,MT-CO2,MT-CYB,MTHFD2,NCAM2,NOS3,NPC1,NUCKS1,PCK2,PDLIM1,…	99 (27)	24
CD40LG		cytokine	Akt,Ap1,BCL2L1,CCND1,CD40LG,CEBPB,CREB1,CTNNB1,DUSP1,EGFR,EIF2A,ELK1,EP300,ERK,ERK1/2,estrogen receptor,EZH2,Focal adhesion kinase,FOXO1,FOXO3,HIF1A,HSF1,Hsp27,IL4I1,MAP3K11,MAPK8,MAPK9,NFkB (complex),NOS2,P38 MAPK,PGR,PRKCD,RB1,RELA,RUNX2,STAT1,STAT3,TP63	3	Inhibited	-2.377	5.28e-13	0.0366	ABCG1,ACLY,ACSL1,ADM,AGO1,AHR,ALDH1A3,ALPK1,ARHGAP35,B2M,BRCA1,BTG1,BTNL9,C3orf52,CCNT1,CD274,CDCP1,CDH1,CENPF,CNNM1,CNNM4,COL12A1,COL1A1,COL9A2,CSF1,CXCL12,DAB2IP,DAPK1,DDC,DDX21,DGKA,ECM1,EFNB2,EGR1,EHF,ELF5,F3,FASN,FEM1B,FGFR4,FLNA,FOSB,FOXP1,GRB10,GSTA1,GSTA2,HES1,HLA-E,HRNR,ICAM1,IFI30,IGFBP7,IL1RN,IRF9,ITGA2,ITGA6,KIFC2,KRT14,KRT19,LAPTM4B,LBH,LDLR,LIPG,MAP1B,MAP2,MAST4,MDM2,MMP7,MSX2,MT-CO…	129 (38)	38
FGF1		growth factor	Ap1,CDH1,CEBPA,CTNNB1,EIF2A,EIF4E,ERK,ERK1/2,FGF1,Focal adhesion kinase,FOS,FRS2,GJA1,ITGB4,Jnk,JUN,MAPK3,MAPK7,MAPK9,Mek,NFkB (complex),P38 MAPK,PGR,PPARG,RAF1,RAS,RB1,RELA,RHOC,SMAD1/5,SRC,STAT3,TERT,YAP/TAZ,YAP1	3	Inhibited	-2.037	5.42e-13	0.01	ABCG1,ACLY,ACSL1,AHR,ALDH1A3,AR,B2M,BRCA1,BTG1,CCND1,CD274,CDCP1,CDH1,CDH11,COL1A1,CPT1B,CRYAB,CXCL12,DDC,DDIT3,DDX21,DGKA,EFNB2,EGR1,EHF,ELF5,FASN,FLNA,FN1,FOSB,GATA6,GRB10,GSTA1,GSTA2,HES1,HSPB1,ICAM1,ID3,IRF9,ITGA2,ITGA6,MDM2,MMP10,MMP19,MSX2,MT-CYB,NAT8L,NEK2,NFKBIZ,NOS3,NPC1,NR4A1,PCK2,PDLIM1,PLIN2,PPP3CA,PSAT1,PSMB8,PTGES,RBL1,RELB,SCD,SDC4,SERPINB5,SERPINB8,SGK1,SLC2A4,SLC4A7,SLC7A5,SNAI1,…	87 (35)	30
PTPRZ1		phosphatase	Ap1,AR,CDH1,CREB1,CTNNB1,EGFR,EIF2A,EIF4E,ERK,ERK1/2,estrogen receptor,Focal adhesion kinase,IGF1R,JAG1,MAP2K1/2,MAPK1,MAPK3,MAPK9,MET,MYD88,NFkB (complex),Notch,PTEN,PTK2,PTPRZ1,RB1,RELA,RHOC,SMAD1/5,SRC,STAT3,TERT,YAP/TAZ,YAP1	3		0	5.42e-13	0.006	ACLY,ACTR3,AGO1,AHR,AR,ARHGAP35,B2M,BRCA1,BUB1,CCND1,CD274,CDCP1,CDH1,CDKN1A,CENPE,CNNM1,CNNM4,COL12A1,COL1A1,COL9A2,DDIT3,DEGS1,DUSP4,EFNB2,EGR1,EHF,ERN1,FASN,FGFR4,FKBP4,FN1,FOSB,GATA6,GSTA1,GSTA2,HES1,HSPB1,ICAM1,ID3,IRF9,ITGA2,JAG1,LAPTM4B,LMAN1,MAP1B,MMP19,MRAS,MT-CO2,MT-CYB,MTHFD2,NAT8L,NCAM2,NEK2,NFKBIZ,NOS3,NPC1,NR4A1,PCK2,PLEK2,PLIN2,PLS3,PMEPA1,PPP3CA,PRKCA,PSAT1,PSMB8,PTGES,RASSF3,RBL1…	94 (34)	32
SPP1		cytokine	Akt,AKT1,AR,CCND1,CDKN1B,CEBPA,CEBPB,CREB1,CTNNB1,DUSP1,EIF2A,ELK1,ERBB2,ERK,ERK1/2,estrogen receptor,EZH2,Focal adhesion kinase,FOXO1,FOXO3,GLI1,Gsk3,GSK3B,HIF1A,Hsp27,IKBKB,Jnk,JUN,MAP2K1/2,MMP14,MTOR,MYD88,NFkB (complex),NOS2,P38 MAPK,PGR,PI3K (complex),PPARGC1A,PTK2,RB1,RELA,RUNX2,SP1,SPP1,STAT1,STAT3,TP53,TP63	3	Inhibited	-2.634	5.48e-13	0.049	ABCG1,ABHD2,ACLY,ACSL1,ACTA2,ACTR3,ADA,ADM,AGO1,AHR,ALPK1,ANGPT2,ARHGAP35,B2M,BCAM,BMX,BRCA1,BTG1,BTNL9,BUB1,CCND1,CCNT1,CD274,CDC27,CDH11,CDKN1A,CENPE,CENPF,CMBL,CNNM1,CNNM4,COL12A1,COL1A1,COL9A2,CRACR2B,CRYAB,CSF1,CXCL12,DAB2IP,DAPK1,DDC,DDIT3,DDX21,DEGS1,DGKA,DUSP2,DUSP4,EFNB2,EGR1,EHF,ELF5,ERN1,FBN1,FGFR4,FKBP1B,FKBP4,FLNA,FOSB,GRB10,GSTA1,GSTA2,HES1,HLA-E,HRNR,ICAM1,IFI30,IGFBP7,IL1RN,INPP4A…	157 (48)	46
FCGR1A		transmembrane receptor	AR,CDH1,CEBPA,CEBPB,CREB1,EGFR,EIF2A,ELK1,EP300,ERBB2,ERK1/2,ESR1,FCGR1A,Focal adhesion kinase,FOXO3,GSK3B,Hsp27,Jnk,JUN,MET,MMP14,MMP9,MTOR,MYC,P38 MAPK,PGR,PI3K (family),PPARGC1A,RELA,RHOC,SRC (family),STAT1,STAT3,SYK,TP53,TP63	3		-1.744	5.76e-13	0.0292	ABCG1,ABLIM1,ACKR3,ACLY,ACSL1,ACTA2,ACTR3,ADA,ADM,AHR,ALPK1,ANGPT2,ARHGAP35,ASS1,B2M,BCAM,BMX,BRCA1,BTG1,BTNL9,BUB1,CD274,CDC27,CDCP1,CDH1,CDH11,CENPE,CMBL,CRABP2,CRACR2B,CRYAB,CSF1,CXCL12,DAPK1,DDC,DDIT3,DDX21,DEGS1,DGKA,DUSP2,EFNB2,EGR1,ELF5,ENAH,ERN1,F3,FBN1,FKBP1B,FKBP4,FLNA,FMOD,FOSB,GRB10,GSTA1,GSTA2,HLA-E,HMOX1,HSPB1,ICAM1,IFI30,IGFBP7,IL1RN,INPP4A,ITGA6,KNL1,KRT14,LAPTM4B,LMAN1,LTBP2,MAP1…	145 (36)	36
APOH		transporter	Akt,APOH,CEBPA,CREB1,EGFR,EIF2A,ELK1,EP300,estrogen receptor,HIF1A,Hsp27,IKBKB,IRAK1,MAPK8,MET,MMP14,MTOR,NFkB (complex),P38 MAPK,PGR,PPARGC1A,RELA,STAT1,TERT,TP63	3	Inhibited	-3.317	5.89e-13	0.0096	ABCG1,ACLY,ACSL1,ACTA2,ADM,AGO1,AHR,ALDH1A3,ALPK1,ARHGAP35,BCAM,BRCA1,BTG1,BTNL9,CCND1,CCNT1,CD274,CDCP1,CDKN2A,CNNM1,CNNM4,COL12A1,COL9A2,CSF1,CXCL12,DDC,DDIT3,DDX21,DGKA,EGR1,EHF,ELF5,FASN,FBN1,FGFR4,FLNA,FN1,GATA6,GRB10,GSTA1,GSTA2,HES1,HLA-E,HSPB1,ICAM1,ID3,IFI30,IGFBP7,IRF9,ITGA2,ITGA6,KIFC2,KRT14,KRT19,LAPTM4B,MAP1B,MDM2,MMP7,MSX2,MT-CO2,MT-CYB,MTHFD2,NCAM2,NOS3,NPC1,NUCKS1,PCK2,PDLIM1,PLA2…	99 (25)	23
IL31		other	Akt,Ap1,BCL2L1,CEBPB,CREB1,EGFR,EIF2A,ELK1,EP300,GSK3B,HSF1,Hsp27,IL31,Jnk,JUN,MAPK3,MAPK8,MAPK9,MMP9,MTOR,P38 MAPK,PGR,PRKCD,RELA,STAT1,STAT3,TERT,TP63	3	Inhibited	-2.687	6.78e-13	0.0106	ACLY,ACSL1,ACTA2,ADM,ALDH1A3,ALPK1,ARHGAP35,BRCA1,BTG1,BTNL9,C3orf52,CD274,CDCP1,CDH11,CDKN2A,COL1A1,CSF1,CXCL12,DAPK1,DDC,DDIT3,DDX21,DGKA,ECM1,EGR1,ELF5,F3,FASN,FEM1B,FLNA,FOSB,FOXP1,GATA6,GRB10,GSTA1,GSTA2,HES1,HLA-E,HMOX1,ICAM1,ID3,IFI30,IGFBP7,IL1RN,IRF9,ITGA2,ITGA6,JAG1,KRT14,LAPTM4B,LBH,LDLR,LIPG,MAP2,MAST4,MDM2,MMP10,MMP7,MSX2,MT-CYB,MTHFD2,NCOR1,NEDD4,NFKBIZ,NOS3,NPC1,NR4A1,OSR2,PALMD,PC…	101 (28)	27
HSPA1A/HSPA1B		enzyme	Akt,AKT1,AR,BCL2L1,CDK1,CTNNB1,EGFR,ERK1/2,GSK3B,HBEGF,HIF1A,HSPA1A/HSPA1B,ITGB4,Jnk,JUN,MAPK3,MET,MMP9,NFkB (complex),P38 MAPK,PARP1,PGR,RHOA	3		-1.555	6.93e-13	0.0068	ABCG1,ACSL1,ACTA2,ACTR3,ADM,AHR,ALDH1A3,AR,B2M,BRCA1,BTG1,BUB1,CCND1,CCNT1,CD274,CDCP1,CDH1,CDH11,CDKN1A,CDKN2A,CENPE,CPT1B,CXCL12,DDC,DDIT3,DDX21,DEGS1,DGKA,ECM1,EGR1,EHF,ELF5,ERN1,F3,FASN,FKBP4,FLNA,FOSB,GRB10,HES1,HSPB1,ICAM1,ITGA6,KIFC2,LMAN1,MAP2,MMP10,MMP7,MRAS,MSX2,MTHFD2,NAT1,NEK2,NFKBIZ,NPC1,NR4A1,NRP1,NUCKS1,PDLIM1,PEG10,PLS3,PMEPA1,PPP1R1B,PPP3CA,PRKCA,PSMB8,PTGES,RASSF3,RELB,REST,RHOB…	93 (23)	22
TP53		transcription regulator	AKT1,BCL2L1,CDK1,CDKN1A,CEBPB,CREB1,CTNNB1,ERBB2,ESR1,estrogen receptor,FOXO1,FOXO3,GSK3B,Hsp90,ITGB4,Jnk,JUN,MAP2K1,MAP2K1/2,MAPK3,Mek,MTOR,NANOG,NFkB (complex),NOTCH1,PGR,PRKAA1,PRKCE,RB1,RPS6KA5,RUNX2,STAT3,TP53,TP73	3		1.246	7.13e-13	0.0398	ABLIM1,ACKR3,ACLY,ACSL1,ACTA2,ADA,AGO1,AHR,ALDH1A3,ANGPT2,AR,ARHGAP35,ASS1,BMX,BRCA1,BTG1,BUB1,CD274,CDC27,CDCP1,CDH1,CDH11,CDKN1A,CDKN2A,CENPF,CMBL,CNNM1,CNNM4,COL12A1,COL5A2,COL9A2,CPT1B,CRABP2,CRACR2B,CRYAB,CTSK,CXCL12,DAPK1,DDC,DDIT3,DDX21,DUSP2,DUSP4,ECM1,EFNB2,EGR1,EHF,ELF5,ENAH,F3,FASN,FGFR4,FKBP1B,FN1,FOSB,GATA6,GRB10,GSTA1,HMOX1,HSPB1,ICAM1,IL1RN,INPP4A,IPO7,ITGA2,ITGA6,JAG1,KNL1,KRT19,L…	145 (34)	31
PDLIM2		other	AKT1,estrogen receptor,FOXO3,GLI1,HIF1A,IKBKB,IRF1,Jnk,JUN,MAP2K1,MAPK3,Mek,NFkB (complex),NOTCH1,NR3C1,PDLIM2,PRKAA1,RB1,RELA,SMAD4,STAT1,TP53,TP73	3		-1.96	7.92e-13	0.0157	ABCG1,ACKR3,ACTA2,ADA,ADM,AGO1,AHR,ALDH1A3,ALPK1,AR,BMX,BRCA1,BTG1,BTNL9,BUB1,CCNT1,CD274,CDCP1,CDH1,CDKN2A,CENPF,CMBL,CNNM1,CNNM4,COL12A1,COL5A2,COL9A2,CRACR2B,CRYAB,CXCL12,DDIT3,DGKA,DUSP2,EFNB2,EHF,F3,FASN,FGFR4,FHDC1,FKBP1B,FOSB,FSTL1,GSTA1,GSTA2,HLA-E,HMOX1,HSPB1,ICAM1,IFI30,IL1RN,INPP4A,IPO7,IRF9,ITGA2,ITGA6,JAG1,KIFC2,KRT19,MAGEA4,MAP1B,MAP2,MDK,MFAP3,MIR22HG,MMP10,MMP16,MMP7,MT-CO2,MT-CYB…	126 (23)	23
IGFBP6		other	Ap1,BCL2L1,CCND1,CDK4,CEBPB,CREB1,DUSP1,EGFR,EIF2A,ELK1,EP300,ERK,GSK3B,Hsp27,IGFBP6,Jnk,JUN,MAPK8,MET,MMP9,MTOR,NOS2,P38 MAPK,PGR,PPARGC1A,RELA,RUNX2,STAT1,STAT3,TERT,TP63	3	Inhibited	-2.8	8.67e-13	0.0113	ACLY,ACSL1,ACTA2,ADM,ALDH1A3,ALPK1,ARHGAP35,BRCA1,BTG1,BTNL9,CCND1,CD274,CDCP1,CDH11,CDKN1A,CDKN2A,COL1A1,CSF1,CXCL12,DAPK1,DDC,DDIT3,DDX21,DGKA,ECM1,EGR1,ELF5,F3,FASN,FBN1,FLNA,FN1,FOSB,GATA6,GRB10,GSTA1,GSTA2,HES1,HLA-E,HMOX1,HRNR,HSPB1,ICAM1,ID3,IFI30,IGFBP7,IRF9,ITGA2,ITGA6,JAG1,KRT14,LAPTM4B,MAP2,MDM2,MMP10,MMP7,MSX2,MT-CYB,MTHFD2,NFKBIZ,NOS3,NPC1,NR4A1,PARP1,PCK2,PDLIM1,PLA2G2A,PRKCA,PRNP,R…	93 (31)	30
CD36		transmembrane receptor	Akt,CD36,CREB1,CTNNB1,EGFR,EIF2A,ELK1,EP300,ESR1,Gsk3,Hsp27,IRAK1,MAP2K1/2,MET,MMP14,MTOR,NFkB (complex),P38 MAPK,PGR,PPARGC1A,PRKCD,RB1,RHOA,RHOC,STAT1,STAT3,TERT,TP63	3	Activated	2.635	9.21e-13	0.0131	ABHD2,ABLIM1,ACKR3,ACLY,ACSL1,ADM,AHR,ALDH1A3,ALPK1,ARHGAP35,ASS1,BCAM,BTG1,BTNL9,C3orf52,CCND1,CD274,CDCP1,CDH1,CDH11,CDKN1A,CENPF,COL1A1,CRABP2,CSF1,DDC,DDX21,DGKA,DUSP4,EHF,ELF5,ENAH,ERN1,F3,FASN,FBN1,FEM1B,FLNA,FN1,FOXP1,GATA6,GRB10,HES1,HLA-E,HMOX1,HSPB1,ICAM1,ID3,IFI30,IGFBP7,IL1RN,IRF9,ITGA2,ITGA6,KNL1,KRT14,LAPTM4B,LBH,LDLR,LIPG,MAP1B,MAST4,MDM2,MMP10,MSX2,MTHFD2,MUC20,NAT8L,NEDD4,NFKBIZ,…	105 (28)	27
BMP7		growth factor	Ap1,AR,BMP7,CEBPB,CREB1,EGFR,EIF2A,ELK1,EP300,Hsp27,Jnk,JUN,MET,MMP9,MTOR,P38 MAPK,PGR,PPARGC1A,Smad2/3,SP1,STAT1,TCF,TERT,TP53,TP63,YAP1	3		1.958	9.38e-13	0.0121	ABCG1,ABHD2,ACLY,ACSL1,ACTA2,ACTR3,ADA,ADM,ALPK1,ARHGAP35,BMX,BRCA1,BTG1,BTNL9,BUB1,CCND1,CD274,CDCP1,CDH1,CENPE,CENPF,CMBL,COL1A1,CRACR2B,CRYAB,CSF1,CXCL12,DAPK1,DDC,DDX21,DEGS1,DGKA,DUSP2,EGR1,ELF5,ERN1,F3,FBN1,FKBP1B,FKBP4,FLNA,FN1,FOSB,GATA6,GRB10,HES1,HLA-E,HMOX1,HSPB1,ID3,IFI30,IGFBP7,IL1RN,INPP4A,IPO7,IRF9,ITGA2,ITGA6,JAG1,KRT14,LAPTM4B,LMAN1,MDM2,MMP10,MMP7,MRAS,MSX2,MTHFD2,NFKBIZ,NOS3,NP…	115 (26)	26
CERT1		kinase	Akt,AKT1,ATM,CERT1,CTNNB1,EGFR,EGR1,ERBB2,ERBB3,ERBB4,ERK,ERK1/2,ESR1,GSK3B,HBEGF,HIF1A,ITGB4,Jnk,JUN,MAPK1,MAPK3,MET,MMP9,NCOA3,NFkB (complex),P38 MAPK,PARP1,PGR,RB1,RELA,RHOA,SRC,STAT1,STAT5a/b	3		0.832	9.91e-13	0.0382	ABHD2,ABLIM1,ACKR3,ACSL1,ACTA2,ADM,ALDH1A3,ALPK1,ANGPT2,ASS1,B2M,BRCA1,BTG1,BTNL9,CCND1,CCNT1,CD274,CDC27,CDCP1,CDH1,CDH11,CDKN1A,CDKN2A,CENPF,COL1A1,CPT1B,CRABP2,CXCL12,DDC,DDIT3,DDX21,DGKA,EGR1,EHF,ELF5,ENAH,F3,FASN,FLNA,FN1,FOSB,FSTL1,GRB10,GSTA1,GSTA2,HES1,HLA-E,HSPB1,ICAM1,IFI30,IRF9,ITGA2,ITGA6,JAG1,KIFC2,KNL1,LTBP2,MAP1B,MAPK13,MDM2,MLXIP,MMP10,MSX2,MT-CYB,MUC20,NAT1,NETO2,NFKBIZ,NPC1,NR4A…	117 (34)	33
WNT4		cytokine	AR,CEBPB,CREB1,EGFR,EIF2A,ELK1,EP300,Hsp27,Jnk,JUN,MET,MMP9,MTOR,P38 MAPK,PGR,PPARGC1A,Smad2/3,SP1,STAT1,TCF,TERT,TP53,TP63,WNT4,YAP1	3		-1.873	9.99e-13	0.0101	ABCG1,ABHD2,ACLY,ACSL1,ACTA2,ACTR3,ADA,ADM,ALPK1,ARHGAP35,BMX,BRCA1,BTG1,BTNL9,BUB1,CCND1,CD274,CDCP1,CENPE,CENPF,CMBL,COL1A1,CRACR2B,CRYAB,CSF1,CXCL12,DAPK1,DDC,DDX21,DEGS1,DGKA,DUSP2,EGR1,ELF5,ERN1,F3,FBN1,FKBP1B,FKBP4,FLNA,FN1,FOSB,GATA6,GRB10,HES1,HLA-E,HMOX1,HSPB1,ICAM1,ID3,IFI30,IGFBP7,IL1RN,INPP4A,IPO7,IRF9,ITGA6,JAG1,KRT14,LAPTM4B,LMAN1,MDM2,MMP10,MMP7,MRAS,MSX2,MTHFD2,NFKBIZ,NOS3,NPC1,NR…	114 (25)	24
HMGB1		transcription regulator	Akt,Ap1,BCL2,BCL2L1,CDKN1A,CEBPB,CREB1,EGFR,EIF2A,ELK1,ERK1/2,Focal adhesion kinase,HIF1A,HMGB1,Hsp27,JUN,MAPK14,MAPK8,MTOR,P38 MAPK,PGR,RB1,RELA,Smad2/3,STAT1,STAT3,TGFB1,TP53,TP63	3	Inhibited	-2.396	1.04e-12	0.0471	ACLY,ACSL1,ADA,ADM,ALDH1A3,ALPK1,ARHGAP35,ATP2A2,B2M,BMX,BRCA1,BTG1,BTNL9,BUB1,CCND1,CCNT1,CD274,CDCP1,CDH1,CDKN1A,CENPF,CMBL,COL1A1,CRACR2B,CRYAB,CSF1,CTSK,CXCL12,DAPK1,DDC,DDIT3,DDX21,DGKA,DOCK4,DUSP2,ECM1,EFNB2,EGR1,ELF5,ENPP1,F3,FASN,FKBP1B,FLNA,FOSB,GRB10,GSTA1,GSTA2,HES1,HLA-E,HMOX1,HSPB1,ICAM1,IFI30,IGFBP7,IL1RN,INPP4A,IPO7,IRF9,ITGA2,ITGA6,KIFC2,KRT14,LAPTM4B,LTBP2,MAP2,MAPK13,MDM2,MLXIP,…	127 (29)	29
Sod		group	AR,CEBPB,CREB1,EGFR,EIF2A,ELK1,EP300,Hsp27,Jnk,JUN,MET,MMP9,MTOR,P38 MAPK,PGR,PPARGC1A,Smad2/3,Sod,SP1,STAT1,TCF,TERT,TP53,TP63,YAP1	3		1.873	1.06e-12	0.0107	ABCG1,ABHD2,ACLY,ACSL1,ACTA2,ACTR3,ADA,ADM,ALPK1,ARHGAP35,BMX,BRCA1,BTG1,BTNL9,BUB1,CCND1,CD274,CDCP1,CENPE,CENPF,CMBL,COL1A1,CRACR2B,CRYAB,CSF1,CXCL12,DAPK1,DDC,DDX21,DEGS1,DGKA,DUSP2,EGR1,ELF5,ERN1,F3,FBN1,FKBP1B,FKBP4,FLNA,FN1,FOSB,GATA6,GRB10,HES1,HLA-E,HMOX1,HSPB1,ICAM1,ID3,IFI30,IGFBP7,IL1RN,INPP4A,IPO7,IRF9,ITGA6,JAG1,KRT14,LAPTM4B,LMAN1,MDM2,MMP10,MMP7,MRAS,MSX2,MTHFD2,NFKBIZ,NOS3,NPC1,NR…	114 (25)	25
TLR8		transmembrane receptor	Akt,Ap1,BCL2,CEBPA,CEBPB,CREB1,EGFR,EIF2A,ELK1,EP300,ERK1/2,estrogen receptor,Focal adhesion kinase,HIF1A,Hsp27,MAPK14,MET,MTOR,NFkB (complex),P38 MAPK,PGR,RELA,STAT1,STAT3,TGFB1,TLR8,TP63	3	Inhibited	-2.479	1.19e-12	0.0406	ABCG1,ACLY,ACSL1,ACTA2,ADM,AGO1,AHR,ALDH1A3,ALPK1,ARHGAP35,ATP2A2,B2M,BRCA1,BTG1,BTNL9,CCND1,CCNT1,CD274,CDCP1,CDH1,CDKN1A,CNNM1,CNNM4,COL12A1,COL1A1,COL9A2,CSF1,CXCL12,DAPK1,DDC,DDIT3,DDX21,DGKA,DOCK4,EFNB2,EGR1,EHF,ELF5,ENPP1,F3,FASN,FGFR4,FLNA,FOSB,GRB10,GSTA1,GSTA2,HES1,HLA-E,HSPB1,ICAM1,IFI30,IGFBP7,IRF9,ITGA2,ITGA6,KIFC2,KRT14,KRT19,LAPTM4B,LTBP2,MAP1B,MAPK13,MDM2,MLXIP,MMP10,MSX2,MT-CO2,MT…	110 (27)	26
CDK1		kinase	Akt,Ap1,AR,ATM,BCL2L1,CDK1,CREB1,EGFR,ESR1,GSK3B,Hsp27,MAPK1,MAPK3,Mek,NFkB (complex),Nr1h,RELA,SMAD3,SRC	3		-1.746	1.2e-12	0.0044	ABCG1,ABHD2,ABLIM1,ACKR3,ACTR3,AHR,ARHGAP35,ASS1,BUB1,CCND1,CD274,CDCP1,CDH1,CDH11,CDKN1A,CENPE,CENPF,COL1A1,CRABP2,CRYAB,CSF1,CXCL12,DDIT3,DEGS1,ECM1,EGR1,EHF,ENAH,ERN1,FASN,FKBP4,FN1,GSTA1,GSTA2,HMOX1,HSPB1,ICAM1,ITGA2,ITGA6,KNL1,LAPTM4B,LMAN1,MAP1B,MAP2,MDM2,MRAS,MT-CYB,MTHFD2,MUC20,NEK2,NPC1,PLA2G2A,PLS3,PMEPA1,PPP1R1B,PPP2R2C,PRKCA,PTGES,RASSF3,RELB,RHOB,SAMD11,SAMD9,SAMHD1,SCUBE2,SDC4,SERPI…	84 (19)	18
ADAM17		peptidase	ADAM17,Akt,AKT1,CEBPA,CTNNB1,DUSP1,EGFR,ERBB2,ERK1/2,Focal adhesion kinase,FOXO1,FOXO3,GSK3B,HBEGF,HIF1A,ITGB4,Jnk,JUN,MAPK1,MAPK3,MMP9,NFkB (complex),NOS3,P38 MAPK,PARP1,PGR,RELA,RHOA,SHC1,SMAD1/5,STAT3,TERT	3		-0.503	1.28e-12	0.0191	ACSL1,ACTA2,ADM,AHR,ALDH1A3,ANGPT2,AR,B2M,BRCA1,BTG1,CCND1,CCNT1,CD274,CDC27,CDCP1,CDH1,CDH11,CDKN1A,CDKN2A,CENPF,CPT1B,CXCL12,DDC,DDX21,DGKA,EFNB2,EGR1,EHF,ELF5,F3,FASN,FLNA,FN1,FOSB,GATA6,GRB10,GSTA1,GSTA2,HES1,ICAM1,ID3,ITGA6,KIFC2,LTBP2,MAPK13,MDM2,MLXIP,MMP10,MSX2,MT-CYB,NAT1,NEK2,NFKBIZ,NOS3,NPC1,NR4A1,NRP1,NUCKS1,PARP1,PDLIM1,PEG10,PMEPA1,POLK,POLR1B,PPP1R1B,PPP3CA,PSMB8,PTGES,RELB,REST,SD…	99 (32)	30
IKBKB		kinase	Akt,AKT1,Ap1,BCL2L1,ERK1/2,ESR1,estrogen receptor,HIF1A,HSF1,IKBKB,JINK1/2,JUN,MAPK8,MTOR,NFkB (complex),RELA,TP73	3		-1.523	1.29e-12	0.0086	ABCG1,ABHD2,ABLIM1,ACKR3,ACLY,ACTA2,ADA,ADM,AGO1,AHR,AR,ASS1,B2M,CCND1,CCNT1,CD274,CNNM1,CNNM4,COL12A1,COL5A2,COL9A2,CRABP2,CRYAB,CXCL12,DGKA,ECM1,EGR1,EHF,ENAH,F3,FASN,FGFR4,FKBP1B,GSTA1,GSTA2,HMOX1,ICAM1,INPP4A,ITGA2,JAG1,KIFC2,KNL1,KRT19,LDLR,MAP1B,MAP2,MDK,MDM2,MFAP3,MIR22HG,MMP10,MMP7,MT-CO2,MT-CYB,MUC20,NCAM2,NCOR1,NFKBIZ,NR4A1,NRGN,NUCKS1,PARP1,PLEK2,PLK2,PPL,PPP1R1B,PSMB8,PTGES,RELB,RGS2,…	97 (17)	17
SMARCA4		transcription regulator	Akt,Ap1,AR,ATM,CREB1,EGFR,ERK1/2,ESR1,GLB1,GSK3B,Hsp27,MAPK1,MAPK3,Mek,NFkB (complex),Nr1h,RELA,SMAD3,SMARCA4,SRC	3		-0.853	1.38e-12	0.0061	ABCG1,ABHD2,ABLIM1,ACKR3,ACTR3,AHR,ARHGAP35,ASS1,B2M,BRCA1,BUB1,CCND1,CD274,CDCP1,CDH1,CDH11,CDKN1A,CENPE,CENPF,CRABP2,CRYAB,CSF1,CXCL12,DEGS1,EGR1,EHF,ENAH,ERN1,FASN,FKBP4,FN1,FOSB,GSTA1,GSTA2,HMOX1,HSPB1,ICAM1,ITGA2,ITGA6,KNL1,LAPTM4B,LMAN1,MAP1B,MDM2,MRAS,MT-CYB,MTHFD2,MUC20,NEK2,NPC1,PLA2G2A,PLPP3,PLS3,PMEPA1,PPP1R1B,PPP2R2C,PRKCA,PSMB8,PTGES,RASSF3,RELB,RHOB,SAMD11,SAMD9,SAMHD1,SCUBE2,SDC4,S…	88 (20)	19
CXCR4		G-protein coupled receptor	Akt,AKT1,AR,CDKN1B,CEBPA,CEBPB,CREB1,CTNNB1,CXCR4,DUSP1,EIF2A,ELK1,ERBB2,ERK1/2,EZH2,Focal adhesion kinase,FOXO1,FOXO3,Gsk3,GSK3B,Hsp27,Jnk,JUN,MAPK1,MAPK3,MMP9,MTOR,NFkB (complex),P38 MAPK,PGR,PPARGC1A,RB1,RELA,RHOA,RHOC,Smad2/3,SP1,STAT1,STAT3,TP53,TP63	3		-1.965	1.39e-12	0.0397	ABCG1,ABHD2,ACLY,ACSL1,ACTA2,ACTR3,ADA,ADM,AHR,ALPK1,ANGPT2,ARHGAP35,B2M,BMX,BRCA1,BTG1,BTNL9,BUB1,CCND1,CD274,CDC27,CDH1,CDH11,CDKN1A,CDKN2A,CENPE,CENPF,CMBL,CRACR2B,CRYAB,CSF1,CXCL12,DAB2IP,DAPK1,DDC,DDIT3,DDX21,DEGS1,DGKA,DUSP2,EFNB2,EGR1,EHF,ELF5,ERN1,F3,FBN1,FKBP1B,FKBP4,FLNA,FOSB,GRB10,GSTA1,GSTA2,HES1,HLA-E,HMOX1,ICAM1,IFI30,IGFBP7,IL1RN,INPP4A,IPO7,IRF9,KRT14,LAPTM4B,LMAN1,LTBP2,MAPK13,ML…	137 (41)	41
TNK2		kinase	Akt,Ap1,AR,ATM,BCAR1,CREB1,EGFR,ERK1/2,ESR1,Focal adhesion kinase,GSK3B,Hsp27,MAPK1,MAPK3,MAPK8,Mek,NFkB (complex),Nr1h,P38 MAPK,RAC1,RELA,SMAD3,SRC,SRC (family),TNK2	3		-1.394	1.39e-12	0.005	ABCG1,ABHD2,ABLIM1,ACKR3,ACTR3,AHR,ARHGAP35,ASS1,B2M,BRCA1,BUB1,CD274,CDCP1,CDH11,CDKN1A,CENPE,CENPF,COL1A1,CRABP2,CRYAB,CSF1,CXCL12,DEGS1,DGKA,EFNB2,EGR1,EHF,ENAH,ERN1,FASN,FKBP4,FLNA,FOSB,GSTA1,GSTA2,HMOX1,HSPB1,ICAM1,ITGA2,ITGA6,KNL1,LAPTM4B,LMAN1,MAP1B,MDM2,MMP7,MRAS,MT-CYB,MTHFD2,MUC20,NEK2,NPC1,PLA2G2A,PLS3,PMEPA1,PPP1R1B,PPP2R2C,PRKCA,PSMB8,PTGES,RASSF3,RELB,RHOB,SAMD11,SAMD9,SAMHD1,SCUBE2…	87 (25)	22
UNC93B1		other	Akt,CEBPA,CEBPB,CREB1,EGFR,EIF2A,ELK1,EP300,estrogen receptor,HIF1A,Hsp27,IKBKB,MAPK8,MET,MTOR,NFkB (complex),P38 MAPK,PGR,PPARGC1A,RELA,STAT1,TERT,TP63,UNC93B1	3	Inhibited	-3.232	1.43e-12	0.0156	ABCG1,ACLY,ACSL1,ACTA2,ADM,AGO1,AHR,ALDH1A3,ALPK1,ARHGAP35,BRCA1,BTG1,BTNL9,CCND1,CCNT1,CD274,CDCP1,CDKN2A,CNNM1,CNNM4,COL12A1,COL9A2,CSF1,CXCL12,DAPK1,DDC,DDIT3,DDX21,DGKA,EGR1,EHF,ELF5,F3,FASN,FBN1,FGFR4,FLNA,GATA6,GRB10,GSTA1,GSTA2,HES1,HLA-E,HSPB1,ICAM1,ID3,IFI30,IGFBP7,IRF9,ITGA2,ITGA6,KIFC2,KRT14,KRT19,LAPTM4B,MAP1B,MDM2,MMP7,MSX2,MT-CO2,MT-CYB,MTHFD2,NCAM2,NOS3,NPC1,NUCKS1,PCK2,PDLIM1,PLA2…	98 (24)	23
MAP3K7		kinase	AMPK,Ap1,BCL2L1,CDC42,CDK1,CEBPB,CHUK,CREB1,EGFR,EIF2A,EP300,ERK1/2,estrogen receptor,Focal adhesion kinase,HIF1A,Hsp27,IKBKB,Jnk,JUN,MAP2K4,MAP2K7,MAP3K7,MAPKAPK2,MET,MTOR,NFkB (complex),P38 MAPK,PGR,PPARGC1A,RAC1,RELA,RHOA,RHOC,SP1,STAT1,TERT,TP53,TP63,TP73	3		-1.686	1.55e-12	0.0176	ABHD2,ACLY,ACSL1,ACTA2,ADM,AGO1,AHR,ALPK1,ARHGAP35,B2M,BMX,BRCA1,BTG1,BTNL9,CCNT1,CD274,CDCP1,CDH1,CDKN1A,CDKN2A,CENPF,CMBL,CNNM1,CNNM4,COL12A1,COL1A1,COL5A2,COL9A2,CRACR2B,CRYAB,CSF1,CXCL12,DAPK1,DDC,DDX21,DUSP2,ECM1,EFNB2,EGR1,EHF,ELF5,F3,FBN1,FGFR4,FKBP1B,FLNA,FOSB,GATA6,GRB10,GSTA1,GSTA2,HES1,HLA-E,HSPB1,ICAM1,ID3,IFI30,IGFBP7,IL1RN,INPP4A,IPO7,IRF9,ITGA2,KIFC2,KRT14,KRT19,LAPTM4B,MAP1B,MAP2,…	127 (39)	33
DUSP1		phosphatase	AR,CCND1,CEBPB,CREB1,CTNNB1,DUSP1,EGFR,EIF2A,ELK1,EP300,ERK,GSK3B,Hsp27,JINK1/2,Jnk,JUN,MAPK1,MAPK3,MET,MMP9,MTOR,NOS2,P38 MAPK,PARP1,PGR,PPARGC1A,RELA,RUNX2,Smad2/3,SP1,STAT1,STAT3,TCF,TERT,TP53,TP63,YAP1,ZFP36	3	Activated	2.041	1.65e-12	0.0361	ABCG1,ABHD2,ACLY,ACSL1,ACTA2,ACTR3,ADA,ADM,ALPK1,ARHGAP35,BMX,BRCA1,BTG1,BTNL9,BUB1,CD274,CDCP1,CDH11,CDKN1A,CENPE,CENPF,CMBL,COL1A1,CRACR2B,CRYAB,CSF1,CXCL12,DAPK1,DDC,DDX21,DEGS1,DGKA,DUSP2,EGR1,ELF5,ERN1,F3,FBN1,FKBP1B,FKBP4,FLNA,FN1,FOSB,GATA6,GRB10,GSTA1,GSTA2,HES1,HLA-E,HMOX1,HRNR,HSPB1,ICAM1,ID3,IFI30,IGFBP7,IL1RN,INPP4A,IPO7,IRF9,ITGA6,JAG1,KRT14,LAPTM4B,LMAN1,MDM2,MMP10,MMP7,MRAS,MSX2,MT…	127 (38)	37
LDL		complex	AR,CDH1,CTNNB1,EIF2A,EIF2AK3,EIF4E,ELK1,ERBB2,ERK1/2,ESR1,estrogen receptor,Focal adhesion kinase,FOXO1,GSK3B,HIF1A,Hsp27,IGF1R,IRAK1,Jnk,LDL,MAPK9,Mek,MMP14,MYC,NFkB (complex),PI3K (complex),PRKCD,SMAD1/5,SP1,SRC,STAT1,STAT5a/b,SYK/ZAP,TERT,TP53,YAP/TAZ	3		0.082	1.68e-12	0.0232	ABHD2,ABLIM1,ACKR3,ACLY,ACTA2,ACTR3,ADA,ADM,AGO1,AHR,ALDH1A3,ALPK1,ANGPT2,ASS1,B2M,BCAM,BMX,BRCA1,BTNL9,BUB1,C3orf52,CCNT1,CDC27,CDCP1,CDH11,CDKN1A,CENPE,CMBL,CNNM1,CNNM4,COL12A1,COL1A1,COL9A2,CRABP2,CRACR2B,CSF1,DAPK1,DDIT3,DEGS1,DUSP2,EFNB2,EGR1,EHF,ENAH,ERN1,FBN1,FEM1B,FGFR4,FKBP1B,FKBP4,FMOD,FOSB,FOXP1,GATA6,HES1,HLA-E,HMOX1,ID3,IFI30,IL1RN,INPP4A,ITGA6,KIFC2,KNL1,KRT19,LBH,LDLR,LIPG,LMAN1,LT…	147 (36)	34
AKT1		kinase	AGAP2,Akt,AKT1,AR,ATM,CCND1,CDKN1A,CEBPB,DUSP1,EGFR,ERBB2,ERK,estrogen receptor,EZH2,Focal adhesion kinase,FOXO1,FOXO3,HBEGF,IKBKB,ITGB4,MAPK1,MET,MTOR,NCOA3,NFkB (complex),NOS2,P38 MAPK,PARP1,PGR,PI3K (family),PRKCZ,RB1,ROR1,STAT1,STAT5a/b	3		-0.743	1.84e-12	0.0117	ABCG1,ACLY,ACSL1,ACTR3,AGO1,AHR,ALDH1A3,ALPK1,ANGPT2,BTG1,BTNL9,BUB1,CDC27,CDCP1,CDKN1A,CENPE,CENPF,CNNM1,CNNM4,COL12A1,COL1A1,COL9A2,CPT1B,CTSK,CXCL12,DAB2IP,DAPK1,DDC,DDIT3,DDX21,DEGS1,DGKA,EFNB2,EGR1,EHF,ELF5,ERN1,F3,FASN,FGFR4,FKBP4,FLNA,FN1,FOSB,GRB10,HES1,HLA-E,HMOX1,HRNR,HSPB1,IFI30,IRF9,ITGA2,ITGA6,KRT19,LMAN1,LTBP2,MAPK13,MDM2,MLXIP,MRAS,MSX2,MT-CO2,MTHFD2,NAT1,NCAM2,NEK2,NETO2,NRP1,PARP…	116 (35)	34
AGER		transmembrane receptor	AGER,CCND1,CDK4,CEBPA,CEBPB,CREB1,DUSP1,EGFR,EIF2A,ELK1,EP300,ERK,estrogen receptor,GSK3B,HIF1A,Hsp27,IKBKB,MAPK8,MET,MTOR,NFkB (complex),NOS2,P38 MAPK,PGR,PPARGC1A,RELA,RUNX2,STAT1,STAT3,TERT,TP63	3	Inhibited	-3.108	2.07e-12	0.0355	ABCG1,ACLY,ACSL1,ACTA2,ADM,AGO1,AHR,ALDH1A3,ALPK1,ARHGAP35,BRCA1,BTG1,BTNL9,CCND1,CCNT1,CD274,CDCP1,CDH11,CDKN2A,CNNM1,CNNM4,COL12A1,COL1A1,COL9A2,CSF1,CXCL12,DAPK1,DDC,DDIT3,DDX21,DGKA,EGR1,EHF,ELF5,F3,FASN,FBN1,FGFR4,FLNA,FN1,GATA6,GRB10,GSTA1,GSTA2,HES1,HLA-E,HRNR,HSPB1,ICAM1,ID3,IFI30,IGFBP7,IRF9,ITGA2,ITGA6,KIFC2,KRT14,KRT19,LAPTM4B,MAP1B,MDM2,MMP7,MSX2,MT-CO2,MT-CYB,MTHFD2,NCAM2,NFKBIZ,NOS3…	106 (31)	31
A2M		transporter	A2M,Akt,Ap1,CDKN1B,CEBPA,CEBPB,CREB1,CTNNB1,EGFR,EIF2A,ELK1,EP300,ERK1/2,EZH2,Focal adhesion kinase,FOXO1,FOXO3,GSK3B,Hsp27,JAG1,JINK1/2,JUN,MAP2K1/2,MAPK3,MMP9,NFkB (complex),NR4A1,P38 MAPK,PGR,RB1,RELA,STAT1,STAT3,TP63	3	Inhibited	-2.376	2.08e-12	0.0404	ACLY,ACSL1,ACTA2,ADM,AHR,ALDH1A3,ALPK1,ARHGAP35,B2M,BRCA1,BTG1,BTNL9,CCND1,CD274,CDCP1,CDH1,CDH11,CENPF,COL1A1,CSF1,CXCL12,DAB2IP,DAPK1,DDC,DDIT3,DDX21,DGKA,DUSP4,EFNB2,EGR1,EHF,ELF5,ERN1,FASN,FBN1,FLNA,FOSB,GRB10,GSTA1,GSTA2,HES1,HLA-E,HMOX1,HSPB1,ICAM1,IFI30,IGFBP7,IRF9,ITGA2,ITGA6,JAG1,KRT14,LAPTM4B,MDM2,MMP10,MSX2,MT-CYB,MTHFD2,NEK2,NFKBIZ,NPC1,NR4A1,PARP1,PCK2,PDLIM1,PIP5K1C,PLA2G2A,PPP1R1B,…	102 (34)	34
SMARCA1		transcription regulator	Akt,AR,ATR,BCL2L1,BRCA1,CDK1,CHEK1,ERK1/2,ESR1,GSK3B,H2AX,JAK1,JUN,PGR,SMARCA1,STAT3,TP53	3	Inhibited	-2.309	2.24e-12	0.0052	ABCG1,ABHD2,ABLIM1,ACKR3,ACSL1,ACTR3,ADA,ALDH1A3,AR,ASS1,B2M,BMX,BRCA1,BTG1,CCND1,CDH11,CDKN1A,CDKN2A,CENPE,CENPF,CMBL,CPT1B,CRABP2,CRACR2B,CRYAB,CXCL12,DDC,DDIT3,DDX21,DEGS1,DUSP2,ECM1,ELF5,ENAH,ERN1,F3,FASN,FKBP1B,FKBP4,FOSB,GRB10,HES1,HMOX1,IL1RN,INPP4A,IPO7,ITGA2,ITGA6,KNL1,LMAN1,MAP1B,MAP2,MMP10,MMP7,MRAS,MSX2,MTHFD2,MUC20,NFKBIZ,NPC1,NQO1,NR4A1,PDLIM1,PEG10,PLK2,PLS3,PMEPA1,PPP1R1B,PPP3CA,P…	108 (17)	13
PHB		transcription regulator	Akt,Ap1,AR,ATM,CREB1,EGFR,ERK1/2,ESR1,Focal adhesion kinase,GSK3B,Hsp27,Mek,NFkB (complex),Nr1h,PHB,SMAD1/5,SMAD3,STAT3,TERT	3		1.802	2.3e-12	0.0147	ABCG1,ABHD2,ABLIM1,ACKR3,ACTR3,AHR,AR,ARHGAP35,ASS1,B2M,BRCA1,BUB1,CCND1,CDCP1,CDH1,CDH11,CDKN1A,CDKN2A,CENPE,CENPF,COL1A1,CRABP2,CRYAB,CSF1,CXCL12,DDIT3,DEGS1,EFNB2,EHF,ENAH,ERN1,FASN,FKBP4,FN1,FOSB,GATA6,HMOX1,HSPB1,ICAM1,ID3,ITGA2,ITGA6,KNL1,LAPTM4B,LMAN1,MAP1B,MDM2,MRAS,MTHFD2,MUC20,NEK2,NFKBIZ,NOS3,NPC1,PLA2G2A,PLS3,PMEPA1,PPP1R1B,PPP2R2C,PRKCA,PSMB8,PTGES,RASSF3,RELB,RHOB,SAMD11,SAMD9,SAMHD…	89 (19)	18
Jnk		group	Akt,AR,ATM,BCL2L1,CDK1,CREB1,ELK1,ERK1/2,ESR1,EZH2,FOXO1,FOXO3,HIF1A,Hsp27,Jnk,JUN,KDM1A,KDM5B,MTOR,NOTCH1,PRKAA1,PRKCE,PXN,Smad2/3,SP1,STAT3,TCF,TP53,TP73,YAP1	3		-0.168	2.42e-12	0.0492	ABCG1,ABHD2,ABLIM1,ACKR3,ACLY,ACTA2,ACTR3,ADA,ADM,ALDH1A3,AR,ARHGAP35,ARNTL2,ASS1,B2M,BMX,BRCA1,BTG1,BUB1,CCND1,CCNT1,CDKN2A,CENPE,CENPF,CLCF1,CMBL,COL1A1,COL5A2,CRABP2,CRACR2B,CRYAB,CSF1,CSGALNACT1,CXCL12,DAB2IP,DDIT3,DEGS1,DUSP2,ECM1,EFNB2,EGR1,ENAH,ERN1,F3,FASN,FJX1,FKBP1B,FKBP4,FN1,FOSB,HMOX1,ICAM1,IL1RN,INPP4A,IPO7,ITGA6,JAG1,KHDRBS3,KIFC2,KLHDC10,KNL1,LAPTM4B,LCK,LCP1,LIMCH1,LMAN1,MAGEA4,MA…	142 (30)	28
TNFSF12		cytokine	Akt,CASP8,CEBPB,CREB1,DUSP1,EGFR,EIF2A,ELK1,EP300,Hsp27,MAPK1,MAPK8,MET,MMP9,MTOR,NFkB (complex),P38 MAPK,PGR,PPARGC1A,RELA,STAT1,TERT,TNFSF12,TP63	3	Inhibited	-3.145	2.63e-12	0.0144	ACLY,ACSL1,ACTA2,ADM,AHR,ALDH1A3,ALPK1,ARHGAP35,BRCA1,BTG1,BTNL9,CCND1,CD274,CDCP1,CDKN1A,CDKN2A,CSF1,CXCL12,DAPK1,DDC,DDIT3,DDX21,DGKA,EGR1,EHF,ELF5,F3,FASN,FBN1,FLNA,FN1,GATA6,GRB10,GSTA1,GSTA2,HES1,HLA-E,HMOX1,HSPB1,ICAM1,ID3,IFI30,IGFBP7,IRF9,ITGA2,ITGA6,JAG1,KRT14,LAPTM4B,MDM2,MMP7,MSX2,MT-CYB,MTHFD2,NOS3,NPC1,PARP1,PCK2,PDLIM1,PLA2G2A,PPP1R1B,PRKCA,PRNP,PTGES,RELB,S100A7,SDC4,SERPINB5,SERPI…	85 (24)	23
TGFB1I1		transcription regulator	Akt,Ap1,AR,ATM,CREB1,EGFR,ESR1,GSK3B,Hsp27,MAPK1,MAPK3,Mek,NFkB (complex),Nr1h,RELA,RHOA,RHOC,SMAD3,SRC,TGFB1I1	3		-1.427	2.67e-12	0.0055	ABCG1,ABHD2,ABLIM1,ACKR3,ACTR3,AHR,ARHGAP35,ASS1,BUB1,CCND1,CD274,CDCP1,CDH1,CDH11,CDKN1A,CDKN2A,CENPE,CENPF,COL1A1,CRABP2,CRYAB,CSF1,CXCL12,DDIT3,DEGS1,EGR1,EHF,ENAH,ERN1,FASN,FKBP4,FN1,GSTA1,GSTA2,HMOX1,HSPB1,ICAM1,ITGA2,ITGA6,KNL1,LAPTM4B,LMAN1,MAP1B,MDM2,MRAS,MT-CYB,MTHFD2,MUC20,NAT8L,NEK2,NPC1,PLA2G2A,PLS3,PMEPA1,PPP1R1B,PPP2R2C,PRKCA,PTGES,RASSF3,RELB,RHOB,SAMD11,SAMD9,SAMHD1,SCUBE2,SDC4,SE…	83 (20)	19
IL32		cytokine	Akt,Ap1,CEBPA,CEBPB,CREB1,EGFR,EIF2A,ELK1,EP300,ERK1/2,estrogen receptor,Focal adhesion kinase,HIF1A,Hsp27,IKBKB,IL32,MET,MTOR,NFkB (complex),P38 MAPK,PGR,PPARGC1A,RELA,STAT1,STAT3,TP63	3	Inhibited	-2.772	2.91e-12	0.033	ABCG1,ACLY,ACSL1,ACTA2,ADM,AGO1,AHR,ALDH1A3,ALPK1,ARHGAP35,B2M,BRCA1,BTG1,BTNL9,CCND1,CCNT1,CD274,CDCP1,CNNM1,CNNM4,COL12A1,COL9A2,CSF1,CXCL12,DAPK1,DDC,DDIT3,DDX21,DGKA,EFNB2,EGR1,EHF,ELF5,F3,FASN,FBN1,FGFR4,FLNA,FOSB,GRB10,GSTA1,GSTA2,HES1,HLA-E,HSPB1,ICAM1,IFI30,IGFBP7,IRF9,ITGA2,ITGA6,KIFC2,KRT14,KRT19,LAPTM4B,MAP1B,MDM2,MSX2,MT-CO2,MT-CYB,MTHFD2,NCAM2,NFKBIZ,NPC1,NUCKS1,PCK2,PDLIM1,PLA2G2A,P…	102 (26)	26
CAV1		transmembrane receptor	ABL1,Akt,AMPK,AR,BCL2,c-Src,CAV1,CTNNB1,EGFR,EGR1,ELAVL1,ELK1,EPHA2,ERK1/2,EZH2,F10,Focal adhesion kinase,FOXO1,FOXO3,GSK3B,IGF1R,Jnk,JUN,Mek,MMP14,MTOR,NOTCH1,PRKAA1,PRKCA,PRKCD,PRKCE,RELA,RHOC,SMAD1/5,SMAD3,SP1,TERT,TP53,TP63,TP73	3	Inhibited	-3.582	3.23e-12	0.0353	ABCG1,ABHD2,ACKR3,ACLY,ACTR3,ADA,ADM,ALDH1A3,AR,ATP2A2,B2M,BCAM,BMX,BTG1,BUB1,C3orf52,CCND1,CD274,CDCP1,CDH11,CDKN1A,CENPF,CMBL,COL1A1,COL5A2,CRACR2B,CRYAB,CXCL12,DAB2IP,DAPK1,DDIT3,DEGS1,DUSP2,EFNB2,EGR1,ERN1,F3,FASN,FEM1B,FKBP1B,FKBP4,FOXP1,GATA6,GSTA1,GSTA2,HES1,HMOX1,ID3,IGFBP7,IL1RN,INPP4A,IPO7,ITGA2,ITGA6,KRT14,LBH,LDLR,LIPG,LMAN1,MAGEA4,MAP2,MAST4,MDK,MDM2,MFAP3,MIR22HG,MMP10,MMP16,MRAS,MT…	131 (40)	38
FOXO3		transcription regulator	Akt,CCND1,CDKN1A,CEBPA,CREB1,EGFR,ESR1,estrogen receptor,FOXO3,HIF1A,IKBKB,MAPK8,NFE2L2,NFkB (complex),Pkc(s),PRKCD,RB1,RELA,SRC,TERT	3		-0.498	3.26e-12	0.0345	ABCG1,ABHD2,ABLIM1,ACKR3,ACTA2,ADM,AGO1,AHR,ARHGAP35,ASS1,BRCA1,C3orf52,CCNT1,CD274,CDCP1,CDH1,CDKN1A,CDKN2A,CENPF,CNNM1,CNNM4,COL12A1,COL1A1,COL9A2,CRABP2,CTSK,DGKA,EHF,ENAH,FASN,FBN1,FEM1B,FGFR4,FLNA,FN1,FOXP1,GATA6,GRHL3,GSTA1,GSTA2,HMOX1,HRNR,HSPB1,ICAM1,IL1RN,ITGA6,JAG1,KIFC2,KNL1,KRT19,LAPTM4B,LBH,LDLR,LIPG,MAP1B,MAST4,MDM2,ME1,MMP7,MT-CO2,MT-CYB,MUC20,NCAM2,NEDD4,NOS3,NQO1,NUCKS1,OSR2,PALM…	101 (20)	20
IKBKE		kinase	Akt,Ap1,CDKN1B,CEBPA,CEBPB,CREB1,CTNNB1,EGFR,EIF2A,ELK1,EP300,ERK1/2,EZH2,Focal adhesion kinase,FOXO1,FOXO3,Gsk3,GSK3B,Hsp27,IKBKE,JAG1,JINK1/2,JUN,MAP2K1/2,MAPK3,MMP9,MTOR,NFkB (complex),NR4A1,P38 MAPK,PGR,PPARGC1A,RB1,RELA,STAT1,STAT3,TP63	3	Inhibited	-2.289	3.26e-12	0.0464	ACLY,ACSL1,ACTA2,ADM,AHR,ALDH1A3,ALPK1,ARHGAP35,B2M,BRCA1,BTG1,BTNL9,CCND1,CD274,CDCP1,CDH1,CDH11,CENPF,COL1A1,CSF1,CXCL12,DAB2IP,DAPK1,DDC,DDIT3,DDX21,DGKA,DUSP4,EFNB2,EGR1,EHF,ELF5,FASN,FBN1,FLNA,FOSB,GRB10,GSTA1,GSTA2,HES1,HLA-E,HMOX1,HSPB1,ICAM1,IFI30,IGFBP7,IRF9,ITGA2,ITGA6,JAG1,KRT14,LAPTM4B,MDM2,MMP10,MSX2,MT-CYB,MTHFD2,NEK2,NFKBIZ,NPC1,NR4A1,PARP1,PCK2,PDLIM1,PIP5K1C,PLA2G2A,PPP1R1B,PPP3C…	101 (37)	37
PDGF BB		complex	AR,CCND1,CEBPA,CTNNB1,DUSP1,EGFR,ELK1,ERK,ERK1/2,Focal adhesion kinase,GSK3B,Hsp27,ITGB4,Jnk,MAP2K1/2,Mapk,MAPK1,Mek,MMP14,NFkB (complex),NOS2,PDGF BB,Pdgfr,PGR,PI3K (complex),RB1,RELA,RUNX2,SMAD1/5,SP1,STAT1,TERT,TP53	3		-1.713	3.37e-12	0.0304	ABCG1,ABHD2,ACSL1,ACTA2,ACTR3,ADA,AHR,ALPK1,AR,B2M,BCAM,BMX,BRCA1,BTG1,BTNL9,BUB1,CCND1,CD274,CDCP1,CDH1,CDH11,CDKN1A,CDKN2A,CENPE,CENPF,CMBL,CPT1B,CRACR2B,CRYAB,CSF1,CXCL12,DDC,DDIT3,DDX21,DEGS1,DUSP2,DUSP4,EFNB2,EGR1,EHF,ELF5,ERN1,FASN,FKBP1B,FKBP4,FLNA,FN1,FOSB,GATA6,GRB10,GSTA1,GSTA2,HES1,HLA-E,HRNR,HSPB1,ICAM1,ID3,IFI30,IL1RN,INPP4A,IPO7,IRF9,ITGA6,JAG1,LMAN1,MDM2,MRAS,MSX2,MT-CYB,MTHFD2,NOS…	123 (33)	31
TLR4		transmembrane receptor	AKT1,AR,ERK,ERK1/2,GSK3B,HIF1A,IKBKB,Jnk,JUN,NFkB (complex),P38 MAPK,PRKCD,PRKCZ,RELA,TLR4	2		-1.207	3.65e-12	0.0059	ABCG1,ACTR3,ADM,AHR,B2M,BRCA1,BUB1,C3orf52,CCNT1,CD274,CDH1,CDH11,CDKN2A,CENPE,COL1A1,CXCL12,DDIT3,DEGS1,EGR1,EHF,ERN1,F3,FBN1,FEM1B,FKBP4,FLNA,FOSB,FOXP1,GSTA1,GSTA2,HSPB1,ICAM1,IL1RN,ITGA6,KIFC2,LBH,LDLR,LIPG,LMAN1,MAST4,MMP10,MMP7,MRAS,MT-CYB,MTHFD2,NEDD4,NEK2,NFKBIZ,NPC1,NR4A1,NUCKS1,OSR2,PALMD,PLS3,PMEPA1,PRKCA,PSAT1,PSMB8,RASSF3,RELB,RHOB,SDC4,SERPINB5,SGK1,SKP2,SLC2A4,SLC4A7,SLC7A11,SLC7A5…	83 (15)	15
PPID	-1.968	enzyme	Akt,Ap1,AR,ATM,CREB1,EGFR,ESR1,GSK3B,Hsp27,MAPK1,MAPK3,Mek,NFkB (complex),Nr1h,PPID,RELA,SMAD3,SRC	3		-1.104	3.66e-12	0.0058	ABCG1,ABHD2,ABLIM1,ACKR3,ACTR3,AHR,ARHGAP35,ASS1,BUB1,CCND1,CD274,CDCP1,CDH1,CDH11,CDKN1A,CENPE,CENPF,COL1A1,CRABP2,CRYAB,CSF1,CXCL12,DDIT3,DEGS1,EGR1,EHF,ENAH,ERN1,FASN,FKBP4,FN1,GSTA1,GSTA2,HMOX1,HSPB1,ICAM1,ITGA2,ITGA6,KNL1,LAPTM4B,LMAN1,MAP1B,MDM2,MRAS,MT-CYB,MTHFD2,MUC20,NEK2,NPC1,PLA2G2A,PLS3,PMEPA1,PPP1R1B,PPP2R2C,PRKCA,PTGES,RASSF3,RELB,RHOB,SAMD11,SAMD9,SAMHD1,SCUBE2,SDC4,SERPINB5,SGK1,S…	82 (18)	18
NFKB2		transcription regulator	Akt,Ap1,AR,ATM,CREB1,EGFR,ESR1,GSK3B,Hsp27,MAPK1,MAPK3,Mek,NFkB (complex),NFKB2,Nr1h,RELA,SMAD3,SRC	3		-1.325	3.66e-12	0.0059	ABCG1,ABHD2,ABLIM1,ACKR3,ACTR3,AHR,AR,ARHGAP35,ASS1,BUB1,CCND1,CD274,CDCP1,CDH1,CDH11,CDKN1A,CENPE,CENPF,COL1A1,CRABP2,CRYAB,CSF1,CXCL12,DDIT3,DEGS1,EGR1,EHF,ENAH,ERN1,FASN,FKBP4,FN1,GSTA1,GSTA2,HMOX1,HSPB1,ICAM1,ITGA2,ITGA6,KNL1,LAPTM4B,LMAN1,MAP1B,MDM2,MRAS,MT-CYB,MTHFD2,MUC20,NEK2,NPC1,PLA2G2A,PLS3,PMEPA1,PPP1R1B,PPP2R2C,PRKCA,PTGES,RASSF3,RELB,RHOB,SAMD11,SAMD9,SAMHD1,SCUBE2,SDC4,SERPINB5,SGK…	82 (18)	18
NCOA4		transcription regulator	Akt,Ap1,AR,ATM,CREB1,EGFR,ESR1,GSK3B,Hsp27,MAPK1,MAPK3,Mek,NCOA4,NFkB (complex),Nr1h,RELA,SMAD3,SRC	3		-1.325	3.66e-12	0.0057	ABCG1,ABHD2,ABLIM1,ACKR3,ACTR3,AHR,AR,ARHGAP35,ASS1,BUB1,CCND1,CD274,CDCP1,CDH1,CDH11,CDKN1A,CENPE,CENPF,COL1A1,CRABP2,CRYAB,CSF1,CXCL12,DDIT3,DEGS1,EGR1,EHF,ENAH,ERN1,FASN,FKBP4,FN1,GSTA1,GSTA2,HMOX1,HSPB1,ICAM1,ITGA2,ITGA6,KNL1,LAPTM4B,LMAN1,MAP1B,MDM2,MRAS,MT-CYB,MTHFD2,MUC20,NEK2,NPC1,PLA2G2A,PLS3,PMEPA1,PPP1R1B,PPP2R2C,PRKCA,PTGES,RASSF3,RELB,RHOB,SAMD11,SAMD9,SAMHD1,SCUBE2,SDC4,SERPINB5,SGK…	82 (18)	18
TAF1		transcription regulator	Akt,Ap1,AR,ATM,CREB1,EGFR,ESR1,GSK3B,Hsp27,MAPK1,MAPK3,Mek,NFkB (complex),Nr1h,RELA,SMAD3,SRC,TAF1	3		-1.104	3.66e-12	0.0057	ABCG1,ABHD2,ABLIM1,ACKR3,ACTR3,AHR,AR,ARHGAP35,ASS1,BUB1,CCND1,CD274,CDCP1,CDH1,CDH11,CDKN1A,CENPE,CENPF,COL1A1,CRABP2,CRYAB,CSF1,CXCL12,DDIT3,DEGS1,EGR1,EHF,ENAH,ERN1,FASN,FKBP4,FN1,GSTA1,GSTA2,HMOX1,HSPB1,ICAM1,ITGA2,ITGA6,KNL1,LAPTM4B,LMAN1,MAP1B,MDM2,MRAS,MT-CYB,MTHFD2,MUC20,NEK2,NPC1,PLA2G2A,PLS3,PMEPA1,PPP1R1B,PPP2R2C,PRKCA,PTGES,RASSF3,RELB,RHOB,SAMD11,SAMD9,SAMHD1,SCUBE2,SDC4,SERPINB5,SGK…	82 (18)	18
LINC-ROR		other	Akt,Ap1,CEBPA,CREB1,EGFR,ERK1/2,ESR1,Focal adhesion kinase,GJA1,LINC-ROR,NFkB (complex),Pkc(s),PRKCD,RELA,SMAD1/5,SRC,STAT3,TERT	3		0	4.23e-12	0.0131	ABHD2,ABLIM1,ACKR3,ACTA2,AHR,AR,ARHGAP35,ASS1,B2M,BRCA1,C3orf52,CCND1,CD274,CDCP1,CDH1,CDKN1A,CENPF,COL1A1,CRABP2,CXCL12,DDIT3,EFNB2,EGR1,EHF,ENAH,FASN,FBN1,FEM1B,FN1,FOSB,FOXP1,GATA6,GRHL3,GSTA1,GSTA2,ICAM1,ID3,IL1RN,ITGA2,ITGA6,KNL1,LAPTM4B,LBH,LDLR,LIPG,MAP1B,MAST4,MDM2,MT-CYB,MUC20,NEDD4,NFKBIZ,NOS3,OSR2,PALMD,PPP1R1B,PSMB8,PTGES,RELB,SAMD11,SAMD9,SAMHD1,SCUBE2,SDC4,SERPINB5,SGK1,SLC25A36,SLC…	84 (18)	18
SQSTM1		transcription regulator	Akt,Ap1,AR,ATM,CREB1,EGFR,ESR1,GSK3B,Hsp27,MAPK1,MAPK3,Mek,NFkB (complex),Nr1h,RELA,SMAD3,SQSTM1,SRC	3		-1.325	4.29e-12	0.0063	ABCG1,ABHD2,ABLIM1,ACKR3,ACTR3,AHR,ARHGAP35,ASS1,BUB1,CCND1,CD274,CDCP1,CDH1,CDH11,CDKN1A,CENPE,CENPF,COL1A1,CRABP2,CRYAB,CSF1,CXCL12,DDIT3,DEGS1,EGR1,EHF,ENAH,ERN1,FASN,FKBP4,FN1,GSTA1,GSTA2,HMOX1,HSPB1,ICAM1,ITGA2,ITGA6,KNL1,LAPTM4B,LMAN1,MAP1B,MAP1LC3A,MDM2,MRAS,MT-CYB,MTHFD2,MUC20,NEK2,NPC1,PLA2G2A,PLS3,PMEPA1,PPP1R1B,PPP2R2C,PRKCA,PTGES,RASSF3,RELB,RHOB,SAMD11,SAMD9,SAMHD1,SCUBE2,SDC4,SERPIN…	82 (18)	18
SMARCE1		transcription regulator	Akt,Ap1,AR,ATM,CREB1,EGFR,ESR1,GSK3B,Hsp27,MAPK1,MAPK3,Mek,NFkB (complex),Nr1h,RELA,SMAD3,SMARCE1,SRC	3		-1.325	4.64e-12	0.0066	ABCG1,ABHD2,ABLIM1,ACKR3,ACTR3,AHR,ARHGAP35,ASS1,BRCA1,BUB1,CCND1,CD274,CDCP1,CDH1,CDH11,CDKN1A,CENPE,CENPF,COL1A1,CRABP2,CRYAB,CSF1,CXCL12,DDIT3,DEGS1,EGR1,EHF,ENAH,ERN1,FASN,FKBP4,FN1,GSTA1,GSTA2,HMOX1,HSPB1,ICAM1,ITGA2,ITGA6,KNL1,LAPTM4B,LMAN1,MAP1B,MDM2,MRAS,MT-CYB,MTHFD2,MUC20,NEK2,NPC1,PLA2G2A,PLS3,PMEPA1,PPP1R1B,PPP2R2C,PRKCA,PTGES,RASSF3,RELB,RHOB,SAMD11,SAMD9,SAMHD1,SCUBE2,SDC4,SERPINB5,…	82 (18)	18
FOXO1		transcription regulator	AR,ATM,CCND1,CDKN1A,CREB1,EGFR,ERK1/2,ESR1,Focal adhesion kinase,FOXO1,GSK3B,Hsp27,IRS1,JUN,Mek,NFE2L2,Nr1h,RB1,RELA,SMAD1/5,SMAD3,STAT3,TERT	3		0.612	4.69e-12	0.029	ABCG1,ABHD2,ABLIM1,ACKR3,ACTA2,ACTR3,ARHGAP35,ASS1,B2M,BRCA1,BUB1,CCND1,CD274,CDCP1,CDH1,CDH11,CDKN1A,CDKN2A,CENPE,CENPF,COL1A1,CRABP2,CRYAB,CSF1,CTSK,CXCL12,DDIT3,DEGS1,EFNB2,EGR1,ENAH,ERN1,FASN,FKBP4,FLNA,FOSB,GATA6,GSTA1,GSTA2,HRNR,ICAM1,ID3,ITGA6,JAG1,KNL1,LAPTM4B,LMAN1,MAP1B,MDM2,ME1,MMP10,MRAS,MT-CYB,MTHFD2,MUC20,NEK2,NOS3,NPC1,NQO1,NR4A1,PLA2G2A,PLS3,PMEPA1,PPP2R2C,PRKCA,PSMB8,PTGES,RASSF3…	96 (23)	22
CXCR3		G-protein coupled receptor	Akt,CDH1,CEBPB,CREB1,CTNNB1,CXCR3,DUSP1,EIF4E,ELK1,ERK1/2,EZH2,Focal adhesion kinase,FOS,FOXO1,FOXO3,Gsk3,GSK3B,Hsp27,ITGB4,JUN,MAP2K1/2,MAPK1,MAPK3,MAPK9,Mek,MMP14,MMP9,MTOR,NFkB (complex),P38 MAPK,PGR,PI3K (complex),PPARGC1A,RAF1,RB1,RHOC,SMAD1/5,SRC,STAT1,TERT,TP63,YAP/TAZ	3	Inhibited	-3.6	4.78e-12	0.0251	ACLY,ACSL1,ACTA2,ADM,AHR,ALDH1A3,ALPK1,ARHGAP35,B2M,BCAM,BRCA1,BTG1,BTNL9,CCND1,CDCP1,CDH1,CDH11,CDKN1A,CENPF,COL1A1,CRYAB,CSF1,CXCL12,DAB2IP,DAPK1,DDC,DDIT3,DDX21,DGKA,DUSP4,EFNB2,EGR1,EHF,ELF5,FASN,FBN1,FLNA,FN1,FOSB,GATA6,GRB10,HES1,HLA-E,HMOX1,HSPB1,ID3,IFI30,IGFBP7,ITGA6,KRT14,LAPTM4B,MDM2,MMP10,MMP19,MSX2,MTHFD2,NAT8L,NOS3,NPC1,NR4A1,PARP1,PDLIM1,PIP5K1C,PLA2G2A,PLIN2,PPP1R1B,PPP3CA,PRKCA,P…	100 (42)	41
USP7	-1.601	peptidase	Akt,Ap1,AR,ATM,CREB1,EGFR,ESR1,GSK3B,Hsp27,MAPK1,MAPK3,Mek,NFkB (complex),Nr1h,RELA,SMAD3,SRC,USP7	3		-1.325	5.02e-12	0.0063	ABCG1,ABHD2,ABLIM1,ACKR3,ACTR3,AHR,ARHGAP35,ASS1,BUB1,CCND1,CD274,CDCP1,CDH1,CDH11,CDKN1A,CDKN2A,CENPE,CENPF,COL1A1,CRABP2,CRYAB,CSF1,CXCL12,DDIT3,DEGS1,EGR1,EHF,ENAH,ERN1,FASN,FKBP4,FN1,GSTA1,GSTA2,HMOX1,HSPB1,ICAM1,ITGA2,ITGA6,KNL1,LAPTM4B,LMAN1,MAP1B,MDM2,MRAS,MT-CYB,MTHFD2,MUC20,NEK2,NPC1,PLA2G2A,PLS3,PMEPA1,PPP1R1B,PPP2R2C,PRKCA,PTGES,RASSF3,RELB,RHOB,SAMD11,SAMD9,SAMHD1,SCUBE2,SDC4,SERPINB5…	82 (18)	18
SLC9A3R1		other	Akt,ATM,EGFR,ERBB2,ERBB3,ESR1,EZH2,FOXO1,FOXO3,Gsk3,HIF1A,ITGB4,MET,MTOR,NCOA3,P38 MAPK,PARP1,PGR,RELA,SLC9A3R1,STAT1,STAT3,STAT5a/b	3		-1.177	5.02e-12	0.0161	ABHD2,ABLIM1,ACKR3,ACLY,ACSL1,ADM,ALDH1A3,ALPK1,ANGPT2,AR,ASS1,BTG1,BTNL9,CCNT1,CDC27,CDH1,CDKN1A,COL1A1,CPT1B,CRABP2,DAB2IP,DDC,DDIT3,DDX21,DGKA,EGR1,ELF5,ENAH,F3,FLNA,FN1,FSTL1,GRB10,GSTA1,GSTA2,HES1,HLA-E,HMOX1,HSPB1,ICAM1,IFI30,IRF9,ITGA2,ITGA6,JAG1,KIFC2,KNL1,KRT19,LTBP2,MAP1B,MAPK13,MDM2,MLXIP,MSX2,MT-CYB,MUC20,NAT1,NEK2,NETO2,NFKBIZ,NPC1,NUCKS1,PDLIM1,PEG10,PIP5K1C,PLIN2,PMEPA1,POLK,POLR1B…	104 (23)	23
HSPD1	-1.842	enzyme	AKT1,CEBPB,CREB1,EGFR,EIF2A,ELK1,EP300,ERBB2,ERK,ERK1/2,estrogen receptor,Focal adhesion kinase,FOXO1,FOXO3,GSK3B,HIF1A,Hsp27,HSPD1,MET,MTOR,NFkB (complex),P38 MAPK,PGR,PPARGC1A,SMAD1/5,STAT1,STAT3,TERT,TP63	3	Inhibited	-2.203	5.41e-12	0.0285	ABCG1,ACLY,ACSL1,ACTA2,ADM,AGO1,AHR,ALDH1A3,ALPK1,ANGPT2,ARHGAP35,B2M,BRCA1,BTG1,BTNL9,CCND1,CCNT1,CDC27,CDCP1,CDH11,CDKN2A,CENPF,CNNM1,CNNM4,COL12A1,COL1A1,COL9A2,CSF1,CXCL12,DAPK1,DDC,DDIT3,DDX21,DGKA,EFNB2,EGR1,EHF,ELF5,F3,FASN,FBN1,FGFR4,FLNA,FOSB,GATA6,GRB10,HLA-E,HSPB1,ICAM1,ID3,IFI30,IGFBP7,IRF9,ITGA6,KIFC2,KRT14,KRT19,LAPTM4B,LTBP2,MAP1B,MAPK13,MDM2,MLXIP,MSX2,MT-CO2,MTHFD2,NCAM2,NEK2,NFK…	109 (29)	29
myosin-light-chain kinase		group	Akt,AR,CDKN1B,CEBPA,ELK1,ERK1/2,Focal adhesion kinase,GJA1,JAG1,JINK1/2,Jnk,JUN,MAP2K1,MAP2K1/2,MAPK3,myosin-light-chain kinase,Notch,PXN,RELA,SMAD1/5,Smad2/3,SP1,STAT3,TERT,TP53	3		-0.697	5.54e-12	0.0152	ABCG1,ABHD2,ACTA2,ACTR3,ADA,ALDH1A3,AR,B2M,BMX,BRCA1,BUB1,CCND1,CD274,CDH1,CDKN1A,CDKN2A,CENPE,CENPF,CMBL,COL1A1,CRACR2B,CRYAB,CXCL12,DDIT3,DEGS1,DUSP2,DUSP4,EFNB2,EGR1,ERN1,F3,FASN,FKBP1B,FKBP4,FN1,FOSB,GATA6,GSTA1,GSTA2,HES1,HMOX1,HSPB1,ICAM1,ID3,IL1RN,INPP4A,IPO7,ITGA6,JAG1,LMAN1,MDM2,MMP10,MRAS,MT-CYB,MTHFD2,NFKBIZ,NOS3,NPC1,NR4A1,PARP1,PEG10,PLK2,PLS3,PMEPA1,PPP1R1B,PPP3CA,PRKCA,PRKN,PSMB8,P…	101 (25)	24
DUSP6		phosphatase	Ap1,CEBPA,CTNNB1,DUSP6,ERK1/2,Focal adhesion kinase,GJA1,PGR,RELA,SMAD1/5,STAT5B,TERT	3		-1.361	5.71e-12	0.001	ACSL1,ALDH1A3,AR,B2M,BRCA1,BTG1,CD274,CDH1,CDH11,CDKN1A,CDKN2A,CPT1B,DDC,DDIT3,DDX21,EFNB2,EGR1,ELF5,F3,FN1,FOSB,GATA6,GRB10,GSTA1,GSTA2,HES1,ID3,ITGA2,ITGA6,MSX2,MT-CYB,NOS3,NPC1,NR4A1,PDLIM1,PPP3CA,PSMB8,PTGES,SERPINB5,SERPINB8,SGK1,SLC2A4,SNAI1,SNTB2,SOX9,SPRY4,TAP2,TGFB3,TGM2,THBS1,TIMP1,TM4SF1,TNC,UCK2	54 (12)	11
PPP1CA		phosphatase	Akt,Ap1,AR,ATM,CREB1,EGFR,ESR1,GSK3B,Hsp27,MAPK1,MAPK3,Mek,NFkB (complex),Nr1h,PPP1CA,RELA,SMAD3,SRC	3		1.104	5.86e-12	0.0072	ABCG1,ABHD2,ABLIM1,ACKR3,ACTR3,AHR,AR,ARHGAP35,ASS1,BUB1,CCND1,CD274,CDCP1,CDH1,CDH11,CDKN1A,CENPE,CENPF,COL1A1,CRABP2,CRYAB,CSF1,CXCL12,DDIT3,DEGS1,EGR1,EHF,ENAH,ERN1,FASN,FKBP4,FN1,GSTA1,GSTA2,HMOX1,HSPB1,ICAM1,ITGA2,ITGA6,KNL1,LAPTM4B,LMAN1,MAP1B,MDM2,MRAS,MT-CYB,MTHFD2,MUC20,NEK2,NPC1,PLA2G2A,PLS3,PMEPA1,PPP1R1B,PPP2R2C,PRKCA,PTGES,RASSF3,RELB,RHOB,SAMD11,SAMD9,SAMHD1,SCUBE2,SDC4,SERPINB5,SGK…	82 (18)	18
VEGFB		growth factor	AR,CEBPA,EGFR,ELK1,ERBB2,ERK1/2,ESR1,Focal adhesion kinase,GJA1,Jnk,JUN,MMP14,P38 MAPK,PGR,RELA,RHOC,SMAD1/5,Smad2/3,SRC (family),STAT1,STAT3,TERT,TP53,VEGFB	3		-0.792	6.6e-12	0.0387	ABCG1,ABLIM1,ACKR3,ACSL1,ACTA2,ACTR3,ADA,ALPK1,ANGPT2,ASS1,B2M,BCAM,BMX,BRCA1,BTG1,BTNL9,BUB1,CCND1,CD274,CDC27,CDCP1,CDKN2A,CENPE,CMBL,CPT1B,CRABP2,CRACR2B,CRYAB,CXCL12,DAPK1,DDC,DDIT3,DDX21,DEGS1,DGKA,DUSP2,EFNB2,EGR1,ELF5,ENAH,ERN1,FKBP1B,FKBP4,FLNA,FOSB,GATA6,GRB10,GSTA1,GSTA2,HLA-E,HMOX1,ICAM1,ID3,IFI30,IL1RN,INPP4A,IPO7,IRF9,ITGA6,KNL1,LMAN1,LTBP2,MAP1B,MAPK13,MDM2,MLXIP,MMP10,MRAS,MSX2,MT-…	129 (24)	23
TIMP3		other	CEBPA,CTNNB1,EGFR,ERK1/2,estrogen receptor,Focal adhesion kinase,GSK3B,HBEGF,HIF1A,Jnk,JUN,MAPK8,MET,NFkB (complex),P38 MAPK,PARP1,PGR,PI3K (family),RELA,RHOA,ROR1,STAT3,TIMP3	3		1.279	7.12e-12	0.0185	ABCG1,ACSL1,ACTA2,ADM,AGO1,AHR,ALDH1A3,AR,B2M,BRCA1,BTG1,CCND1,CCNT1,CD274,CDCP1,CDH11,CDKN2A,CNNM1,CNNM4,COL12A1,COL9A2,CPT1B,CXCL12,DDC,DDIT3,DDX21,EFNB2,EGR1,EHF,ELF5,F3,FASN,FGFR4,FLNA,FSTL1,GRB10,GSTA1,GSTA2,HES1,HMOX1,HSPB1,ICAM1,ITGA6,JAG1,KIFC2,KRT19,MAP1B,MMP10,MMP7,MSX2,MT-CO2,MT-CYB,NAT1,NCAM2,NPC1,NR4A1,NRP1,NUCKS1,PDLIM1,PEG10,PLEK2,PPP3CA,PSMB8,PTGES,RELB,REST,RGS2,SDC4,SERPINB5,SER…	88 (23)	22
ANXA2		other	Akt,ANXA2,Ap1,CEBPB,CREB1,CTNNB1,EGFR,EIF2A,ELK1,EP300,ERK1/2,EZH2,Focal adhesion kinase,FOXO1,FOXO3,GSK3B,Hsp27,JINK1/2,JUN,MET,NFkB (complex),NR4A1,P38 MAPK,PARP1,PGR,RB1,STAT1,TP63	3		-0.211	7.22e-12	0.0222	ACSL1,ACTA2,ADM,AHR,ALDH1A3,ALPK1,ARHGAP35,B2M,BRCA1,BTG1,BTNL9,CCND1,CDCP1,CDH1,CDH11,CENPF,COL1A1,CSF1,CXCL12,DAB2IP,DAPK1,DDC,DDIT3,DDX21,DGKA,EFNB2,EGR1,EHF,ELF5,F3,FBN1,FLNA,FOSB,GRB10,HES1,HLA-E,HMOX1,HSPB1,ICAM1,IFI30,IGFBP7,IRF9,ITGA2,ITGA6,JAG1,KRT14,LAPTM4B,MDM2,MMP10,MSX2,MTHFD2,NAT1,NEK2,NPC1,NR4A1,PARP1,PCK2,PDLIM1,PEG10,PIP5K1C,PLA2G2A,PPP1R1B,PPP3CA,PRKCA,PRNP,PSMB8,PTGES,RBL1,RELB…	90 (28)	27
TRPC1		ion channel	EGFR,ESR1,Gsk3,HBEGF,HIF1A,ITGB4,JUN,MAP2K1/2,MAPK3,MMP9,NFkB (complex),P38 MAPK,PARP1,PGR,PRKAA,PRKCD,RB1,STAT3,TP53,TRPC1	3		0.093	7.37e-12	0.0256	ABHD2,ABLIM1,ACKR3,ACSL1,ACTA2,ADA,ADM,AHR,AR,ASS1,BMX,BTG1,BUB1,C3orf52,CCNT1,CD274,CDCP1,CDKN1A,CDKN2A,CENPF,CMBL,COL1A1,CPT1B,CRABP2,CRACR2B,CRYAB,CXCL12,DDC,DDIT3,DDX21,DGKA,DUSP2,DUSP4,EGR1,EHF,ELF5,ENAH,F3,FASN,FBN1,FEM1B,FKBP1B,FLNA,FOXP1,GRB10,HES1,ICAM1,IL1RN,INPP4A,IPO7,ITGA2,ITGA6,JAG1,KIFC2,KNL1,LBH,LDLR,LIPG,MAP1B,MAST4,MMP10,MMP7,MSX2,MUC20,NAT1,NEDD4,NEK2,NFKBIZ,NPC1,NRP1,NUCKS1,OS…	115 (20)	19
ANGPT1		growth factor	Akt,ANGPT1,Ap1,CCND1,CEBPA,CEBPB,CTNNB1,DUSP1,ERK,ERK1/2,EZH2,FOS,FOXO1,FOXO3,Gsk3,GSK3B,ITGB4,JUN,Mek,MRTFA,MTOR,NFkB (complex),NOS2,PGR,RAC1,RAS,Ras homolog,RB1,RELA,RUNX2,SMAD1/5,STAT3,TERT	3	Inhibited	-2.269	7.69e-12	0.0493	ACLY,ACSL1,ACTA2,AHR,ALDH1A3,AR,B2M,BRCA1,BTG1,CCND1,CD274,CDCP1,CDH11,CENPF,COL1A1,CPT1B,CRYAB,CXCL12,DAB2IP,DAPK1,DDC,DDIT3,DDX21,EFNB2,EGR1,EHF,ELF5,F3,FASN,FLNA,FN1,FOSB,GATA6,GRB10,GSTA1,GSTA2,HES1,HRNR,HSPB1,ICAM1,ID3,ITGA2,ITGA6,JAG1,MAP2,MDM2,MMP10,MSX2,MT-CYB,MYH10,NFKBIZ,NOS3,NPC1,NR4A1,PARP1,PDLIM1,PIP5K1C,PPP1R1B,PPP3CA,PSMB8,PTGES,RBL1,RCN1,RELB,RHOBTB1,SDC4,SERPINB5,SERPINB8,SGK1,SK…	94 (33)	31
CASP7		peptidase	Akt,Ap1,BCL2L1,CASP7,CEBPB,CREB1,EGFR,EIF2A,ELK1,EP300,Hsp27,Jnk,JUN,MAPK8,MET,MMP9,MTOR,P38 MAPK,PGR,PPARGC1A,STAT1,TERT,TP63	3	Inhibited	-2.813	8.12e-12	0.0127	ACLY,ACSL1,ADM,ALDH1A3,ALPK1,ARHGAP35,BRCA1,BTG1,BTNL9,CD274,CDCP1,CDKN1A,CDKN2A,CSF1,CXCL12,DAPK1,DDC,DDIT3,DDX21,DGKA,ECM1,EGR1,ELF5,F3,FASN,FBN1,FLNA,FN1,FOSB,GATA6,GRB10,HES1,HLA-E,HMOX1,HSPB1,ICAM1,ID3,IFI30,IGFBP7,IRF9,ITGA2,ITGA6,JAG1,KRT14,LAPTM4B,MAP2,MDM2,MMP10,MMP7,MSX2,MTHFD2,NFKBIZ,NOS3,NPC1,NR4A1,PCK2,PDLIM1,PLA2G2A,PPP1R1B,PRKCA,PRNP,S100A7,SDC4,SERPINB5,SERPINB8,SLC4A7,SLC7A11,SNT…	79 (23)	22
FGF8		growth factor	Akt,CEBPB,CREB1,EGFR,EIF2A,ELK1,EP300,FGF8,Hsp27,MET,MMP9,MTOR,P38 MAPK,PGR,PPARGC1A,STAT1,TERT,TP63	3	Inhibited	-2.363	8.12e-12	0.0091	ACLY,ACSL1,ACTA2,ADM,ALDH1A3,ALPK1,ARHGAP35,BRCA1,BTG1,BTNL9,CD274,CDCP1,CDKN2A,CRYAB,CSF1,CXCL12,DAPK1,DDC,DDIT3,DDX21,DGKA,DTX3,EGR1,ELF5,F3,FASN,FBN1,FGFR4,FLNA,FN1,GATA6,GRB10,HES1,HLA-E,HMOX1,HSPB1,ICAM1,ID3,IFI30,IGFBP7,IRF9,ITGA2,ITGA6,JAG1,KRT14,LAPTM4B,MDK,MDM2,MSX2,MTHFD2,NOS3,NPC1,PCK2,PDLIM1,PLA2G2A,PPP1R1B,PRKCA,PRNP,PTGES,RGP1,S100A7,SDC4,SERPINB5,SERPINB8,SLC4A7,SLC7A11,SLPI,SNTB2,…	79 (18)	18
AR	-5.246	ligand-dependent nuclear receptor	Akt,Ap1,AR,ATM,CREB1,EGFR,ESR1,GSK3B,Hsp27,MAPK1,MAPK3,Mek,NFkB (complex),Nr1h,RELA,SMAD3,SRC	2		-1.222	8.7e-12	0.0083	ABCG1,ABHD2,ABLIM1,ACKR3,ACTR3,AHR,ARHGAP35,ASS1,BUB1,CCND1,CD274,CDCP1,CDH1,CDH11,CDKN1A,CENPE,CENPF,COL1A1,CRABP2,CRYAB,CSF1,CXCL12,DDIT3,DEGS1,EGR1,EHF,ENAH,ERN1,FASN,FKBP4,FN1,GSTA1,GSTA2,HMOX1,HSPB1,ICAM1,ITGA2,ITGA6,KNL1,LAPTM4B,LMAN1,MAP1B,MDM2,MRAS,MT-CYB,MTHFD2,MUC20,NEK2,NPC1,PLA2G2A,PLS3,PMEPA1,PPP1R1B,PPP2R2C,PRKCA,PTGES,RASSF3,RELB,RHOB,SAMD11,SAMD9,SAMHD1,SCUBE2,SDC4,SERPINB5,SGK1,S…	81 (17)	17
AREG		growth factor	Akt,Ap1,AREG,CEBPA,CTNNB1,DUSP1,EGFR,EGR1,ERK,ERK1/2,Focal adhesion kinase,GJA1,GSK3B,HBEGF,HIF1A,ITGB4,Jnk,JUN,MAPK1,MAPK3,MET,MMP9,NFkB (complex),P38 MAPK,PARP1,PGR,RELA,RHOA,SMAD1/5,STAT3,TERT	3		-1.153	9.26e-12	0.0428	ACSL1,ACTA2,ADM,AHR,ALDH1A3,AR,ARHGAP11A,B2M,BRCA1,BTG1,CCND1,CCNT1,CD274,CDCP1,CDH1,CDH11,CDKN1A,CDKN2A,CENPF,CPT1B,CXCL12,DDC,DDX21,DGKA,EFNB2,EGR1,EHF,ELF5,F3,FASN,FLNA,FN1,FOSB,GATA6,GRB10,GSTA1,GSTA2,HES1,HSPB1,ICAM1,ID3,ITGA2,ITGA6,KIF14,KIFC2,MMP10,MSX2,MT-CYB,NAT1,NFKBIZ,NOS3,NPC1,NR4A1,NRP1,NUCKS1,PARP1,PDLIM1,PEG10,PPP1R1B,PPP3CA,PSMB8,PTGES,RELB,REST,SDC4,SERPINB5,SERPINB8,SGK1,SLC2A4,…	91 (31)	31
GCA		other	Akt,CEBPB,CREB1,EGFR,EIF2A,ELK1,EP300,GCA,Hsp27,MET,MMP9,MTOR,NFkB (complex),P38 MAPK,PGR,PPARGC1A,RELA,STAT1,TERT,TP63	3	Inhibited	-3.092	1e-11	0.0199	ACLY,ACSL1,ACTA2,ADM,AHR,ALDH1A3,ALPK1,ARHGAP35,BRCA1,BTG1,BTNL9,CD274,CDCP1,CDKN1A,CDKN2A,CSF1,CXCL12,DAPK1,DDC,DDIT3,DDX21,DGKA,EGR1,EHF,ELF5,F3,FASN,FBN1,FLNA,FN1,GATA6,GRB10,GSTA1,GSTA2,HES1,HLA-E,HMOX1,HSPB1,ICAM1,ID3,IFI30,IGFBP7,IRF9,ITGA2,ITGA6,JAG1,KRT14,LAPTM4B,MDM2,MSX2,MT-CYB,MTHFD2,NOS3,NPC1,PCK2,PDLIM1,PLA2G2A,PPP1R1B,PRKCA,PRNP,PTGES,RELB,S100A7,SDC4,SERPINB5,SERPINB8,SLC2A4,SLC4A7…	82 (20)	19
LYN		kinase	Akt,AKT1,BCL2L1,CEBPA,CTNNB1,EGFR,ERK,ERK1/2,estrogen receptor,GSK3B,HBEGF,HIF1A,IKBKB,Jnk,JUN,LYN,MAPK1,MAPK3,MAPK8,MET,NFkB (complex),P38 MAPK,PARP1,PGR,Ppp2c,RELA,RHOA,SRC	3		-1.668	1.1e-11	0.0428	ABCG1,ACSL1,ACTA2,ADM,AGO1,AHR,ALDH1A3,AR,B2M,BRCA1,BTG1,CCND1,CCNT1,CD274,CDCP1,CDH1,CDH11,CDKN1A,CDKN2A,CNNM1,CNNM4,COL12A1,COL9A2,CPT1B,CXCL12,DDC,DDIT3,DDX21,ECM1,EGR1,EHF,ELF5,F3,FASN,FGFR4,FLNA,FOSB,GRB10,GSTA1,GSTA2,HES1,HMOX1,HSPB1,ICAM1,ITGA6,JAG1,KIFC2,KRT19,MAP1B,MAP2,MMP10,MMP7,MSX2,MT-CO2,MT-CYB,NAT1,NCAM2,NFKBIZ,NPC1,NR4A1,NRP1,NUCKS1,PDLIM1,PEG10,PLEK2,PPP1R1B,PPP3CA,PSMB8,PTGES,RE…	92 (28)	26
Immunoglobulin		complex	Akt,CDKN1B,CEBPB,CREB1,CTNNB1,EGFR,EIF2A,ELK1,EP300,Erm,EZH2,FOXO1,FOXO3,GSK3B,Hsp27,Immunoglobulin,JUN,MET,NFkB (complex),NOS3,NR4A1,P38 MAPK,PGR,RB1,RELA,STAT1,STAT3,TERT,TP63	3		-0.626	1.26e-11	0.0306	ACSL1,ACTA2,ADM,AHR,ALDH1A3,ALPK1,ARHGAP35,BRCA1,BTG1,BTNL9,CCND1,CDCP1,CDH1,CDH11,CENPF,COL1A1,CSF1,CXCL12,DAB2IP,DAPK1,DDC,DDX21,DGKA,EHF,ELF5,F3,FBN1,FCGR2A,FLNA,FN1,FOSB,GATA6,GRB10,GSTA1,GSTA2,HES1,HLA-E,HMOX1,HSPB1,ICAM1,ID3,IFI30,IGFBP7,IRF9,ITGA2,ITGA6,JAG1,KRT14,LAPTM4B,MDM2,MMP10,MSX2,MT-CYB,MTHFD2,NAIP,NEK2,NFKBIZ,NOS3,NPC1,NR4A1,PCK2,PDLIM1,PIP5K1C,PLA2G2A,PPP1R1B,PPP3CA,PRKCA,PRNP,PT…	92 (29)	29
mir-27		microRNA	Ap1,AR,BCL2L1,CDK1,CEBPA,ERK1/2,Focal adhesion kinase,mir-27,RELA,SMAD1/5,STAT3,TERT	3		-0.896	1.34e-11	0.0025	ABCG1,ACTA2,ACTR3,AR,B2M,BRCA1,BUB1,CD274,CDH1,CDKN2A,CENPE,CXCL12,DDIT3,DEGS1,ECM1,EFNB2,EGR1,ERN1,FKBP4,FN1,FOSB,GATA6,GSTA1,GSTA2,HMOX1,ICAM1,ID3,ITGA2,ITGA6,LMAN1,MAP2,MRAS,MT-CYB,MTHFD2,NEK2,NFKBIZ,NOS3,NPC1,PLS3,PMEPA1,PRKCA,PSMB8,PTGES,RASSF3,RHOB,SERPINB5,SGK1,SKP2,SLC2A4,SLC7A11,SNAI1,SOX9,SPRY2,SPRY4,TAP2,TGM2,TIMP1,TNFRSF10A,TNS4,TWIST1,UGT2B28	61 (12)	11
CALCA		other	Akt,AR,ATM,CALCA,CDK5,EGFR,ERBB2,ERBB3,ERBB4,ERK,ERK1/2,ESR1,HBEGF,MAP3K11,NCOA3,RB1,RELA,RHOA,SRC,STAT1,STAT5a/b	3		-1.726	1.5e-11	0.0188	ABCG1,ABHD2,ABLIM1,ACKR3,ACTR3,AHR,ALPK1,ANGPT2,AR,ASS1,B2M,BRCA1,BTNL9,BUB1,CCND1,CD274,CDC27,CDCP1,CDKN2A,CENPE,CENPF,COL1A1,CRABP2,CXCL12,DDIT3,DEGS1,ENAH,ERN1,F3,FASN,FKBP4,FN1,FOSB,FSTL1,GSTA1,GSTA2,HES1,HLA-E,IFI30,IRF9,ITGA2,JAG1,KNL1,LMAN1,LTBP2,MAP1B,MAPK13,MDM2,MLXIP,MMP7,MRAS,MT-CYB,MTHFD2,MUC20,NEK2,NETO2,NPC1,NRP1,PLIN2,PLS3,PMEPA1,POLK,POLR1B,PPP1R1B,PPP2R2C,PRKCA,PSMB8,RASSF3,RBL1,…	97 (21)	20
S100A8		other	Akt,Ap1,ATM,CDKN1B,CEBPA,CEBPB,CREB1,EGFR,EIF2A,ELK1,EP300,ERK1/2,Focal adhesion kinase,Hsp27,MAP2K1,MAPK3,MET,MMP9,MTOR,P38 MAPK,PGR,PPARGC1A,RB1,RELA,S100A8,SP1,STAT1,STAT3,TERT,TP63	3	Inhibited	-2.438	1.62e-11	0.0385	ABHD2,ACLY,ACSL1,ACTA2,ADM,ALDH1A3,ALPK1,AR,ARHGAP35,B2M,BRCA1,BTG1,BTNL9,CD274,CDCP1,CDKN1A,COL1A1,CSF1,CXCL12,DAPK1,DDC,DDIT3,DDX21,DGKA,EFNB2,EGR1,ELF5,F3,FASN,FBN1,FLNA,FOSB,GATA6,GRB10,GSTA1,GSTA2,HES1,HLA-E,HMOX1,HSPB1,ICAM1,IFI30,IGFBP7,IRF9,ITGA2,ITGA6,JAG1,KRT14,LAPTM4B,MDM2,MSX2,MT-CYB,MTHFD2,NFKBIZ,NOS3,NPC1,PCK2,PDLIM1,PLA2G2A,PPP1R1B,PPP2R2C,PRKCA,PRNP,PSMB8,PTGES,RBL1,S100A7,SDC4,SE…	89 (30)	29
MAGI2		kinase	Akt,AKT1,AR,CDKN1B,CREB1,EGFR,ERBB3,estrogen receptor,EZH2,FOXO1,FOXO3,Gsk3,IGF1R,Jnk,JUN,MAGI2,MTOR,MTORC2,NFkB (complex),NR4A1,P38 MAPK,PI3K (family),PTEN,RB1,RELA,STAT3	3	Activated	2.53	1.8e-11	0.0355	ACLY,ACTA2,ACTR3,AGO1,AHR,AR,ARHGAP35,BRCA1,BUB1,CCND1,CD274,CDCP1,CDH1,CDKN1A,CENPE,CENPF,CNNM1,CNNM4,COL12A1,COL1A1,COL9A2,DAB2IP,DDIT3,DEGS1,DGKA,EGR1,EHF,ERN1,F3,FASN,FGFR4,FKBP4,FLNA,FOSB,FSTL1,GSTA1,GSTA2,ICAM1,ITGA6,KRT19,LAPTM4B,LMAN1,MAP1B,MMP10,MRAS,MT-CO2,MT-CYB,MTHFD2,NCAM2,NEK2,NFKBIZ,NPC1,PIP5K1C,PLEK2,PLS3,PMEPA1,PPP1R1B,PRKCA,RASSF3,RBL1,RELB,RGS2,RHOB,SDC4,SERPINB5,SGK1,SKIL,SKP2…	90 (26)	25
SRC (family)		group	Akt,EGFR,ERBB2,ERK1/2,ESR1,Focal adhesion kinase,MMP14,P38 MAPK,PGR,PXN,RHOC,SRC (family),STAT1,STAT3	2		-1.363	1.85e-11	0.0157	ABHD2,ABLIM1,ACKR3,ACSL1,ACTA2,ALDH1A3,ALPK1,ANGPT2,ASS1,B2M,BCAM,BRCA1,BTG1,BTNL9,CCND1,CD274,CDC27,CDCP1,CDKN1A,CENPF,COL1A1,CPT1B,CRABP2,CXCL12,DAPK1,DDC,DDX21,DGKA,EFNB2,EGR1,ELF5,ENAH,FASN,FLNA,FN1,FOSB,GRB10,HLA-E,HMOX1,ICAM1,IFI30,IRF9,ITGA2,ITGA6,KNL1,LTBP2,MAP1B,MAPK13,MDM2,MLXIP,MSX2,MUC20,NAT8L,NFKBIZ,NPC1,PDLIM1,PMEPA1,POLK,POLR1B,PPP1R1B,PSMB8,PTGES,SAMD11,SAMD9,SAMHD1,SCUBE2,SERPINB…	91 (14)	14
LBP		transporter	AR,CEBPB,CREB1,EGFR,EIF2A,ELK1,EP300,Hsp27,Jnk,JUN,LBP,MET,MMP9,MTOR,P38 MAPK,PGR,PPARGC1A,Smad2/3,SP1,STAT1,STAT3,TCF,TERT,TP53,TP63,TYK2,YAP1	3		-1.686	1.9e-11	0.0436	ABCG1,ABHD2,ACLY,ACSL1,ACTA2,ACTR3,ADA,ADM,ALPK1,ARHGAP35,BMX,BRCA1,BTG1,BTNL9,BUB1,CCND1,CD274,CDCP1,CDKN1A,CENPE,CENPF,CMBL,CRACR2B,CRYAB,CSF1,CXCL12,DAPK1,DDC,DDX21,DEGS1,DGKA,DUSP2,EGR1,ELF5,ERN1,F3,FBN1,FKBP1B,FKBP4,FLNA,FOSB,GATA6,GRB10,HES1,HLA-E,HMOX1,HSPB1,ICAM1,ID3,IFI30,IGFBP7,IL1RN,INPP4A,IPO7,IRF9,ITGA6,JAG1,KRT14,LAPTM4B,LMAN1,MDM2,MMP10,MMP7,MRAS,MSX2,MTHFD2,NFKBIZ,NOS3,NPC1,NR4A1,…	114 (27)	25
TPSD1		peptidase	Ap1,BCL2,BCL2L1,DUSP1,EGFR,HSF1,Jnk,JUN,MAPK1,MAPK14,MAPK3,MAPK8,MAPK9,PRKCD,RELA,TGFB1,TPSD1	3		-1.395	1.92e-11	0.0095	ACLY,AR,ATP2A2,BRCA1,C3orf52,CCND1,CD274,CDCP1,CDH1,CDKN2A,COL1A1,CXCL12,DDIT3,DOCK4,ECM1,EGR1,ENPP1,F3,FASN,FBN1,FEM1B,FOSB,FOXP1,GSTA1,GSTA2,HSPB1,ICAM1,IL1RN,IRF9,ITGA2,ITGA6,JAG1,LBH,LDLR,LIPG,LTBP2,MAP2,MAPK13,MAST4,MLXIP,MMP10,MMP7,MT-CYB,NCOR1,NEDD4,NFKBIZ,NR4A1,NRP1,OSR2,PALMD,PARP1,PLIN2,PMEPA1,PRKCA,RHOB,SCD,SERPINB5,SGK1,SLC2A4,SLC4A7,SNAI1,SOX9,SPARC,SREBF1,STAT6,TAGLN,TGM2,THBS1,TNC,…	74 (17)	16
S100A4		other	Akt,Ap1,CCND1,CEBPB,CTNNB1,DUSP1,ERK,ERK1/2,EZH2,FOS,FOXO1,FOXO3,Gsk3,GSK3B,ITGB4,JUN,Mek,MTOR,NFkB (complex),NOS2,PGR,RB1,RELA,RUNX2,S100A4,SMAD2,STAT3	3	Inhibited	-3.198	2.08e-11	0.0471	ACLY,ACSL1,ACTA2,AHR,ALDH1A3,AR,B2M,BRCA1,BTG1,CCND1,CD274,CDCP1,CDH1,CDH11,CENPF,COL1A1,CPT1B,CRYAB,CXCL12,DAB2IP,DAPK1,DDC,DDX21,EGR1,EHF,ELF5,F3,FASN,FLNA,FN1,FOSB,GRB10,GSTA1,GSTA2,HES1,HRNR,HSPB1,ICAM1,ITGA2,ITGA6,JAG1,MDM2,MMP10,MSX2,MT-CYB,NEK2,NFKBIZ,NPC1,NR4A1,PARP1,PDLIM1,PIP5K1C,PPP1R1B,PPP3CA,PSMB8,RBL1,RCN1,RELB,SDC4,SERPINB5,SERPINB8,SGK1,SKP2,SLC2A4,SLC4A7,SLC7A5,SNAI1,SNTB2,SOX9,S…	88 (27)	27
RAP1A		enzyme	Akt,Ap1,CEBPA,CEBPB,CREB1,EGFR,EIF2A,ELK1,EP300,ERK1/2,Focal adhesion kinase,Hsp27,MET,MMP9,MTOR,NFkB (complex),P38 MAPK,PGR,PPARGC1A,RAC1,RAP1A,RELA,SRC (family),STAT1,STAT3,TP63	3	Inhibited	-2.132	2.08e-11	0.0397	ACLY,ACSL1,ACTA2,ADM,AHR,ALDH1A3,ALPK1,ARHGAP35,B2M,BRCA1,BTG1,BTNL9,CCND1,CD274,CDCP1,CDH1,CSF1,CXCL12,DAPK1,DDC,DDIT3,DDX21,DGKA,EFNB2,EGR1,EHF,ELF5,F3,FASN,FBN1,FLNA,FOSB,GRB10,GSTA1,GSTA2,HES1,HLA-E,HMOX1,HSPB1,ICAM1,IFI30,IGFBP7,IRF9,ITGA2,ITGA6,JAG1,KRT14,LAPTM4B,MDM2,MMP7,MSX2,MT-CYB,MTHFD2,NFKBIZ,NPC1,PCK2,PDLIM1,PLA2G2A,PPP1R1B,PRKCA,PRNP,PSMB8,PTGES,RELB,S100A7,SDC4,SERPINB5,SERPINB8,SG…	88 (26)	26
MIF		cytokine	Akt,AR,CCND1,CEBPA,CREB1,DUSP1,EGFR,EIF2A,ELK1,ERK,ERK1/2,ESR1,EZH2,Focal adhesion kinase,FOXO1,FOXO3,HBEGF,Hsp27,ITGB4,Jnk,JUN,MAP2K1/2,MIF,MMP1,MTOR,NOS2,P38 MAPK,PARP1,PRKCD,SP1,STAT1,TP53,TP63	3		-1.237	2.32e-11	0.0483	ABCG1,ABHD2,ABLIM1,ACKR3,ACLY,ACTR3,ADA,ALPK1,AR,ARHGAP35,ASS1,B2M,BMX,BRCA1,BTNL9,BUB1,C3orf52,CDCP1,CDKN1A,CDKN2A,CENPE,CENPF,CMBL,CRABP2,CRACR2B,CRYAB,CSF1,CXCL12,DAB2IP,DDIT3,DEGS1,DGKA,DUSP2,DUSP4,EFNB2,ENAH,ERN1,FASN,FBN1,FEM1B,FKBP1B,FKBP4,FLNA,FOSB,FOXP1,HLA-E,HMOX1,HRNR,IFI30,IGFBP7,IL1RN,INPP4A,IPO7,IRF9,ITGA6,KNL1,KRT14,LAPTM4B,LBH,LDLR,LIPG,LMAN1,MAP1B,MAST4,MMP10,MMP7,MRAS,MTHFD2,MUC…	128 (33)	33
TLR6		transmembrane receptor	CEBPA,CTNNB1,ERK,ERK1/2,ESR1,estrogen receptor,Gsk3,HIF1A,IRAK1,Jnk,MAP2K1/2,MMP14,NFkB (complex),PRKCD,RB1,RELA,STAT3,TLR6	3		-1.668	2.32e-11	0.0278	ABCG1,ABHD2,ABLIM1,ACKR3,ACTA2,ADM,AGO1,AHR,ASS1,B2M,BCAM,C3orf52,CCNT1,CD274,CDH11,CDKN1A,CDKN2A,CENPF,CNNM1,CNNM4,COL12A1,COL1A1,COL9A2,CRABP2,CXCL12,DAPK1,DDIT3,DUSP4,EGR1,EHF,ENAH,FBN1,FEM1B,FGFR4,FOXP1,GSTA1,GSTA2,HMOX1,ICAM1,IL1RN,KIFC2,KNL1,KRT19,LBH,LDLR,LIPG,MAST4,MDM2,MT-CO2,MT-CYB,MUC20,NCAM2,NEDD4,NFKBIZ,NR4A1,NUCKS1,OSR2,PALMD,PLEK2,PPP3CA,PSMB8,PTGES,RBL1,RELB,RGS2,SAMD11,SAMD9,SAMH…	92 (18)	16
IGFBP3		other	Ap1,CEBPA,CREB1,CTNNB1,DUSP1,EGFR,EIF2A,ELK1,ERK1/2,Focal adhesion kinase,HBEGF,HIF1A,IGF1R,IGFBP3,ITGB4,JUN,MAP2K1/2,MAPK1,MAPK3,Mek,MMP14,MTOR,MTORC2,P38 MAPK,PARP1,PGR,PI3K (complex),PPARGC1A,PRKDC,RB1,RELA,SMAD2,SMAD3,SNAI1,STAT1,TP63	3		-0.834	2.32e-11	0.031	ACLY,ACSL1,ACTA2,ADM,ALDH1A3,ALPK1,AR,ARHGAP35,B2M,BCAM,BRCA1,BTG1,BTNL9,CCNT1,CD274,CDCP1,CDH1,CDKN1A,CRYAB,CXCL12,DDC,DDX21,DGKA,DUSP4,EFNB2,ELF5,F3,FASN,FBN1,FLNA,FOSB,GRB10,GSTA1,GSTA2,HES1,HLA-E,HMOX1,ICAM1,IFI30,IGFBP7,IRF9,ITGA2,ITGA6,KIFC2,KRT14,LAPTM4B,MMP10,MSX2,MT-CYB,MTHFD2,NAT1,NPC1,NR4A1,NRP1,NUCKS1,PARP1,PCK2,PDLIM1,PEG10,PPP3CA,PRKCA,PRNP,PSMB8,PTGES,RBL1,REST,S100A7,SERPINB5,SERP…	92 (36)	34
LASP1		transporter	Akt,Ap1,CCND1,CEBPB,CTNNB1,DUSP1,ERK,ERK1/2,EZH2,FOS,FOXO1,FOXO3,Gsk3,GSK3B,ITGB4,JUN,LASP1,Mek,MTOR,NFkB (complex),NOS2,PGR,RB1,RELA,RUNX2,SMAD2,STAT3	3	Inhibited	-3.198	2.39e-11	0.0488	ACLY,ACSL1,ACTA2,AHR,ALDH1A3,AR,B2M,BRCA1,BTG1,CCND1,CD274,CDCP1,CDH1,CDH11,CENPF,COL1A1,CPT1B,CRYAB,CXCL12,DAB2IP,DAPK1,DDC,DDX21,EGR1,EHF,ELF5,F3,FASN,FLNA,FN1,FOSB,GRB10,GSTA1,GSTA2,HES1,HRNR,HSPB1,ICAM1,ITGA2,ITGA6,JAG1,MDM2,MMP10,MSX2,MT-CYB,NEK2,NFKBIZ,NPC1,NR4A1,PARP1,PDLIM1,PIP5K1C,PPP1R1B,PPP3CA,PSMB8,RBL1,RCN1,RELB,SDC4,SERPINB5,SERPINB8,SGK1,SKP2,SLC2A4,SLC4A7,SLC7A5,SNAI1,SNTB2,SOX9,S…	88 (27)	27
ARRB1		other	Akt,AR,ARRB1,CEBPA,ELK1,ERK1/2,Focal adhesion kinase,GJA1,Jnk,JUN,MRTFA,NFkB (complex),Ras homolog,RELA,SMAD1/5,SP1,STAT3,TERT,TP53	3		-0.296	2.41e-11	0.0408	ABCG1,ABHD2,ACTA2,ACTR3,ADA,AHR,ALDH1A3,AR,B2M,BMX,BRCA1,BUB1,CCND1,CD274,CDKN1A,CDKN2A,CENPE,CENPF,CMBL,COL1A1,CRACR2B,CRYAB,CXCL12,DDIT3,DEGS1,DUSP2,EFNB2,EGR1,EHF,ENAH,ERN1,F3,FASN,FKBP1B,FKBP4,FN1,FOSB,GATA6,GSTA1,GSTA2,ICAM1,ID3,IL1RN,INPP4A,IPO7,ITGA6,LMAN1,MAP2,MDM2,MMP10,MRAS,MT-CYB,MTHFD2,MYH10,NFKBIZ,NOS3,NPC1,NR4A1,PEG10,PLK2,PLS3,PMEPA1,PPP1R1B,PPP3CA,PRKCA,PRKN,PSMB8,PTGES,PTPN11,RAS…	103 (19)	18
NFE2L2		transcription regulator	26s Proteasome,Akt,CEBPB,CREB1,EGFR,ELK1,EP300,ERK1/2,Hsp27,MET,MTOR,NFE2L2,P38 MAPK,PGR,PPARGC1A,RELA,STAT1,TERT,TP63	3	Activated	2.429	2.65e-11	0.0185	ACLY,ACSL1,ACTA2,ADM,ALDH1A3,ALPK1,ARHGAP35,ATG9B,B2M,BRCA1,BTG1,BTNL9,CD274,CDCP1,CDKN1A,CDKN2A,CSF1,CXCL12,DAPK1,DDC,DDIT3,DDX21,DGKA,EGR1,ELF5,F3,FASN,FBN1,FLNA,FN1,FOSB,GATA6,GRB10,GSTA1,GSTA2,HES1,HLA-E,HMOX1,HSPB1,ICAM1,ID3,IFI30,IGFBP7,IRF9,ITGA2,ITGA6,JAG1,KRT14,LAPTM4B,MDM2,ME1,MSX2,MT-CYB,MTHFD2,NOS3,NPC1,NQO1,PDLIM1,PLA2G2A,PPP1R1B,PRKCA,PRNP,PSMB8,S100A7,SERPINB5,SERPINB8,SLC2A4,SLC4A…	82 (19)	19
F2R		G-protein coupled receptor	Akt,EIF2A,ERK,ERK1/2,estrogen receptor,F2R,Focal adhesion kinase,HIF1A,Hsp27,IKBKB,ITGB3,MAP2K1/2,MMP14,NFkB (complex),PI3K (complex),RAC1,RB1,RELA,RHOA,RHOC,SMAD1/5,SRC (family),STXBP3,TERT,TP53	3	Activated	2.178	2.73e-11	0.0288	ABCG1,ADA,ADM,AGO1,AHR,ALDH1A3,AR,B2M,BCAM,BMX,BRCA1,BUB1,CCNT1,CD274,CDH1,CDKN1A,CDKN2A,CENPF,CMBL,CNNM1,CNNM4,COL12A1,COL1A1,COL9A2,CRACR2B,CRYAB,CSF1,CXCL12,DAPK1,DDIT3,DGKA,DUSP2,DUSP4,EFNB2,EGR1,EHF,F3,FASN,FGFR4,FKBP1B,FN1,FOSB,GATA6,GSTA1,GSTA2,HMOX1,ID3,IL1RN,INPP4A,IPO7,JAG1,KIFC2,KRT19,MAP1B,MDM2,MT-CO2,MT-CYB,NAT8L,NCAM2,NEK2,NOS3,NUCKS1,PCK2,PEG10,PLA2G2A,PLEK2,PLK2,PPP1R1B,PPP3CA,PRK…	102 (25)	23
APP		other	Ap1,APP,BCL2L1,CEBPA,ERK1/2,estrogen receptor,HIF1A,IKBKB,Jnk,JUN,MAPK8,MTOR,NFkB (complex),RELA,SMPD1,SMPD2,TP73	3		-1.463	2.8e-11	0.018	ABCG1,ACLY,ADA,ADM,AGO1,AHR,AR,B2M,BRCA1,CCND1,CCNT1,CD274,CNNM1,CNNM4,COL12A1,COL5A2,COL9A2,CRYAB,CXCL12,DDIT3,DGKA,ECM1,EGR1,EHF,FASN,FGFR4,FKBP1B,FOSB,GSTA1,GSTA2,HMOX1,HSPB1,ICAM1,INPP4A,ITGA2,JAG1,KIFC2,KRT19,MAP1B,MAP2,MDK,MDM2,MFAP3,MIR22HG,MMP10,MMP7,MT-CO2,MT-CYB,NCAM2,NFKBIZ,NR4A1,NRGN,NUCKS1,PLEK2,PLK2,PPL,PSMB8,RELB,RGS2,SDC4,SERPINB5,SGK1,SLC2A4,SLC7A5,SNAI1,SOX9,SPARC,SPRY4,SREBF1,S…	79 (17)	14
BRCA1	-2.045	transcription regulator	Akt,BRCA1,ERK1/2,ESR1,GSK3B,JAK1,PGR,STAT3,TP53	2		1.225	2.83e-11	0.0131	ABHD2,ABLIM1,ACKR3,ACSL1,ACTA2,ADA,ALDH1A3,AR,ASS1,B2M,BMX,BTG1,BUB1,CCND1,CDH1,CDH11,CDKN1A,CDKN2A,CENPF,CMBL,CPT1B,CRABP2,CRACR2B,CRYAB,CXCL12,DDC,DDIT3,DDX21,DUSP2,EGR1,ELF5,ENAH,F3,FASN,FKBP1B,FN1,FOSB,GRB10,HES1,HMOX1,IL1RN,INPP4A,IPO7,ITGA2,ITGA6,KNL1,MAP1B,MSX2,MUC20,NEK2,NFKBIZ,NPC1,NQO1,PDLIM1,PEG10,PLK2,PPP1R1B,PPP3CA,PRKN,PSMB8,PTGES,PTPN11,SAMD11,SAMD9,SAMHD1,SCUBE2,SERPINB5,SERPINB8,…	96 (9)	9
CCR7		G-protein coupled receptor	Akt,Ap1,AR,CCR7,CDKN1B,CTNNB1,ERK1/2,EZH2,Focal adhesion kinase,FOXO1,Gsk3,GSK3B,JAG1,JINK1/2,JUN,MAP2K1/2,MAPK3,MTOR,NFkB (complex),Notch,NR4A1,RB1,RELA,SMAD1/5,STAT3,STK4,TERT	3		0.442	2.86e-11	0.0286	ABCG1,ACLY,ACTA2,ACTR3,AHR,AR,B2M,BRCA1,BUB1,CCND1,CD274,CDH1,CDH11,CENPE,CENPF,COL1A1,DAB2IP,DDIT3,DEGS1,DUSP4,EFNB2,EGR1,EHF,ERN1,F3,FASN,FKBP4,FN1,FOSB,GATA6,GSTA1,GSTA2,HES1,HSPB1,ICAM1,ID3,ITGA2,ITGA6,JAG1,LMAN1,MMP10,MRAS,MT-CYB,MTHFD2,NFKBIZ,NOS3,NPC1,NR4A1,PARP1,PIP5K1C,PLS3,PMEPA1,PPP1R1B,PPP3CA,PRKCA,PSMB8,PTGES,RASSF3,RBL1,RELB,RHOB,SDC4,SGK1,SLC2A4,SLC4A7,SLC7A11,SLC7A5,SOX9,SPRY2,SPR…	82 (27)	25
SHCBP1		other	Akt,Ap1,CCND1,CEBPB,CTNNB1,DUSP1,ERK,ERK1/2,EZH2,FOS,FOXO1,FOXO3,Gsk3,GSK3B,ITGB4,JUN,Mek,MTOR,NFkB (complex),NOS2,PGR,RB1,RELA,RUNX2,SHCBP1,STAT3	3	Inhibited	-3.109	3.51e-11	0.0496	ACLY,ACSL1,ACTA2,AHR,ALDH1A3,AR,B2M,BRCA1,BTG1,CCND1,CD274,CDCP1,CDH1,CDH11,CENPF,COL1A1,CPT1B,CRYAB,CXCL12,DAB2IP,DAPK1,DDC,DDX21,EGR1,EHF,ELF5,F3,FASN,FLNA,FOSB,GRB10,GSTA1,GSTA2,HES1,HRNR,HSPB1,ICAM1,ITGA2,ITGA6,JAG1,MDM2,MMP10,MSX2,MT-CYB,NEK2,NFKBIZ,NPC1,NR4A1,PARP1,PDLIM1,PIP5K1C,PPP1R1B,PPP3CA,PSMB8,RBL1,RCN1,RELB,SDC4,SERPINB5,SERPINB8,SGK1,SKP2,SLC2A4,SLC4A7,SLC7A5,SNAI1,SNTB2,SOX9,SPARC…	87 (26)	26
mir-17		microRNA	Akt,CREB1,EGFR,ERK1/2,ESR1,mir-17,NFkB (complex),Pkc(s),PRKCD,SRC,TERT	3		0.697	5e-11	0.0202	ABHD2,ABLIM1,ACKR3,ACTA2,AHR,AR,ARHGAP35,ASS1,ATM,B2M,BRCA1,C3orf52,CCND1,CDCP1,CDH1,CDKN1A,CENPF,COL1A1,CRABP2,CXCL12,EGR1,EHF,ENAH,FASN,FBN1,FEM1B,FN1,FOSB,FOXP1,GATA6,GRHL3,HMOX1,ICAM1,IL1RN,ITGA6,KNL1,LAPTM4B,LBH,LDLR,LIPG,MAP1B,MAST4,MDM2,MUC20,NEDD4,NOS3,OSR2,PALMD,PPP1R1B,PSMB8,PTGES,RELB,SAMD11,SAMD9,SAMHD1,SCUBE2,SDC4,SGK1,SLC25A36,SLC4A7,SLC7A11,SLC7A5,SNAI1,SOX9,SPRY4,TAP2,TGM2,TIMP1,T…	74 (11)	11
ADAM15		peptidase	ADAM15,Akt,AKT1,CTNNB1,EGFR,ERK1/2,GSK3B,HBEGF,HIF1A,ITGB4,Jnk,JUN,MAPK3,MET,MMP9,P38 MAPK,PARP1,PGR,RELA	3		-0.367	5.03e-11	0.0083	ACSL1,ACTA2,ADM,ALDH1A3,AR,B2M,BRCA1,BTG1,CCND1,CCNT1,CDCP1,CDH1,CDH11,CPT1B,DDC,DDIT3,DDX21,DGKA,EGR1,ELF5,F3,FASN,FLNA,FOSB,GRB10,GSTA1,GSTA2,HES1,HSPB1,ICAM1,ITGA6,KIFC2,MMP10,MMP7,MSX2,MT-CYB,NAT1,NFKBIZ,NPC1,NR4A1,NRP1,NUCKS1,PDLIM1,PEG10,PPP1R1B,PPP3CA,PSMB8,PTGES,REST,SDC4,SERPINB8,SLC2A4,SNTB2,SOX9,SPARC,SPRY4,TAP2,TCF4,TIMP1,TM4SF1,TMOD3,TNC,TNFRSF10A,TWIST1,UCK2,XPO5,ZEB2	67 (19)	18
HDAC7		transcription regulator	Akt,CREB1,EGFR,ERK1/2,ESR1,HDAC7,NFkB (complex),Pkc(s),PRKCD,SRC,TERT	3		0.117	5.42e-11	0.0181	ABHD2,ABLIM1,ACKR3,ACTA2,AHR,AR,ARHGAP35,ASS1,B2M,BRCA1,C3orf52,CCND1,CDCP1,CDH1,CDKN1A,CENPF,COL1A1,CRABP2,CXCL12,EGR1,EHF,ENAH,FASN,FBN1,FEM1B,FN1,FOSB,FOXP1,GATA6,GRHL3,HMOX1,ICAM1,IL1RN,ITGA6,KNL1,LAPTM4B,LBH,LDLR,LIPG,MAP1B,MAST4,MDM2,MUC20,NEDD4,NOS3,NR4A1,OSR2,PALMD,PPP1R1B,PSMB8,PTGES,RELB,SAMD11,SAMD9,SAMHD1,SCUBE2,SDC4,SGK1,SLC25A36,SLC4A7,SLC7A11,SLC7A5,SNAI1,SOX9,SPRY4,TAP2,TGM2,TIMP1…	73 (11)	11
NCOA3		transcription regulator	AR,EGFR,ESR1,Focal adhesion kinase,NCOA3,SRC,STAT5a/b	2		-1.524	5.88e-11	0.0025	ABHD2,ABLIM1,ACKR3,ACTA2,ACTR3,AHR,AR,ASS1,BUB1,CCND1,CDCP1,CDKN2A,CENPE,CENPF,CRABP2,CXCL12,DDIT3,DEGS1,EFNB2,EGR1,ENAH,ERN1,F3,FASN,FKBP4,HES1,ICAM1,ITGA6,KNL1,LMAN1,MAP1B,MDM2,MRAS,MTHFD2,MUC20,NEK2,NETO2,NPC1,PLIN2,PLS3,PMEPA1,PRKCA,RASSF3,RHOB,SAMD11,SAMD9,SAMHD1,SCUBE2,SERPINB5,SKP2,SLC25A36,SLC4A7,SLC7A5,SNAI1,SOX9,SREBF1,THBS1,TNFRSF10A,TTC9,UGT2B28,ZEB2,ZNF24	62 (7)	7
PLCE1		enzyme	AR,ERK1/2,NFkB (complex),PEA15,PLCE1,PRKD1,RELA	3	Inhibited	-2.61	6.72e-11	0.0016	ABCG1,ACTR3,AHR,B2M,BRCA1,BUB1,CD274,CDH1,CDKN1A,CENPE,CXCL12,DDIT3,DEGS1,EGR1,EHF,ERN1,FKBP4,FN1,FOSB,GSTA1,GSTA2,HMOX1,ITGA6,LMAN1,MRAS,MT-CYB,MTHFD2,NEK2,NPC1,PLS3,PMEPA1,PRKCA,PSMB8,PTGES,RASSF3,RELB,RHOB,SDC4,SERPINB5,SGK1,SKP2,SLC2A4,SLC7A11,SLC7A5,SNAI1,SOX9,SPRY4,TAP2,TGM2,THBS1,TIMP1,TWIST1,UGT2B28	53 (7)	4
CSNK2A2		kinase	Akt,AR,ATM,CEBPA,CSNK2A2,estrogen receptor,HDAC3,HIF1A,IGF1R,IKBKB,MAPK8,NFkB (complex),NKX3-1,PI3K (family),RELA,TLR9,USP7	3		-1.463	6.84e-11	0.0259	ABCG1,ACKR3,ACTA2,ACTR3,ADM,AGO1,AHR,BUB1,CCND1,CCNT1,CD274,CDH1,CDKN2A,CENPE,CNNM1,CNNM4,COL12A1,COL9A2,CXCL12,DEGS1,DGKA,EGR1,EHF,ERN1,F3,FGFR4,FKBP4,GSTA1,GSTA2,HMOX1,HSPB1,ICAM1,IRF9,ITGA6,JAG1,KIFC2,KRT19,LMAN1,MAP1B,MMP7,MRAS,MT-CO2,MT-CYB,MTHFD2,NCAM2,NEK2,NPC1,NUCKS1,OAS3,PLEK2,PLS3,PMEPA1,PPP1R1B,PPP2R2C,PRKCA,RASSF3,RELB,RGS2,RHOB,SDC4,SERPINB5,SGK1,SKIL,SKP2,SLC2A4,SLC4A7,SLC7A11,SLC7A…	79 (17)	16
GPI		enzyme	Ap1,BCL2L1,ERK1/2,GPI,HSF1,Jnk,JUN,MAPK8,MAPK9,NFkB (complex),PRKCD,RAC1,RELA,RHOA,RHOC,SRC (family)	3		-1.231	7.49e-11	0.0082	ACLY,AHR,B2M,BRCA1,C3orf52,CCND1,CD274,CDH1,CDKN1A,CDKN2A,COL1A1,CXCL12,DDIT3,ECM1,EGR1,EHF,FASN,FBN1,FEM1B,FN1,FOSB,FOXP1,GSTA1,GSTA2,HMOX1,HSPB1,ICAM1,IL1RN,IRF9,ITGA2,LBH,LDLR,LIPG,MAP2,MAST4,MMP10,MMP7,MT-CYB,NAT8L,NCOR1,NEDD4,NFKBIZ,NR4A1,OSR2,PALMD,PLIN2,PSMB8,RELB,SCD,SDC4,SGK1,SLC2A4,SLC4A7,SLC7A5,SNAI1,SOX9,SPRY4,SREBF1,STAT6,TAP2,TGM2,TNFRSF10A,TTC9,TWIST1,XPO5,ZEB2	66 (16)	16
NPY		other	CCND1,CDK4,CEBPB,CREB1,DUSP1,EGFR,EIF2A,ELK1,EP300,ERK,GSK3B,Hsp27,MET,MMP9,MTOR,NOS2,NPY,P38 MAPK,PGR,PPARGC1A,RELA,RUNX2,STAT1,STAT3,TERT,TP63	3	Inhibited	-2.712	7.54e-11	0.0489	ACLY,ACSL1,ACTA2,ADM,ALDH1A3,ALPK1,ARHGAP35,BRCA1,BTG1,BTNL9,CCND1,CD274,CDCP1,CDH11,CDKN2A,COL1A1,CSF1,CXCL12,DAPK1,DDC,DDIT3,DDX21,DGKA,EGR1,ELF5,F3,FASN,FBN1,FLNA,FN1,GATA6,GRB10,GSTA1,GSTA2,HES1,HLA-E,HMOX1,HRNR,HSPB1,ICAM1,ID3,IFI30,IGFBP7,IRF9,ITGA2,ITGA6,JAG1,KRT14,LAPTM4B,MDM2,MSX2,MT-CYB,MTHFD2,NFKBIZ,NOS3,NPC1,PARP1,PCK2,PDLIM1,PLA2G2A,PRKCA,PRNP,PTGES,RCN1,S100A7,SDC4,SERPINB5,SERPINB8…	85 (26)	25
LAMA3	-4.438	other	CCND1,CDK4,CEBPB,CREB1,DUSP1,EGFR,EIF2A,ELK1,EP300,ERK,GSK3B,Hsp27,LAMA3,MET,MMP9,MTOR,NOS2,P38 MAPK,PGR,PPARGC1A,RELA,RUNX2,STAT1,STAT3,TERT,TP63	3	Inhibited	-2.712	7.54e-11	0.0489	ACLY,ACSL1,ACTA2,ADM,ALDH1A3,ALPK1,ARHGAP35,BRCA1,BTG1,BTNL9,CCND1,CD274,CDCP1,CDH11,CDKN2A,COL1A1,CSF1,CXCL12,DAPK1,DDC,DDIT3,DDX21,DGKA,EGR1,ELF5,F3,FASN,FBN1,FLNA,FN1,GATA6,GRB10,GSTA1,GSTA2,HES1,HLA-E,HMOX1,HRNR,HSPB1,ICAM1,ID3,IFI30,IGFBP7,IRF9,ITGA2,ITGA6,JAG1,KRT14,LAPTM4B,MDM2,MSX2,MT-CYB,MTHFD2,NFKBIZ,NOS3,NPC1,PARP1,PCK2,PDLIM1,PLA2G2A,PRKCA,PRNP,PTGES,RCN1,S100A7,SDC4,SERPINB5,SERPINB8…	85 (26)	25
TNFRSF25		transmembrane receptor	CCND1,CDK4,CEBPB,CREB1,DUSP1,EGFR,EIF2A,ELK1,EP300,ERK,GSK3B,Hsp27,MET,MMP9,MTOR,NOS2,P38 MAPK,PGR,PPARGC1A,RELA,RUNX2,STAT1,STAT3,TERT,TNFRSF25,TP63	3	Inhibited	-2.712	7.54e-11	0.0489	ACLY,ACSL1,ACTA2,ADM,ALDH1A3,ALPK1,ARHGAP35,BRCA1,BTG1,BTNL9,CCND1,CD274,CDCP1,CDH11,CDKN2A,COL1A1,CSF1,CXCL12,DAPK1,DDC,DDIT3,DDX21,DGKA,EGR1,ELF5,F3,FASN,FBN1,FLNA,FN1,GATA6,GRB10,GSTA1,GSTA2,HES1,HLA-E,HMOX1,HRNR,HSPB1,ICAM1,ID3,IFI30,IGFBP7,IRF9,ITGA2,ITGA6,JAG1,KRT14,LAPTM4B,MDM2,MSX2,MT-CYB,MTHFD2,NFKBIZ,NOS3,NPC1,PARP1,PCK2,PDLIM1,PLA2G2A,PRKCA,PRNP,PTGES,RCN1,S100A7,SDC4,SERPINB5,SERPINB8…	85 (26)	25
MTM1		phosphatase	Akt,AR,CDKN1A,CDKN1B,CTNNB1,ERK1/2,EZH2,FOXO1,FOXO3,Gsk3,GSK3B,JUN,MTM1,MTOR,NFkB (complex),NR4A1,RB1,RELA,STAT3	3	Inhibited	-2.717	8.1e-11	0.0305	ABCG1,ACLY,ACTA2,ACTR3,AHR,AR,B2M,BRCA1,BUB1,CCND1,CD274,CDH1,CDH11,CDKN1A,CENPE,CENPF,COL1A1,CTSK,CXCL12,DAB2IP,DEGS1,EGR1,EHF,ERN1,F3,FASN,FKBP4,FOSB,GSTA1,GSTA2,ICAM1,ITGA6,JAG1,LMAN1,MMP10,MRAS,MT-CYB,MTHFD2,NEK2,NFKBIZ,NPC1,NR4A1,PIP5K1C,PLS3,PMEPA1,PPP1R1B,PPP3CA,PRKCA,PSMB8,RASSF3,RBL1,RELB,RHOB,SDC4,SERPINB5,SGK1,SKP2,SLC2A4,SLC4A7,SLC7A11,SLC7A5,SNAI1,SPRY2,SPRY4,SREBF1,SREBF2,TAP2,TGM2,…	78 (19)	18
SMARCA2		transcription regulator	Akt,CREB1,EGFR,ERK1/2,ESR1,NFkB (complex),Pkc(s),PRKCD,SMARCA2,SRC,TERT	3		-0.117	8.67e-11	0.0232	ABHD2,ABLIM1,ACKR3,ACTA2,AHR,AR,ARHGAP35,ASS1,B2M,BRCA1,C3orf52,CCND1,CDCP1,CDH1,CDKN1A,CENPF,COL1A1,CRABP2,CXCL12,EGR1,EHF,ENAH,FASN,FBN1,FEM1B,FN1,FOSB,FOXP1,GATA6,GRHL3,HMOX1,ICAM1,IL1RN,ITGA6,KNL1,LAPTM4B,LBH,LDLR,LIPG,MAP1B,MAST4,MDM2,MUC20,NEDD4,NOS3,OSR2,PALMD,PPP1R1B,PSMB8,PTGES,RELB,SAMD11,SAMD9,SAMHD1,SCUBE2,SDC4,SGK1,SLC25A36,SLC4A7,SLC7A11,SLC7A5,SNAI1,SOX9,SPRY4,TAGLN,TAP2,TGM2,TIMP1…	73 (11)	11
F10		peptidase	Ap1,BCL2,BCL2L1,CEBPA,EGFR,ERK1/2,F10,Focal adhesion kinase,Gsk3,Jnk,JUN,MAPK14,MAPK8,PXN,RELA,SMAD1/5,STAT3,TERT,TGFB1	3		0.985	8.87e-11	0.0318	AR,ATP2A2,B2M,BRCA1,CCND1,CD274,CDCP1,CDH1,CDKN1A,CDKN2A,COL1A1,CXCL12,DDIT3,DOCK4,ECM1,EFNB2,EGR1,ENPP1,F3,FASN,FBN1,FN1,FOSB,GATA6,GSTA1,GSTA2,HMOX1,ICAM1,ID3,ITGA2,ITGA6,JAG1,LTBP2,MAP2,MAPK13,MLXIP,MMP10,MMP7,MT-CYB,NFKBIZ,NOS3,NR4A1,NRP1,PMEPA1,PRKCA,PSMB8,PTGES,RHOB,SCD,SERPINB5,SLC2A4,SNAI1,SOX9,SPARC,SPRY4,SREBF1,TAGLN,TAP2,TGM2,TIMP1,TNC,TNFRSF10A,TNS4,TWIST1,XPO5,ZEB2	66 (19)	19
DANCR		other	Akt,CEBPB,CREB1,DANCR,EGFR,EIF2A,ELK1,EP300,Hsp27,MET,MMP9,MTOR,P38 MAPK,PGR,PPARGC1A,Smad2/3,STAT1,TERT,TP63	3	Activated	2.79	9.29e-11	0.0321	ACLY,ACSL1,ACTA2,ADM,ALDH1A3,ALPK1,ARHGAP35,BRCA1,BTG1,BTNL9,CD274,CDCP1,CDH1,CDKN2A,CSF1,CXCL12,DAPK1,DDC,DDIT3,DDX21,DGKA,EGR1,ELF5,F3,FASN,FBN1,FLNA,FN1,GATA6,GRB10,HES1,HLA-E,HMOX1,HSPB1,ICAM1,ID3,IFI30,IGFBP7,IRF9,ITGA2,ITGA6,JAG1,KRT14,LAPTM4B,MDM2,MSX2,MTHFD2,NOS3,NPC1,PCK2,PDLIM1,PLA2G2A,PPP1R1B,PRKCA,PRNP,PTGES,S100A7,SDC4,SERPINB5,SERPINB8,SLC4A7,SLC7A11,SNAI1,SNTB2,SOX9,SREBF1,SREBF2,T…	74 (19)	19
Focal adhesion kinase		group	Akt,CEBPB,CREB1,EGFR,EIF2A,ELK1,EP300,Focal adhesion kinase,Hsp27,MAPK3,MET,MMP9,MTOR,P38 MAPK,PGR,PPARGC1A,STAT1,TERT,TP63	3	Activated	2.557	1e-10	0.0302	ACLY,ACSL1,ACTA2,ADM,ALDH1A3,ALPK1,ARHGAP35,BRCA1,BTG1,BTNL9,CD274,CDCP1,CDKN1A,CDKN2A,CSF1,CXCL12,DAPK1,DDC,DDIT3,DDX21,DGKA,EFNB2,EGR1,ELF5,F3,FASN,FBN1,FLNA,FN1,GATA6,GRB10,HES1,HLA-E,HMOX1,HSPB1,ICAM1,ID3,IFI30,IGFBP7,IRF9,ITGA2,ITGA6,JAG1,KRT14,LAPTM4B,MDM2,MSX2,MTHFD2,NOS3,NPC1,PCK2,PDLIM1,PLA2G2A,PPP1R1B,PRKCA,PRNP,PTGES,S100A7,SDC4,SERPINB5,SERPINB8,SLC4A7,SLC7A11,SNTB2,SOX9,SREBF1,SREBF2…	74 (19)	19
FXN		kinase	Akt,CEBPB,CREB1,EGFR,EIF2A,ELK1,EP300,ERK1/2,Focal adhesion kinase,FXN,Hsp27,MET,MMP9,MTOR,P38 MAPK,PGR,PPARGC1A,RELA,SMAD1/5,STAT1,STAT3,TERT,TP63	3	Inhibited	-2.363	1.22e-10	0.0255	ACLY,ACSL1,ADM,ALDH1A3,ALPK1,ARHGAP35,B2M,BRCA1,BTG1,BTNL9,CDCP1,CDKN2A,CSF1,CXCL12,DAPK1,DDC,DDIT3,DDX21,DGKA,EFNB2,EGR1,ELF5,F3,FASN,FBN1,FLNA,FN1,FOSB,GATA6,GRB10,GSTA1,GSTA2,HES1,HLA-E,HMOX1,HSPB1,ID3,IFI30,IGFBP7,IRF9,ITGA6,JAG1,KRT14,LAPTM4B,MDM2,MSX2,MT-CYB,MTHFD2,NFKBIZ,NOS3,NPC1,PCK2,PDLIM1,PLA2G2A,PPP1R1B,PRKCA,PRNP,PSMB8,PTGES,S100A7,SDC4,SERPINB8,SGK1,SLC2A4,SLC4A7,SLC7A11,SNAI1,SNTB2…	79 (23)	22
MVP		other	Akt,CDKN1B,CEBPA,CTNNB1,ERK,ERK1/2,Focal adhesion kinase,FOS,ITGB4,Mek,MVP,PGR,PRKAA,RB1,RELA,SMAD1/5,STAT3,TERT	3		-1.588	1.26e-10	0.0207	ACSL1,ALDH1A3,AR,B2M,BRCA1,BTG1,CCND1,CD274,CDCP1,CDH1,CDH11,CDKN1A,CDKN2A,COL1A1,CPT1B,CRYAB,DDC,DDIT3,DDX21,EFNB2,EGR1,ELF5,F3,FASN,FN1,FOSB,GATA6,GRB10,GSTA1,GSTA2,HES1,HMOX1,HSPB1,ICAM1,ID3,ITGA6,MDM2,MSX2,MT-CYB,NFKBIZ,NOS3,NPC1,NR4A1,PDLIM1,PPP1R1B,PPP3CA,PSMB8,PTGES,RBL1,SERPINB5,SERPINB8,SGK1,SLC2A4,SNAI1,SNTB2,SOX9,SPARC,SPRY4,TAP2,TGFB3,TGM2,TIMP1,TM4SF1,TNS4,TWIST1,UCK2,ZEB2	67 (18)	17
ESR1		ligand-dependent nuclear receptor	Akt,CREB1,EGFR,ERK1/2,ESR1,NFkB (complex),Pkc(s),PRKCD,SRC,TERT	2		-0.236	1.28e-10	0.0253	ABHD2,ABLIM1,ACKR3,ACTA2,AHR,AR,ARHGAP35,ASS1,B2M,BRCA1,C3orf52,CCND1,CDCP1,CDH1,CDKN1A,CENPF,COL1A1,CRABP2,CXCL12,EGR1,EHF,ENAH,FASN,FBN1,FEM1B,FN1,FOSB,FOXP1,GATA6,GRHL3,HMOX1,ICAM1,IL1RN,ITGA6,KNL1,LAPTM4B,LBH,LDLR,LIPG,MAP1B,MAST4,MDM2,MUC20,NEDD4,NOS3,OSR2,PALMD,PPP1R1B,PSMB8,PTGES,RELB,SAMD11,SAMD9,SAMHD1,SCUBE2,SDC4,SGK1,SLC25A36,SLC4A7,SLC7A11,SLC7A5,SNAI1,SOX9,SPRY4,TAP2,TGM2,TIMP1,TNC,T…	72 (10)	10
BMPR2		kinase	Akt,BMPR2,CEBPB,CREB1,EGFR,EIF2A,ELK1,EP300,Hsp27,MET,MMP9,MTOR,NOS3,P38 MAPK,PGR,PPARGC1A,SMAD1,SMAD1/5,STAT1,TERT,TP63	3	Activated	2.692	1.6e-10	0.0305	ACLY,ACSL1,ACTA2,ADM,ALDH1A3,ALPK1,ARHGAP35,BRCA1,BTG1,BTNL9,CD274,CDCP1,CDKN2A,CLIC4,COL1A1,CSF1,CXCL12,DAPK1,DDC,DDIT3,DDX21,DGKA,EGR1,ELF5,F3,FASN,FBN1,FLNA,FN1,GATA6,GRB10,HES1,HLA-E,HMOX1,HSPB1,ICAM1,ID3,IFI30,IGFBP7,IRF9,ITGA2,ITGA6,JAG1,KRT14,LAPTM4B,MDM2,MSX2,MTHFD2,NOS3,NPC1,PCK2,PDLIM1,PLA2G2A,PPP1R1B,PRKCA,PRNP,PTGES,S100A7,SDC4,SERPINB5,SERPINB8,SLC4A7,SLC7A11,SNTB2,SOX9,SREBF1,SREBF2…	73 (21)	21
GRB2		other	Akt,AR,ARF1,CDKN1B,CTNNB1,EZH2,FOXO1,FOXO3,GRB2,Gsk3,GSK3B,JUN,MMP9,MTOR,NFkB (complex),NR4A1,RB1,RELA,RHOC,STAT3	3	Inhibited	-2.828	1.74e-10	0.0239	ABCG1,ACLY,ACTA2,ACTR3,AHR,AR,BUB1,CCND1,CD274,CDH1,CDH11,CENPE,CENPF,COL1A1,CXCL12,DAB2IP,DDIT3,DEGS1,EGR1,EHF,ERN1,F3,FASN,FKBP4,GSTA1,GSTA2,ICAM1,ITGA6,JAG1,LMAN1,MMP10,MRAS,MT-CYB,MTHFD2,NAT8L,NEK2,NFKBIZ,NPC1,NR4A1,PIP5K1C,PLS3,PMEPA1,PPP1R1B,PPP3CA,PRKCA,PTGES,RASSF3,RBL1,RELB,RHOB,SDC4,SERPINB5,SGK1,SKP2,SLC2A4,SLC4A7,SLC7A11,SLC7A5,SNAI1,SOX9,SPRY2,SREBF1,SREBF2,TGM2,TIMP1,TNC,TNFRSF10A,T…	72 (20)	19
RAF1		kinase	Akt,AR,DUSP1,ELK1,Jnk,JUN,MAPK1,MAPK3,NFkB (complex),RAF1,RELA,SP1,TCF,TP53,YAP1	3		-0.834	1.97e-10	0.0443	ABCG1,ABHD2,ACTA2,ACTR3,ADA,AHR,ALDH1A3,AR,BMX,BRCA1,BUB1,CCND1,CD274,CDKN1A,CDKN2A,CENPE,CENPF,CMBL,COL1A1,CRACR2B,CRYAB,CXCL12,DDIT3,DEGS1,DUSP2,EGR1,EHF,ERN1,F3,FASN,FKBP1B,FKBP4,FN1,FOSB,GSTA1,GSTA2,ICAM1,IL1RN,INPP4A,IPO7,ITGA6,LMAN1,MDM2,MMP10,MMP7,MRAS,MT-CYB,MTHFD2,NFKBIZ,NPC1,NR4A1,PARP1,PEG10,PLK2,PLS3,PMEPA1,PPP1R1B,PPP3CA,PRKCA,PRKN,PTGES,PTPN11,RASSF3,RELB,RHOB,SDC4,SERPINB5,SGK1,SKP…	92 (15)	14
TFF2		other	Akt,AR,CEBPA,ELK1,ERK1/2,Focal adhesion kinase,GJA1,Jnk,JUN,RELA,SMAD1/5,Smad2/3,SP1,STAT3,TERT,TFF2,TP53	3		0.206	1.97e-10	0.0415	ABCG1,ABHD2,ACTA2,ACTR3,ADA,ALDH1A3,AR,B2M,BMX,BRCA1,BUB1,CCND1,CD274,CDKN2A,CENPE,CENPF,CMBL,COL1A1,CRACR2B,CRYAB,CXCL12,DDIT3,DEGS1,DUSP2,EFNB2,EGR1,ERN1,F3,FASN,FKBP1B,FKBP4,FN1,FOSB,GATA6,GSTA1,GSTA2,HMOX1,ICAM1,ID3,IL1RN,INPP4A,IPO7,ITGA6,LMAN1,MDM2,MMP10,MRAS,MT-CYB,MTHFD2,NFKBIZ,NOS3,NPC1,NR4A1,PEG10,PLK2,PLS3,PMEPA1,PPP1R1B,PPP3CA,PRKCA,PRKN,PSMB8,PTGES,PTPN11,RASSF3,RHOB,SERPINB5,SGK1,SK…	94 (17)	16
CXCR2		G-protein coupled receptor	Akt,AR,CEBPA,CXCR2,ELK1,ERK1/2,Focal adhesion kinase,GJA1,Jnk,JUN,RELA,SMAD1/5,Smad2/3,SP1,STAT3,TERT,TP53	3		0.206	2.1e-10	0.0428	ABCG1,ABHD2,ACTA2,ACTR3,ADA,ALDH1A3,AR,B2M,BMX,BRCA1,BUB1,CCND1,CD274,CDKN2A,CENPE,CENPF,CMBL,COL1A1,CRACR2B,CRYAB,CXCL12,DDIT3,DEGS1,DUSP2,EFNB2,EGR1,ERN1,F3,FASN,FKBP1B,FKBP4,FN1,FOSB,GATA6,GSTA1,GSTA2,HMOX1,ICAM1,ID3,IL1RN,INPP4A,IPO7,ITGA6,LMAN1,MDM2,MMP10,MRAS,MT-CYB,MTHFD2,NFKBIZ,NOS3,NPC1,NR4A1,PEG10,PLK2,PLS3,PMEPA1,PPP1R1B,PPP3CA,PRKCA,PRKN,PSMB8,PTGES,PTPN11,RASSF3,RHOB,SERPINB5,SGK1,SK…	94 (17)	16
PRKAA1		kinase	Akt,BCL2L1,CDKN1B,CTNNB1,ERK1/2,EZH2,FOXO1,FOXO3,Gsk3,GSK3B,JUN,MAPK3,Mek,MTOR,NFkB (complex),NR4A1,PPP2CA,PRKAA1,RB1,RELA,STAT3	3	Activated	2.357	2.36e-10	0.0449	ACKR3,ACLY,ACTA2,AHR,AR,B2M,BRCA1,BTG1,CCND1,CD274,CDCP1,CDH1,CDH11,CDKN1A,CENPF,COL1A1,CRYAB,CXCL12,DAB2IP,ECM1,EGR1,EHF,F3,FASN,FN1,FOSB,GSTA1,GSTA2,HSPB1,ICAM1,ITGA6,JAG1,MAGEA4,MAP2,MDM2,MMP10,MMP16,MT-CYB,NEK2,NFKBIZ,NR4A1,PIP5K1C,PLA2G2A,PMEPA1,PPP1R1B,PPP3CA,PSMB8,RBL1,RELB,RGS2,SDC4,SERPINB5,SGK1,SKP2,SLC2A4,SLC4A7,SLC7A5,SNAI1,SOX9,SPRY2,SPRY4,SREBF1,SREBF2,TAP2,TGM2,THBS1,TNC,TNFRSF10A,…	72 (21)	20
MAPK8		kinase	Akt,Ap1,AR,BCL2L1,ELK1,HIF1A,Jnk,JUN,MAPK8,Smad2/3,SP1,TCF,TP53,YAP1	3		-0.105	2.68e-10	0.0385	ABCG1,ABHD2,ACTR3,ADA,ADM,ALDH1A3,AR,BMX,BRCA1,BUB1,CCND1,CCNT1,CD274,CDKN1A,CDKN2A,CENPE,CENPF,CMBL,COL1A1,CRACR2B,CRYAB,CXCL12,DDIT3,DEGS1,DUSP2,ECM1,EGR1,ERN1,F3,FASN,FKBP1B,FKBP4,FN1,FOSB,HMOX1,HSPB1,ICAM1,IL1RN,INPP4A,IPO7,ITGA2,ITGA6,KIFC2,LMAN1,MAP2,MDM2,MMP10,MMP7,MRAS,MTHFD2,NFKBIZ,NPC1,NR4A1,NUCKS1,PEG10,PLK2,PLS3,PMEPA1,PPP1R1B,PPP3CA,PRKCA,PRKN,PTGES,PTPN11,RASSF3,RHOB,SDC4,SERPINB5,S…	91 (14)	14
CXCL10		cytokine	AKT1,CTNNB1,CXCL10,DUSP1,ERBB2,ERK1/2,Focal adhesion kinase,FOS,FOXO1,FOXO3,Hsp27,ITGB4,Jnk,MAP2K1/2,MAPK1,MAPK3,Mek,MMP14,NFkB (complex),PGR,PI3K (complex),RAF1,RB1,Rsk,SMAD1/5,TERT	3	Inhibited	-2.363	3.05e-10	0.027	ACSL1,AHR,ALDH1A3,ANGPT2,B2M,BCAM,BRCA1,BTG1,CCND1,CDC27,CDCP1,CDH1,CDH11,CDKN1A,CENPF,COL1A1,CPT1B,CRYAB,CSF1,CXCL12,DAPK1,DDC,DDIT3,DDX21,DUSP4,EFNB2,EGR1,EHF,ELF5,FASN,FN1,GATA6,GRB10,HES1,HSPB1,ICAM1,ID3,ITGA6,LTBP2,MAPK13,MDM2,MLXIP,MSX2,NEK2,NOS3,NPC1,NR4A1,PARP1,PDLIM1,PLA2G2A,PMEPA1,POLK,POLR1B,PPP3CA,PSMB8,PTGES,RBL1,RELB,SDC4,SERPINB8,SGK1,SKP2,SLC4A7,SLC7A5,SLCO2A1,SNAI1,SNTB2,SOX9,SPA…	79 (26)	23
CBL		transcription regulator	AR,CBL,EGFR,TGFB1	2		-1.511	4.08e-10	0.0064	ABCG1,ACTA2,ACTR3,AR,BUB1,CCND1,CDCP1,CDH1,CDKN1A,CENPE,COL1A1,CXCL12,DDIT3,DEGS1,DOCK4,ENPP1,ERN1,F3,FASN,FBN1,FKBP4,FN1,ICAM1,ITGA2,JAG1,LMAN1,LTBP2,MAPK13,MLXIP,MMP10,MRAS,MTHFD2,NEK2,NPC1,NRP1,PLS3,PRKCA,PTGES,RASSF3,SCD,SKP2,SLC7A11,SNAI1,SOX9,SPARC,TAGLN,TGM2,THBS1,TIMP1,TNC,TWIST1,UGT2B28,ZEB2	53 (4)	4
MAP2K7		kinase	Akt,Ap1,AR,ELK1,HIF1A,Jnk,JUN,MAP2K7,Smad2/3,SP1,TCF,TP53,YAP1	3		0.318	4.38e-10	0.0387	ABCG1,ABHD2,ACTR3,ADA,ADM,ALDH1A3,AR,BMX,BRCA1,BUB1,CCND1,CCNT1,CD274,CDKN2A,CENPE,CENPF,CMBL,COL1A1,CRACR2B,CRYAB,CXCL12,DDIT3,DEGS1,DUSP2,EGR1,ERN1,F3,FASN,FKBP1B,FKBP4,FN1,FOSB,HMOX1,HSPB1,ICAM1,IL1RN,INPP4A,IPO7,ITGA2,ITGA6,KIFC2,LMAN1,MDM2,MMP10,MMP7,MRAS,MTHFD2,NFKBIZ,NPC1,NR4A1,NUCKS1,PEG10,PLK2,PLS3,PMEPA1,PPP1R1B,PPP3CA,PRKCA,PRKN,PTGES,PTPN11,RASSF3,RHOB,SDC4,SERPINB5,SGK1,SKP2,SLC16A1,…	89 (13)	13
SGK1	3.072	kinase	AR,CDKN1A,ERK1/2,FOXO1,IKK (complex),NFkB (complex),NR3C1,RELA,SGK1	3		-0.13	4.75e-10	0.0162	ABCG1,ACTA2,ACTR3,AHR,B2M,BRCA1,BUB1,CCND1,CD274,CDH1,CDKN1A,CDKN2A,CENPE,CENPF,CTSK,DDIT3,DEGS1,EGR1,EHF,ERN1,FKBP4,FN1,FOSB,GSTA1,GSTA2,HMOX1,ITGA6,JAG1,LMAN1,MRAS,MT-CYB,MTHFD2,NEK2,NPC1,PLS3,PMEPA1,PRKCA,PSMB8,PTGES,RASSF3,RBL1,RELB,RHOB,SDC4,SERPINB5,SKP2,SLC2A4,SLC7A11,SLC7A5,SNAI1,SPRY2,SPRY4,TAP2,TGM2,THBS1,TIMP1,TOP2A,TWIST1,UGT2B28	59 (9)	7
IL9		cytokine	Ap1,CEBPA,ERK1/2,ESR1,Focal adhesion kinase,GJA1,IL9,protein phosphatase,RELA,SMAD1/5,STAT3,STAT5B,TERT	3		-1.291	4.9e-10	0.0244	ABHD2,ABLIM1,ACKR3,ACTA2,AR,ASS1,B2M,BRCA1,CCND1,CD274,CDH1,CDKN1A,CDKN2A,CENPF,CRABP2,CXCL12,DDIT3,EFNB2,EGR1,ENAH,FN1,FOSB,GATA6,GSTA1,GSTA2,HMOX1,ICAM1,ID3,ITGA2,KNL1,MAP1B,MDM2,MT-CYB,MUC20,NFKBIZ,NOS3,PSMB8,PTGES,SAMD11,SAMD9,SAMHD1,SCUBE2,SERPINB5,SGK1,SLC25A36,SLC2A4,SLC7A11,SLC7A5,SNAI1,SOX9,SPRY4,TAP2,TGM2,THBS1,TIMP1,TNFRSF10A,TNS4,TTC9,TWIST1,ZNF24	60 (13)	11
EIF2AK3		kinase	AR,CDKN1A,EIF2AK3,ERK1/2,ESR1,FOXO1,FOXO3,NFkB (complex),STAT1	3		0.346	4.93e-10	0.0294	ABCG1,ABHD2,ABLIM1,ACKR3,ACTA2,ACTR3,AHR,ALPK1,ASS1,B2M,BRCA1,BTNL9,BUB1,CD274,CDH1,CDKN1A,CDKN2A,CENPE,CENPF,CRABP2,CTSK,DDIT3,DEGS1,EGR1,EHF,ENAH,ERN1,FKBP4,FOSB,HLA-E,HMOX1,ICAM1,IFI30,IRF9,ITGA6,JAG1,KNL1,LMAN1,MAP1B,MDM2,MRAS,MTHFD2,MUC20,NEK2,NPC1,PLS3,PMEPA1,PRKCA,PSMB8,PTGES,RASSF3,RBL1,RELB,RHOB,SAMD11,SAMD9,SAMHD1,SCUBE2,SDC4,SERPINB5,SGK1,SKP2,SLC25A36,SNAI1,SPRY2,SPRY4,TAP2,TGM2,THBS1…	75 (9)	8
CRP		other	AKT1,Ap1,CEBPA,CRP,ERK1/2,Focal adhesion kinase,GJA1,NOS3,PXN,RELA,SERPINE1,SMAD1/5,STAT3,TERT,TGFB1	3		1.313	5.94e-10	0.0415	ACTA2,AR,B2M,BRCA1,CCND1,CD274,CDH1,CDKN1A,CDKN2A,COL1A1,CXCL12,DDIT3,DOCK4,EFNB2,EGR1,ENPP1,F3,FBN1,FN1,FOSB,GATA6,GSTA1,GSTA2,HMOX1,ICAM1,ID3,ITGA2,JAG1,LTBP2,MAPK13,MLXIP,MMP10,MT-CYB,NFKBIZ,NOS3,NRP1,PMEPA1,PRKCA,PSMB8,PTGES,RHOB,SCD,SERPINB5,SGK1,SLC2A4,SLC4A7,SNAI1,SOX9,SPARC,SPRY4,TAGLN,TAP2,TGM2,THBS1,TIMP1,TNC,TNS4,TWIST1	58 (15)	14
ERRFI1		other	Akt,AR,CDKN1A,EGFR,ERRFI1,EZH2,FOXO1,FOXO3,Gsk3,GSK3B,HBEGF,HIF1A,ITGB4,MET,MTOR,P38 MAPK,PARP1,PGR,RB1,STAT3	3	Inhibited	-2.012	6.17e-10	0.0406	ABCG1,ACLY,ACSL1,ACTR3,ADM,ALDH1A3,AR,BTG1,BUB1,CCNT1,CDCP1,CDH11,CDKN1A,CENPE,CENPF,CPT1B,CTSK,DAB2IP,DDC,DDIT3,DDX21,DEGS1,DGKA,EGR1,ELF5,ERN1,F3,FASN,FKBP4,FLNA,GRB10,HES1,HSPB1,ICAM1,ITGA6,JAG1,KIFC2,LMAN1,MRAS,MSX2,MTHFD2,NAT1,NEK2,NRP1,NUCKS1,PDLIM1,PEG10,PIP5K1C,PLS3,PMEPA1,PPP1R1B,PRKCA,PTGES,RASSF3,RBL1,REST,RHOB,SERPINB5,SERPINB8,SGK1,SKP2,SLC4A7,SLC7A11,SNAI1,SNTB2,SOX9,SPARC,SPRY2,SRE…	80 (20)	19
CCN5		growth factor	Akt,AR,CCN5,ELK1,Jnk,JUN,Smad2/3,SP1,TCF,TP53,YAP1	3		-0.655	6.17e-10	0.0356	ABCG1,ABHD2,ACTA2,ACTR3,ADA,ALDH1A3,AR,BMX,BRCA1,BUB1,CCND1,CDH1,CDKN2A,CENPE,CENPF,CMBL,COL1A1,CRACR2B,CRYAB,CXCL12,DDIT3,DEGS1,DUSP2,EGR1,ERN1,F3,FASN,FKBP1B,FKBP4,FN1,FOSB,HMOX1,ICAM1,IGFBP7,IL1RN,INPP4A,IPO7,ITGA6,LMAN1,MDM2,MMP10,MMP7,MRAS,MTHFD2,NFKBIZ,NPC1,NR4A1,PEG10,PLK2,PLS3,PMEPA1,PPP1R1B,PPP3CA,PRKCA,PRKN,PTGES,PTPN11,RASSF3,RHOB,SERPINB5,SGK1,SKP2,SLC16A1,SLC4A7,SLC7A11,SON,SOX9,SPAR…	84 (11)	11
P38 MAPK		group	Akt,CEBPB,CREB1,EGFR,EIF2A,ELK1,EP300,Hsp27,MET,MMP9,MTOR,P38 MAPK,PGR,PPARGC1A,STAT1,TERT,TP63	2	Inhibited	-2.967	6.31e-10	0.0494	ACLY,ACSL1,ACTA2,ADM,ALDH1A3,ALPK1,ARHGAP35,BRCA1,BTG1,BTNL9,CD274,CDCP1,CDKN2A,CSF1,CXCL12,DAPK1,DDC,DDIT3,DDX21,DGKA,EGR1,ELF5,F3,FASN,FBN1,FLNA,FN1,GATA6,GRB10,HES1,HLA-E,HMOX1,HSPB1,ICAM1,ID3,IFI30,IGFBP7,IRF9,ITGA2,ITGA6,JAG1,KRT14,LAPTM4B,MDM2,MSX2,MTHFD2,NOS3,NPC1,PCK2,PDLIM1,PLA2G2A,PPP1R1B,PRKCA,PRNP,PTGES,S100A7,SDC4,SERPINB5,SERPINB8,SLC4A7,SLC7A11,SNTB2,SOX9,SREBF1,SREBF2,TAGLN,TGFB3,…	71 (17)	17
TAB2		other	AMPK,Ap1,ERK1/2,IKBKB,MAPK8,MTOR,NFkB (complex),RELA,TAB2,TP73	3		-1.664	6.7e-10	0.0094	ACLY,ACTA2,ADA,AHR,AR,B2M,BRCA1,CCND1,CD274,CDKN1A,COL5A2,CRYAB,CXCL12,DDIT3,DGKA,EHF,FASN,FKBP1B,FN1,FOSB,GSTA1,GSTA2,HMOX1,INPP4A,ITGA2,MDK,MDM2,MFAP3,MIR22HG,MMP7,MT-CO1,MT-CYB,NRGN,PLK2,PPL,PSMB8,PTGES,RELB,SDC4,SGK1,SLC2A4,SLC7A5,SOX9,SPRY4,SREBF1,SREBF2,TAP2,TGM2,THBS1,TIMP1,TNC,TWIST1	52 (10)	9
MAPK14		kinase	BCL2,EGFR,Gsk3,MAPK14,RELA,TGFB1	2		-0.146	7.47e-10	0.0157	ACTA2,AR,ATP2A2,CCND1,CD274,CDCP1,CDH1,CDKN1A,COL1A1,DDIT3,DOCK4,EGR1,ENPP1,F3,FASN,FBN1,FN1,GSTA1,GSTA2,ICAM1,ITGA2,ITGA6,JAG1,LTBP2,MAPK13,MLXIP,MMP10,MT-CYB,NRP1,PMEPA1,PRKCA,PTGES,RHOB,SCD,SERPINB5,SGK1,SLC2A4,SNAI1,SOX9,SPARC,SREBF1,TAGLN,TGM2,TIMP1,TNC,TWIST1,ZEB2	47 (6)	6
DGKH		kinase	Akt,AR,DGKH,ELK1,HIF1A,Jnk,JUN,Smad2/3,SP1,TCF,TP53,YAP1	3		0.213	8.59e-10	0.0472	ABCG1,ABHD2,ACTR3,ADA,ADM,ALDH1A3,AR,BMX,BRCA1,BUB1,CCND1,CCNT1,CD274,CDKN2A,CENPE,CENPF,CMBL,COL1A1,CRACR2B,CRYAB,CXCL12,DDIT3,DEGS1,DUSP2,EGR1,ERN1,F3,FASN,FKBP1B,FKBP4,FN1,FOSB,HMOX1,HSPB1,ICAM1,IL1RN,INPP4A,IPO7,ITGA6,KIFC2,LMAN1,MDM2,MMP10,MMP7,MRAS,MTHFD2,NFKBIZ,NPC1,NR4A1,NUCKS1,PEG10,PLK2,PLS3,PMEPA1,PPP1R1B,PPP3CA,PRKCA,PRKN,PTGES,PTPN11,RASSF3,RHOB,SDC4,SERPINB5,SGK1,SKP2,SLC16A1,SLC4A7…	88 (12)	11
MAP2K4		kinase	Akt,AR,ELK1,HIF1A,Jnk,JUN,MAP2K4,Smad2/3,SP1,TCF,TP53,YAP1	3		0.213	9.13e-10	0.0483	ABCG1,ABHD2,ACTR3,ADA,ADM,ALDH1A3,AR,BMX,BRCA1,BUB1,CCND1,CCNT1,CD274,CDKN2A,CENPE,CENPF,CMBL,COL1A1,CRACR2B,CRYAB,CXCL12,DDIT3,DEGS1,DUSP2,EGR1,ERN1,F3,FASN,FKBP1B,FKBP4,FN1,FOSB,HMOX1,HSPB1,ICAM1,IL1RN,INPP4A,IPO7,ITGA6,KIFC2,LMAN1,MDM2,MMP10,MMP7,MRAS,MTHFD2,NFKBIZ,NPC1,NR4A1,NUCKS1,PEG10,PLK2,PLS3,PMEPA1,PPP1R1B,PPP3CA,PRKCA,PRKN,PTGES,PTPN11,RASSF3,RHOB,SDC4,SERPINB5,SGK1,SKP2,SLC16A1,SLC4A7…	88 (12)	11
Cyclin A		group	Akt,AR,BCL2L1,CDC25B,CDK1,Cyclin A,RB1	3	Inhibited	-2.846	9.16e-10	0.0011	ABCG1,ACTA2,ACTR3,BUB1,CDKN1A,CDKN2A,CENPE,CXCL12,DEGS1,ECM1,EGR1,ERN1,F3,FKBP4,FN1,ITGA6,LMAN1,MAP2,MRAS,MTHFD2,NEK2,NPC1,PLS3,PMEPA1,PPP1R1B,PRKCA,RASSF3,RBL1,RHOB,SERPINB5,SGK1,SKP2,SLC4A7,SLC7A11,SNAI1,TIMP1,TNC,TNFRSF10A,UGT2B28,ZEB2	40 (7)	4
FZR1		kinase	Akt,AR,ELK1,FZR1,HIF1A,Jnk,JUN,Smad2/3,SP1,TCF,TP53,YAP1	3		-0.213	9.7e-10	0.0485	ABCG1,ABHD2,ACTR3,ADA,ADM,ALDH1A3,AR,BMX,BRCA1,BUB1,CCND1,CCNT1,CD274,CDKN2A,CENPE,CENPF,CMBL,COL1A1,CRACR2B,CRYAB,CXCL12,DDIT3,DEGS1,DUSP2,EGR1,ERN1,F3,FASN,FKBP1B,FKBP4,FN1,FOSB,HMOX1,HSPB1,ICAM1,IL1RN,INPP4A,IPO7,ITGA6,KIFC2,LMAN1,MDM2,MMP10,MMP7,MRAS,MTHFD2,NFKBIZ,NPC1,NR4A1,NUCKS1,PEG10,PLK2,PLS3,PMEPA1,PPP1R1B,PPP3CA,PRKCA,PRKN,PTGES,PTPN11,RASSF3,RHOB,SDC4,SERPINB5,SGK1,SKP2,SLC16A1,SLC4A7…	88 (12)	12
G protein alphai		group	Akt,Ap1,AR,CEBPA,ERK1/2,Focal adhesion kinase,G protein alphai,GPIIB-IIIA,NFkB (complex),RELA,SMAD1/5,STAT3,STK4,TERT	3		1.524	1.36e-09	0.0351	ABCG1,ACTR3,AHR,AR,B2M,BRCA1,BUB1,CD274,CDKN1A,CDKN2A,CENPE,DDIT3,DEGS1,EFNB2,EGR1,EHF,ERN1,F3,FKBP4,FN1,FOSB,GATA6,GSTA1,GSTA2,ICAM1,ID3,ITGA2,ITGA6,LMAN1,MRAS,MT-CYB,MTHFD2,NEK2,NFKBIZ,NOS3,NPC1,PLS3,PMEPA1,PPP1R1B,PRKCA,PSMB8,PTGES,RASSF3,RELB,RHOB,SDC4,SGK1,SKP2,SLC2A4,SLC4A7,SLC7A11,SLC7A5,SNAI1,SOX9,SPRY4,TAP2,TGM2,TIMP1,TNC,TNS4,TWIST1,UGT2B28	62 (14)	11
FOXO1		transcription regulator	AR,CDKN1A,ERK1/2,FOXO1	2		1.155	1.53e-09	0.007	ABCG1,ACTA2,ACTR3,B2M,BRCA1,BUB1,CCND1,CDH1,CDKN1A,CDKN2A,CENPE,CENPF,CTSK,CXCL12,DDIT3,DEGS1,EGR1,ERN1,FKBP4,FOSB,ICAM1,ITGA6,JAG1,LMAN1,MRAS,MTHFD2,NEK2,NPC1,PLS3,PMEPA1,PRKCA,PSMB8,PTGES,RASSF3,RBL1,RHOB,SERPINB5,SGK1,SKP2,SLC7A11,SNAI1,SPRY2,SPRY4,TAP2,THBS1,TIMP1,TOP2A,UGT2B28	48 (4)	4
GSTP1		enzyme	Akt,AR,ELK1,GSTP1,Jnk,JUN,Smad2/3,SP1,TCF,TP53,YAP1	3		-0.111	1.76e-09	0.0385	ABCG1,ABHD2,ACTA2,ACTR3,ADA,ALDH1A3,AR,BMX,BRCA1,BUB1,CCND1,CDKN2A,CENPE,CENPF,CMBL,COL1A1,CRACR2B,CRYAB,CXCL12,DDIT3,DEGS1,DUSP2,EGR1,ERN1,F3,FASN,FKBP1B,FKBP4,FN1,FOSB,HMOX1,ICAM1,IL1RN,INPP4A,IPO7,ITGA6,LMAN1,MDM2,MMP10,MMP7,MRAS,MTHFD2,NFKBIZ,NPC1,NQO1,NR4A1,PEG10,PLK2,PLS3,PMEPA1,PPP1R1B,PPP3CA,PRKCA,PRKN,PTGES,PTPN11,RASSF3,RHOB,SERPINB5,SGK1,SKP2,SLC16A1,SLC4A7,SLC7A11,SON,SOX9,SPATA18,STX…	81 (11)	11
CDCP1	-2.066	other	Akt,CDCP1,CTNNB1,ERK,ERK1/2,ESR1,Focal adhesion kinase,Gsk3,Jnk,MAP2K1/2,MAPK3,MYD88,NFkB (complex),PRKCD,PTEN,PTK2,RB1,Sfk,STAT3,YAP1	3		0.956	2.35e-09	0.0486	ABHD2,ABLIM1,ACKR3,ACTA2,AHR,AR,ASS1,B2M,C3orf52,CCND1,CD274,CDH11,CDKN1A,CDKN2A,CENPF,COL1A1,CRABP2,CXCL12,DDIT3,DUSP4,EFNB2,EHF,ENAH,FASN,FBN1,FEM1B,FOXP1,HSPB1,ICAM1,IL1RN,JAG1,KNL1,LBH,LDLR,LIPG,MAP1B,MAST4,MDM2,MUC20,NEDD4,NEK2,NFKBIZ,NR4A1,OSR2,PALMD,PPP1R1B,PPP3CA,PSMB8,PTGES,RBL1,RELB,SAMD11,SAMD9,SAMHD1,SCUBE2,SDC4,SLC25A36,SLC4A7,SLC7A11,SPRY4,SREBF1,TAP2,TGM2,TNC,TNFRSF10A,TNS4,TTC9,TW…	70 (20)	17
PRKCZ		kinase	AR,ARHGDIA,ELK1,Jnk,JUN,KDM1A,KDM5A,KDM5B,PRKCZ,RHOA,Smad2/3,SP1,TP53	3		-0.853	2.66e-09	0.0382	ABCG1,ABHD2,ACTA2,ACTR3,ADA,ALDH1A3,AR,ARNTL2,BMX,BRCA1,BUB1,CCND1,CDKN1A,CDKN2A,CENPE,CLCF1,CMBL,COL1A1,CRACR2B,CRYAB,CSGALNACT1,CXCL12,DDIT3,DEGS1,EGR1,ERN1,FASN,FJX1,FKBP1B,FKBP4,FN1,FOSB,HMOX1,ICAM1,IL1RN,INPP4A,IPO7,ITGA6,KHDRBS3,KLHDC10,LCK,LCP1,LIMCH1,LMAN1,MAP2,MMP10,MMP7,MRAS,MSX2,MT1F,MTHFD2,NDE1,NFKBIZ,NPC1,PEG10,PLK2,PMEPA1,PPP3CA,PRKCA,PRKN,PSAT1,PSD3,PTGES,PTPN11,RASSF3,RBL1,RHOB,SE…	88 (13)	12
Jnk		group	Akt,AR,ELK1,Jnk,JUN,Smad2/3,SP1,TCF,TP53,YAP1	2		0.224	3.48e-09	0.0475	ABCG1,ABHD2,ACTA2,ACTR3,ADA,ALDH1A3,AR,BMX,BRCA1,BUB1,CCND1,CDKN2A,CENPE,CENPF,CMBL,COL1A1,CRACR2B,CRYAB,CXCL12,DDIT3,DEGS1,DUSP2,EGR1,ERN1,F3,FASN,FKBP1B,FKBP4,FN1,FOSB,HMOX1,ICAM1,IL1RN,INPP4A,IPO7,ITGA6,LMAN1,MDM2,MMP10,MMP7,MRAS,MTHFD2,NFKBIZ,NPC1,NR4A1,PEG10,PLK2,PLS3,PMEPA1,PPP1R1B,PPP3CA,PRKCA,PRKN,PTGES,PTPN11,RASSF3,RHOB,SERPINB5,SGK1,SKP2,SLC16A1,SLC4A7,SLC7A11,SON,SOX9,SPATA18,STX6,TAP…	80 (10)	10
PHB		transcription regulator	AR,ERK1/2,PHB	2		1.718	3.89e-09	0.0041	ABCG1,ACTR3,B2M,BRCA1,BUB1,CCND1,CDH1,CDKN1A,CENPE,CXCL12,DDIT3,DEGS1,ERN1,FKBP4,FN1,FOSB,ICAM1,ITGA6,LMAN1,MRAS,MTHFD2,NEK2,NPC1,PLS3,PMEPA1,PRKCA,PSMB8,PTGES,RASSF3,RHOB,SERPINB5,SGK1,SKP2,SLC7A11,SNAI1,SOX9,SPRY4,TAP2,THBS1,TIMP1,UGT2B28	41 (3)	2
MAP2K1		kinase	Ap1,CDKN1B,CEBPA,DUSP1,ERK1/2,Focal adhesion kinase,GJA1,HDAC2,HDAC4,KDM1A,KDM5A,KDM5B,LMNA,MAP2K1,MAPK1,MAPK3,RELA,SMAD1/5,SP1,STAT3,TERT	3		-0.75	3.9e-09	0.0474	ABHD2,ACTA2,AR,ARNTL2,B2M,BRCA1,CCND1,CD274,CDKN1A,CDKN2A,CENPF,CLCF1,COL1A1,CSGALNACT1,DDIT3,DUSP2,EFNB2,EGR1,F3,FJX1,FOSB,GATA6,GSTA1,GSTA2,HMOX1,ICAM1,ID3,ITGA2,KHDRBS3,KLHDC10,LCK,LCP1,LIMCH1,MAP2,MDM2,MSX2,MT-CYB,MT1F,NDE1,NFKBIZ,NOS3,NR4A1,PARP1,PLS3,PSD3,PSMB8,PTGES,SERPINB5,SGK1,SLC2A4,SNAI1,SOX9,SPOCK1,SPRY4,TAP2,TGM2,THBS1,TIMP1,TMPO,TNFRSF10A,TNS4,TOP2A,TWIST1,ZEB2	64 (21)	21
CDK1		kinase	AR,BCL2L1,CDK1	2	Inhibited	-2.121	4.79e-09	0.0003	ABCG1,ACTR3,BUB1,CCND1,CDH1,CDKN1A,CENPE,CXCL12,DEGS1,ECM1,EGR1,ERN1,FKBP4,FN1,ITGA6,LMAN1,MAP2,MRAS,MTHFD2,NEK2,NPC1,PLS3,PMEPA1,PRKCA,RASSF3,RHOB,SERPINB5,SKP2,SLC7A11,TIMP1,TNFRSF10A,UGT2B28	32 (3)	2
ARF1		enzyme	AR,ARF1,MMP9,RHOA,RHOC	2		-1.768	5.5e-09	0.0005	ABCG1,ACTR3,BUB1,CCND1,CDKN1A,CDKN2A,CENPE,CXCL12,DDIT3,DEGS1,EGR1,ERN1,FKBP4,ICAM1,ITGA6,LMAN1,MRAS,MTHFD2,NAT8L,NEK2,NPC1,PLS3,PMEPA1,PRKCA,RASSF3,RHOB,SDC4,SERPINB5,SKP2,SLC7A11,THBS1,UGT2B28	32 (5)	5
MAPK7		kinase	HIF1A,JUN,MAPK7,MMP9,PGR,PPARG,RAC1,RHOA	3		0.905	6.23e-09	0.0098	ABCG1,ACSL1,ACTA2,ADM,ALDH1A3,BTG1,CCND1,CCNT1,CD274,CDH1,CDKN1A,CDKN2A,CPT1B,CXCL12,DDC,DDX21,ELF5,F3,GRB10,HES1,HSPB1,ICAM1,ITGA6,KIFC2,MMP10,MMP7,MSX2,NFKBIZ,NPC1,NR4A1,NUCKS1,PDLIM1,PLIN2,PTGES,SERPINB8,SNTB2,TCF4,TGFB3,THBS1,TM4SF1,TNC,TNFRSF10A,UCK2,XPO5	44 (8)	7
DUSP6		phosphatase	DUSP6,ERK1/2,PGR	2		-1.372	7.39e-09	0.0017	ACSL1,ALDH1A3,B2M,BRCA1,BTG1,CPT1B,DDC,DDIT3,DDX21,EGR1,ELF5,F3,FN1,FOSB,GRB10,HES1,ITGA6,MSX2,NPC1,PDLIM1,PSMB8,PTGES,SERPINB8,SGK1,SNAI1,SNTB2,SOX9,SPRY4,TAP2,TGFB3,TIMP1,TM4SF1,TNC,UCK2	34 (3)	2
ABL1		kinase	ABL1,CTSB,Jnk,PRKCD,TP63,TP73	2		-1.26	8.81e-09	0.0116	ACTA2,ADA,ADM,BRCA1,C3orf52,CDH1,CDKN2A,COL1A1,COL5A2,CRYAB,CXCL12,F3,FASN,FEM1B,FKBP1B,FOSB,FOXP1,HES1,ICAM1,ID3,IGFBP7,IL1RN,INPP4A,ITGA2,JAG1,KRT14,LBH,LDLR,LIPG,MAST4,MDK,MDM2,MFAP3,MIR22HG,NEDD4,NRGN,OSR2,PALMD,PLK2,PPL,PRNP,S100A7,SERPINB5,SNAI1,TAGLN,TIMP1,TNC,TNS4,TTC9,TWIST1,ZEB2	51 (6)	5
PPID	-1.968	enzyme	AR,PPID	2		-1.095	1e-08	0.0002	ABCG1,ACTR3,BUB1,CCND1,CDH1,CDKN1A,CENPE,CXCL12,DEGS1,EGR1,ERN1,FKBP4,ITGA6,LMAN1,MRAS,MTHFD2,NEK2,NPC1,PLS3,PMEPA1,PRKCA,RASSF3,RHOB,SERPINB5,SKP2,SLC7A11,SNAI1,THBS1,TWIST1,UGT2B28	30 (2)	2
TRPC1		ion channel	EGFR,PRKAA,PRKCD,TRPC1	2		0	1e-08	0.0019	ACTA2,AR,C3orf52,CDCP1,CDKN1A,CDKN2A,COL1A1,CXCL12,DDIT3,EGR1,F3,FASN,FBN1,FEM1B,FOXP1,ICAM1,IL1RN,ITGA6,LBH,LDLR,LIPG,MAST4,NEDD4,OSR2,PALMD,PTGES,SNAI1,SOX9,TTC9,ZEB2	30 (4)	3
NEDD4L		enzyme	Akt,AR,NEDD4L,PIK3CA	2		0.333	1.14e-08	0.0024	ABCG1,ACTA2,ACTR3,BUB1,CCND1,CDH1,CDKN1A,CENPE,CXCL12,DEGS1,EGR1,ERN1,F3,FKBP4,ITGA6,LMAN1,MRAS,MTHFD2,NEK2,NPC1,PIK3CB,PLS3,PMEPA1,PPP1R1B,PRKCA,RASSF3,RHOB,SERPINB5,SGK1,SKP2,SLC4A7,SLC7A11,SNAI1,THBS1,TNC,UGT2B28	36 (4)	3
TP63		transcription regulator	ERK,ERK1/2,FASN,TP63,TP73	2		-1.109	1.17e-08	0.0401	ACTA2,ADA,ADM,B2M,BRCA1,CCND1,CDH1,CDKN1A,COL1A1,COL5A2,CRYAB,DDIT3,EGR1,F3,FASN,FBN1,FKBP1B,FN1,FOSB,HES1,ICAM1,ID3,IGFBP7,INPP4A,ITGA2,JAG1,KRT14,MDK,MDM2,MFAP3,MIR22HG,NRGN,PLK2,PPL,PRNP,PSMB8,PTGES,S100A7,SERPINB5,SGK1,SLC4A7,SNAI1,SOX9,SPRY4,TAGLN,TAP2,THBS1,TIMP1,TNC,TNS4,TWIST1,ZEB2	52 (5)	5
USP7	-1.601	peptidase	AR,USP7	2		-1.461	1.53e-08	0.0002	ABCG1,ACKR3,ACTR3,BUB1,CCND1,CDH1,CDKN1A,CDKN2A,CENPE,CXCL12,DEGS1,EGR1,ERN1,FKBP4,ITGA6,LMAN1,MRAS,MTHFD2,NEK2,NPC1,PLS3,PMEPA1,PRKCA,RASSF3,RHOB,SERPINB5,SKP2,SLC7A11,THBS1,UGT2B28	30 (2)	2
NCOA4		transcription regulator	AR,NCOA4	2		-1.671	2.22e-08	0.0003	ABCG1,ACTR3,AR,BUB1,CCND1,CDH1,CDKN1A,CENPE,CXCL12,DEGS1,EGR1,ERN1,FKBP4,ITGA6,LMAN1,MRAS,MTHFD2,NEK2,NPC1,PLS3,PMEPA1,PRKCA,RASSF3,RHOB,SERPINB5,SKP2,SLC7A11,THBS1,UGT2B28	29 (2)	2
TAF1		transcription regulator	AR,TAF1	2		-1.3	2.22e-08	0.0003	ABCG1,ACTR3,AR,BUB1,CCND1,CDH1,CDKN1A,CENPE,CXCL12,DEGS1,EGR1,ERN1,FKBP4,ITGA6,LMAN1,MRAS,MTHFD2,NEK2,NPC1,PLS3,PMEPA1,PRKCA,RASSF3,RHOB,SERPINB5,SKP2,SLC7A11,THBS1,UGT2B28	29 (2)	2
PPP1CA		phosphatase	AR,PPP1CA	2		1.3	2.55e-08	0.0005	ABCG1,ACTR3,AR,BUB1,CCND1,CDH1,CDKN1A,CENPE,CXCL12,DEGS1,EGR1,ERN1,FKBP4,ITGA6,LMAN1,MRAS,MTHFD2,NEK2,NPC1,PLS3,PMEPA1,PRKCA,RASSF3,RHOB,SERPINB5,SKP2,SLC7A11,THBS1,UGT2B28	29 (2)	2
Ggtase I		complex	Akt,AR,Ggtase I,MTORC2,STK4,YAP1	3	Inhibited	-2.795	2.65e-08	0.0059	ABCG1,ACTA2,ACTR3,BUB1,CCND1,CDKN1A,CENPE,CXCL12,DEGS1,EGR1,ERN1,F3,FASN,FKBP4,ITGA6,LMAN1,MRAS,MTHFD2,NEK2,NPC1,PLS3,PMEPA1,PPP1R1B,PRKCA,RASSF3,RHOB,SERPINB5,SGK1,SKP2,SLC4A7,SLC7A11,SNAI1,SOX9,SREBF1,THBS1,TNC,UGT2B28	37 (6)	4
USP12		peptidase	Akt,AR,USP12	2		-0.845	2.7e-08	0.005	ABCG1,ACTA2,ACTR3,AR,BUB1,CCND1,CDH1,CDKN1A,CENPE,CXCL12,DEGS1,EGR1,ERN1,F3,FKBP4,ITGA6,LMAN1,MRAS,MTHFD2,NEK2,NPC1,PLS3,PMEPA1,PPP1R1B,RASSF3,RHOB,SERPINB5,SGK1,SKP2,SLC4A7,SLC7A11,SNAI1,THBS1,TNC,UGT2B28	35 (3)	3
SQSTM1		transcription regulator	AR,SQSTM1	2		-1.671	2.93e-08	0.0003	ABCG1,ACTR3,BUB1,CCND1,CDH1,CDKN1A,CENPE,CXCL12,DEGS1,EGR1,ERN1,FKBP4,ITGA6,LMAN1,MAP1LC3A,MRAS,MTHFD2,NEK2,NPC1,PLS3,PMEPA1,PRKCA,RASSF3,RHOB,SERPINB5,SKP2,SLC7A11,THBS1,UGT2B28	29 (2)	2
TGFB1I1		transcription regulator	AR,RHOA,TGFB1I1	2		-1.671	3.36e-08	0.0003	ABCG1,ACTR3,BUB1,CCND1,CDH1,CDKN1A,CDKN2A,CENPE,CXCL12,DEGS1,EGR1,ERN1,FKBP4,ITGA6,LMAN1,MRAS,MTHFD2,NEK2,NPC1,PLS3,PMEPA1,PRKCA,RASSF3,RHOB,SERPINB5,SKP2,SLC7A11,THBS1,UGT2B28	29 (3)	2
SIAH2		transcription regulator	AR,SIAH2	2		-1.3	3.36e-08	0.0005	ABCG1,ACTR3,BUB1,CCND1,CDH1,CDKN1A,CENPE,CXCL12,DEGS1,EGR1,ERN1,FKBP4,ITGA6,LMAN1,MRAS,MTHFD2,NCOR1,NEK2,NPC1,PLS3,PMEPA1,PRKCA,RASSF3,RHOB,SERPINB5,SKP2,SLC7A11,THBS1,UGT2B28	29 (2)	2
NFKB2		transcription regulator	AR,NFKB2	2		-1.671	3.85e-08	0.0005	ABCG1,ACTR3,AR,BUB1,CCND1,CDH1,CDKN1A,CENPE,CXCL12,DEGS1,EGR1,ERN1,FKBP4,ITGA6,LMAN1,MRAS,MTHFD2,NEK2,NPC1,PLS3,PMEPA1,PRKCA,RASSF3,RHOB,SERPINB5,SKP2,SLC7A11,THBS1,UGT2B28	29 (2)	2
PPARG		ligand-dependent nuclear receptor	MMP9,PGR,PPARG,RAC1,RHOA	2		0.557	4.4e-08	0.0021	ABCG1,ACSL1,ALDH1A3,BTG1,CCND1,CDH1,CDKN2A,CPT1B,DDC,DDX21,ELF5,F3,FN1,GRB10,HES1,ICAM1,ITGA6,MSX2,NPC1,PDLIM1,PLIN2,PTGES,SDC4,SERPINB8,SNTB2,TGFB3,TM4SF1,TNC,UCK2	29 (5)	5
SMARCE1		transcription regulator	AR,SMARCE1	2		-1.671	5.03e-08	0.0008	ABCG1,ACTR3,BRCA1,BUB1,CCND1,CDH1,CDKN1A,CENPE,CXCL12,DEGS1,EGR1,ERN1,FKBP4,ITGA6,LMAN1,MRAS,MTHFD2,NEK2,NPC1,PLS3,PMEPA1,PRKCA,RASSF3,RHOB,SERPINB5,SKP2,SLC7A11,THBS1,UGT2B28	29 (2)	2
PIAS1		transcription regulator	AR,PIAS1	2		-1.3	6.54e-08	0.0009	ABCG1,ACTR3,BUB1,CCND1,CDH1,CDKN1A,CENPE,CXCL12,DEGS1,EGR1,ERN1,FKBP4,ITGA6,LMAN1,MDM2,MRAS,MTHFD2,NEK2,NPC1,PLS3,PMEPA1,PRKCA,RASSF3,RHOB,SERPINB5,SKP2,SLC7A11,THBS1,UGT2B28	29 (2)	2
AR	-5.246	ligand-dependent nuclear receptor	AR	1		-1.512	7.35e-08	0.0007	ABCG1,ACTR3,BUB1,CCND1,CDH1,CDKN1A,CENPE,CXCL12,DEGS1,EGR1,ERN1,FKBP4,ITGA6,LMAN1,MRAS,MTHFD2,NEK2,NPC1,PLS3,PMEPA1,PRKCA,RASSF3,RHOB,SERPINB5,SKP2,SLC7A11,THBS1,UGT2B28	28 (1)	1
AHR	-3.519	ligand-dependent nuclear receptor	AHR,ERK1/2,ESR1,Pka	2		-0.156	8.7e-08	0.0255	ABHD2,ABLIM1,ACKR3,ASS1,B2M,BRCA1,CCND1,CDH1,CDKN1A,CENPF,COL1A1,CRABP2,CXCL12,DDIT3,EGR1,ENAH,FN1,FOSB,ICAM1,KNL1,MAP1B,MDM2,MUC20,PSMB8,PTGES,SAMD11,SAMD9,SAMHD1,SCUBE2,SGK1,SLC25A36,SLC7A11,SLC7A5,SNAI1,SOX9,SPRY4,TAP2,TIMP1,TNFRSF10A,TTC9,ZNF24	41 (4)	4
PRKAA1		kinase	Akt,PRKAA1	2		1.279	2.37e-07	0.0047	ACKR3,ACTA2,BTG1,CCND1,CDH1,CDKN1A,CENPF,F3,FN1,GSTA1,MAGEA4,MAP2,MMP16,PLA2G2A,PMEPA1,PPP1R1B,PSMB8,RGS2,SGK1,SLC4A7,SNAI1,TNC	22 (2)	2
HSPBP1		other	EGFR,HSPBP1,MAPK3	2		-0.728	2.4e-07	0.0043	ACTA2,AR,CCND1,CDCP1,CDH1,CDKN1A,DDIT3,EGR1,F3,FASN,ICAM1,ITGA6,PTGES,SLC4A7,SOX9,TNFRSF10A,ZEB2	17 (3)	2
SYNE2		other	ELK1,HDAC2,HDAC4,KDM1A,KDM5A,KDM5B,SP1,SYNE2	3		1.808	3.25e-07	0.0107	ABHD2,ARNTL2,CCND1,CDKN1A,CENPF,CLCF1,COL1A1,CSGALNACT1,DDIT3,DUSP2,FJX1,FN1,HMOX1,KHDRBS3,KLHDC10,LCK,LCP1,LIMCH1,MAP2,MDM2,MSX2,MT1F,MTHFD2,NDE1,NR4A1,PLS3,PRKCA,PSD3,RBL1,SLC4A7,SLC7A11,SNAI1,SOX9,SPOCK1,THBS1,TOP2A,ZEB2	37 (8)	7
TEAD1		transcription regulator	TEAD1	1		1.387	5.15e-07	0.0012	ADM,CCND1,CDKN1A,COL5A2,FJX1,LIMCH1,LOXL1,NFKBIZ,RHOBTB1,SDC2,TAGLN,THBS1,TRNP1	13 (1)	1
TEAD4		transcription regulator	TEAD4	1		1.387	5.15e-07	0.0012	ADM,CCND1,CDKN1A,COL5A2,FJX1,LIMCH1,LOXL1,NFKBIZ,RHOBTB1,SDC2,TAGLN,THBS1,TRNP1	13 (1)	1
HSPA1A/HSPA1B		enzyme	EGFR,HSPA1A/HSPA1B,MAPK3	2		-0.243	5.5e-07	0.0071	ACTA2,AR,CCND1,CDCP1,CDH1,CDKN1A,DDIT3,EGR1,F3,FASN,ICAM1,ITGA6,PTGES,SLC4A7,SOX9,TNFRSF10A,ZEB2	17 (3)	3
PGR		ligand-dependent nuclear receptor	PGR	1		-1.279	6.89e-07	0.0022	ACSL1,ALDH1A3,BTG1,CPT1B,DDC,DDX21,ELF5,F3,FN1,GRB10,HES1,ICAM1,ITGA6,MSX2,NPC1,PDLIM1,SERPINB8,SNTB2,TGFB3,TM4SF1,TNC,UCK2	22 (1)	1
MAPK9		kinase	HSF1,Jnk,MAPK8,MAPK9,PRKCD,RELA	2		-0.949	1.01e-06	0.05	ACLY,ACTA2,BRCA1,C3orf52,CD274,CDKN1A,CDKN2A,COL1A1,CXCL12,EGR1,FASN,FBN1,FEM1B,FOSB,FOXP1,GSTA1,GSTA2,HSPB1,ICAM1,IL1RN,IRF9,LBH,LDLR,LIPG,MAST4,MMP7,MT-CYB,NCOR1,NEDD4,OSR2,PALMD,PLIN2,SCD,SLC2A4,SREBF1,STAT6,TGM2,TIMP1,TTC9,TWIST1	40 (6)	6
PRKAA1		kinase	PRKAA1	1		0.277	1.17e-06	0.0009	ACKR3,BTG1,CDKN1A,CENPF,FN1,GSTA1,MAGEA4,MAP2,MMP16,PLA2G2A,PMEPA1,PSMB8,RGS2	13 (1)	1
CDCP1	-2.066	other	CDCP1,Focal adhesion kinase,PRKCD	2		0	2.22e-06	0.002	C3orf52,CCND1,CDKN1A,CDKN2A,COL1A1,CXCL12,EFNB2,FBN1,FEM1B,FOXP1,ICAM1,IL1RN,LBH,LDLR,LIPG,MAST4,NEDD4,OSR2,PALMD,TTC9	20 (3)	2
KNG1		other	EGFR,KNG1,MAPK1,MAPK3	2		-0.728	3.42e-06	0.0219	ACTA2,AR,CCND1,CDCP1,CDH1,CDKN1A,DDIT3,EGR1,F3,FASN,ICAM1,ITGA6,PTGES,SLC4A7,SOX9,TNFRSF10A,ZEB2	17 (4)	3
TEAD2		transcription regulator	TEAD2	1		1.508	3.81e-06	0.0015	ADM,COL5A2,FJX1,LIMCH1,LOXL1,NFKBIZ,RHOBTB1,SDC2,TAGLN,THBS1,TRNP1	11 (1)	1
TP63		transcription regulator	TP63	1		-1.225	4.18e-06	0.0328	ADM,BRCA1,CCND1,CDH1,CDKN1A,F3,FASN,FBN1,HES1,ID3,IGFBP7,ITGA2,JAG1,KRT14,MDM2,PRNP,S100A7,SERPINB5,SNAI1,TAGLN,THBS1,TNC,TNS4,ZEB2	24 (1)	1
PLPP1		phosphatase	EGFR,PLPP1,RAP1A	2		0.258	4.48e-06	0.0157	ACTA2,AR,CCND1,CDCP1,CDH1,DDIT3,EGR1,F3,FASN,ICAM1,ITGA6,MMP7,PTGES,SOX9,ZEB2	15 (3)	2
TEAD3		transcription regulator	TEAD3	1		1.508	5.04e-06	0.0019	ADM,COL5A2,FJX1,LIMCH1,LOXL1,NFKBIZ,RHOBTB1,SDC2,TAGLN,THBS1,TRNP1	11 (1)	1
HP		peptidase	EGFR,HP	2		0.258	5.4e-06	0.0181	ACTA2,AR,CCND1,CDCP1,CDH1,DDIT3,EGR1,F3,FASN,HMOX1,ICAM1,ITGA6,PTGES,SOX9,ZEB2	15 (2)	2
RECK		other	EGFR,RECK	2		0.258	5.4e-06	0.0196	ACTA2,AR,CCND1,CDCP1,CDH1,DDIT3,EGR1,F3,FASN,ICAM1,ITGA6,PTGES,SKP2,SOX9,ZEB2	15 (2)	2
PRKCD		kinase	PRKCD	1		0	6.18e-06	0.0025	C3orf52,CCND1,CDKN1A,CDKN2A,COL1A1,CXCL12,FBN1,FEM1B,FOXP1,IL1RN,LBH,LDLR,LIPG,MAST4,NEDD4,OSR2,PALMD,TTC9	18 (1)	1
SP1	-1.975	transcription regulator	HDAC2,HDAC4,KDM1A,KDM5A,KDM5B,SP1	2		-1.915	6.4e-06	0.0381	ABHD2,ARNTL2,CCND1,CDKN1A,CENPF,CLCF1,COL1A1,CSGALNACT1,DDIT3,DUSP2,FJX1,FN1,HMOX1,KHDRBS3,KLHDC10,LCK,LCP1,LIMCH1,MAP2,MDM2,MSX2,MT1F,NDE1,NR4A1,PLS3,PSD3,RBL1,SLC4A7,SNAI1,SOX9,SPOCK1,TOP2A,ZEB2	33 (6)	6
BRD4		kinase	BRD4	1		1.508	6.61e-06	0.0027	ACTA2,COL1A1,FBN1,FN1,ICAM1,LOX,LOXL1,PLAT,THBS1,TIMP1,TOP2A	11 (1)	1
AGT		growth factor	AGT,EGFR	2		0.258	1.1e-05	0.0276	ACTA2,AR,CCND1,CDCP1,CDH1,COL1A1,DDIT3,EGR1,F3,FASN,ICAM1,ITGA6,PTGES,SOX9,ZEB2	15 (2)	2
TREM1		transmembrane receptor	MAPK1,MAPK3,TREM1	2		-0.392	1.36e-05	0.0403	ACKR3,ASNS,ASPH,CCND1,CD274,CDKN1A,CSF1,DUSP4,EGR1,EPM2AIP1,F3,HES1,IL36RN,KCNJ2,MMP10,MMP19,MT1F,NPC1,PHLDA1,PLPP3,S1PR3,SLC4A7,SPRY2,THBS1,TMPO,TNFRSF10A	26 (3)	3
MRTFB		transcription regulator	MRTFB	1		1.387	1.4e-05	0.0053	ADM,COL5A2,FJX1,LIMCH1,LOXL1,MAP2,MYH10,NFKBIZ,RHOBTB1,SDC2,TAGLN,THBS1,TRNP1	13 (1)	1
OGA		enzyme	OGA	1		0.186	1.45e-05	0.0154	ABLIM1,CCND1,CDH1,CDKN1A,CMTM8,CNOT1,EFNB2,EPHB6,FGFR4,FLNA,FN1,FZD6,GPT2,HRNR,ICK,ITGA2,JDP2,KRT6C,MAP3K3,PLPP3,RAB27A,RHOB,SREBF2,THBS1,THSD1,TIMP1,TNC,TP53BP1,TSPAN12	29 (1)	1
TWIST2		transcription regulator	TWIST2	1		0.378	1.72e-05	0.0078	CCND1,CDH1,CDKN1A,FN1,SNAI1,TWIST1,ZEB2	7 (1)	1
EGFR		kinase	EGFR	1		0	1.8e-05	0.0324	ACTA2,AR,CCND1,CDCP1,CDH1,DDIT3,EGR1,F3,FASN,ICAM1,ITGA6,PTGES,SOX9,ZEB2	14 (1)	1
HSPA5	-1.892	enzyme	HSPA5	1		-1.414	1.82e-05	0.0022	ACLY,CDH1,DDIT3,ERN1,FASN,SCD,SREBF1,SREBF2	8 (1)	1
PML		transcription regulator	PML	1		1.633	1.83e-05	0.0009	CDKN1A,ELOVL6,LDLR,ME1,SREBF1,SREBF2	6 (1)	1
GPI		enzyme	GPI,MAPK8,MAPK9,RAC1,RHOA	2		-0.535	2.14e-05	0.0231	ACLY,CCND1,CDH1,CDKN1A,CDKN2A,FASN,FN1,IRF9,MMP7,PLIN2,SCD,SNAI1,SREBF1,ZEB2	14 (5)	5
UBE3A		enzyme	ATM,NOS3,RB1,TERT,UBE3A	3		1.155	2.23e-05	0.0152	AR,CCND1,CDKN1A,CDKN2A,CXCL12,GATA6,NOS3,PPP2R2C,RBL1,SOX9,TGM2,ZEB2	12 (5)	5
EHF	-3.445	transcription regulator	ATM,EHF,NOS3,RB1,TERT	3		1.606	2.4e-05	0.0355	AR,BLNK,CCND1,CDKN1A,CRABP2,CXCL12,GATA6,GRHL3,HMOX1,IL1RN,JAG1,NOS3,PLAT,PPP2R2C,RBL1,S100A7,TGM2,TNC,ZEB2	19 (5)	5
CG		complex	CG	1		0.243	2.42e-05	0.0235	ACPP,AR,BARD1,EGR1,ELK3,EPHB6,FJX1,GATA6,MRPS6,PHLDA1,PLAT,PLPP3,PODXL,SACS,SPRY2,TM4SF1,TRO	17 (1)	1
CDC20		other	BCL2L1,CDC20,CDKN1A	2		0.258	2.88e-05	0.0278	ACTA2,BRCA1,CCND1,CDKN2A,CTSK,ECM1,FN1,JAG1,MAP2,RBL1,SOX9,THBS1,TIMP1,TNFRSF10A,TOP2A	15 (3)	2
KDM1A		enzyme	KDM1A	1	Inhibited	-2.84	3.35e-05	0.0084	ARNTL2,BRCA1,CDH1,CDKN1A,CENPF,COL1A1,CSGALNACT1,KHDRBS3,LCK,LCP1,MAP2,MSX2,RBL1,SNAI1,SPOCK1	15 (1)	1
PPARA		ligand-dependent nuclear receptor	ATM,NOS3,PPARA,RB1,TERT	3		-1.069	4.11e-05	0.0324	AR,CCND1,CDKN1A,CDKN2A,CXCL12,GATA6,MT-CO2,NOS3,PPP2R2C,RBL1,SLC2A4,TGM2,UCP3,ZEB2	14 (5)	5
CSNK2B		kinase	CSNK2B	1		0	4.25e-05	0.0023	ACTA2,CCND1,CDH1,SNAI1	4 (1)	1
LGR4		transmembrane receptor	LGR4	1		1	4.25e-05	0.0013	CDH1,SNAI1,TWIST1,ZEB2	4 (1)	1
BCL2		transporter	ATM,BCL2,NOS3,RB1,TERT	3		1.732	4.82e-05	0.0283	AR,ATP2A2,CCND1,CDKN1A,CDKN2A,CXCL12,GATA6,NOS3,PPP2R2C,RBL1,TGM2,ZEB2	12 (5)	5
MEG3		other	MEG3	1		0.816	5.41e-05	0.0071	ACTA2,CDH1,COL1A1,FN1,MDM2,ZEB2	6 (1)	1
PTPN3		phosphatase	PTPN3	1		1.134	5.91e-05	0.0112	CDKN1A,COL1A1,FN1,JAG1,MMP10,TAGLN,TGM2	7 (1)	1
TERT		enzyme	ATM,NOS3,RB1,TERT	2		1.508	6.46e-05	0.0259	AR,CCND1,CDKN1A,CDKN2A,CXCL12,GATA6,NOS3,PPP2R2C,RBL1,TGM2,ZEB2	11 (4)	4
CLOCK	-2.45	transcription regulator	CLOCK	1		-1.213	9.62e-05	0.001	CCND1,FAM107A,FZD6,HIPK3,HMG20A,KLHDC10,MEST,NR1D2,OAS3,OPN3,QSER1,RSPH3,SCD,THBS1,TP53BP1,UHMK1,WWC3	17 (1)	1
TREM1		transmembrane receptor	TREM1	1		0.426	9.76e-05	0.0499	ACKR3,ASNS,ASPH,CD274,CSF1,DUSP4,EGR1,EPM2AIP1,F3,HES1,IL36RN,KCNJ2,MMP10,MMP19,MT1F,NPC1,PHLDA1,PLPP3,S1PR3,SPRY2,THBS1,TMPO	22 (1)	1
OGT		enzyme	OGT,PRKAA,SREBF1	2		-1.265	0.000103	0.0176	ACLY,BHLHE41,CDH1,CDKN1A,FASN,NEK2,NPC1,SKP2,SNAI1,SREBF1	10 (3)	3
ROR1		kinase	ERBB3,ROR1	2		0.333	0.000104	0.0215	CDH1,FN1,FSTL1,KRT19,SGK1,SNAI1,TGM2,THBS1,TOP2A	9 (2)	2
RHOC		enzyme	MMP9,RHOA,RHOC	2		-1.134	0.000118	0.0146	CCND1,CDKN1A,CDKN2A,DDIT3,ICAM1,NAT8L,SDC4	7 (3)	3
SF1		transcription regulator	SF1	1		-1	0.000122	0.0027	ACTA2,COL1A1,FN1,ICAM1	4 (1)	1
ELK1		transcription regulator	ELK1	1		-0.816	0.000131	0.0111	CDKN1A,MTHFD2,PRKCA,SLC7A11,SNAI1,THBS1	6 (1)	1
ARHGAP31		other	ARHGAP31	1		0.577	0.000163	0.0033	CDH1,SNAI1,ZEB2	3 (1)	1
PRMT2		enzyme	PRMT2	1		0.577	0.000163	0.0025	CCND1,CDH1,SNAI1	3 (1)	1
LONP1		peptidase	LONP1	1	Activated	2.828	0.000199	0.0042	ASNS,HSPB1,MT-CO1,MT-CO2,MT-CYB,MT-ND1,MT-ND2,MT-ND3	8 (1)	1
SERPIND1		other	NOS3,PRKAA,SERPIND1,STK11	2		-0.378	0.000218	0.0362	CCND1,CD274,CDH1,CDKN1A,CXCL12,FN1,SNAI1	7 (4)	3
ACVRL1		kinase	ACVRL1,MMP14,SMAD1/5,SMAD2	2		-1	0.000248	0.0428	ACTA2,BCAM,DAPK1,FN1,ICAM1,ID3,JAG1,SLCO2A1,SNAI1	9 (4)	4
ATF4		transcription regulator	ATF4	1		-1.342	0.000277	0.006	DDIT3,FN1,PCK2,PSAT1,PSPH	5 (1)	1
NEUROG1		transcription regulator	NEUROG1	1		0.302	0.000359	0.017	ASS1,FN1,LCP1,MEST,PLK2,RIPOR2,SCG2,SPOCK1,THBS1,TMEFF2,TSPAN7	11 (1)	1
KLF4		transcription regulator	KLF4	1		-1.134	0.000376	0.0365	CCND1,CDH1,CDKN1A,CENPE,HSPB1,KRT19,SLC4A7	7 (1)	1
ID1		transcription regulator	ID1	1		-0.447	0.00043	0.0262	CCND1,CDKN1A,EGR1,ICAM1,SNAI1	5 (1)	1
FENDRR		other	FENDRR,MMP9	2		0.447	0.00043	0.0196	CCND1,CDH1,FN1,ICAM1,SDC4	5 (2)	2
ACVR1C		kinase	ACVR1C,MMP14,SMAD2	2		-0.707	0.000488	0.0451	ACTA2,BCAM,DAPK1,FN1,JAG1,SLCO2A1,SNAI1,TWIST1	8 (3)	3
ROR1		kinase	ROR1	1		0.378	0.000615	0.0398	CDH1,FSTL1,KRT19,SGK1,SNAI1,THBS1,TOP2A	7 (1)	1
HBEGF		growth factor	HBEGF	1		1.732	0.000625	0.0067	AR,NRP1,REST	3 (1)	1
ERBB3	-1.997	kinase	ERBB3	1		0.378	0.000773	0.0478	CDH1,FN1,FSTL1,SGK1,SNAI1,TGM2,TOP2A	7 (1)	1
FOXA1		transcription regulator	FOXA1	1		0.333	0.000876	0.0362	ALDH6A1,CDKN1A,ELK3,FSTL1,JAG1,PAM,PRNP,SLPI,SOX9	9 (1)	1
FZD8		G-protein coupled receptor	FZD8	1		-1	0.000897	0.0328	ACTA2,CDH1,COL1A1,FN1	4 (1)	1
OGT		enzyme	OGT	1	Inhibited	-2.236	0.000916	0.0243	ACLY,FASN,NEK2,SKP2,SREBF1	5 (1)	1
STK11		kinase	STK11	1		0.447	0.000916	0.0444	CCND1,CD274,CDH1,FN1,SNAI1	5 (1)	1
PDPN		other	PDPN,RHOA,RHOC	2		0.447	0.000916	0.0298	CDH1,CDKN1A,CDKN2A,DDIT3,NAT8L	5 (3)	2
TFPI		other	F3,MMP9,TFPI	2		0.447	0.000916	0.0273	CCND1,CDH1,ICAM1,ITGA2,SDC4	5 (3)	3
NEK2	-2.019	kinase	MMP14,NEK2	2		0.447	0.00127	0.0259	BCAM,CDKN1A,DAPK1,JAG1,SLCO2A1	5 (2)	2
ARHGAP35	-2.438	transcription regulator	ARHGAP35,RHOA,RHOC	2		-0.447	0.00127	0.0362	CDH1,CDKN1A,CDKN2A,DDIT3,NAT8L	5 (3)	2
GPI		enzyme	GPI	1		0	0.00143	0.0385	CDH1,FN1,SNAI1,ZEB2	4 (1)	1
SOCS1		other	SOCS1	1		-1	0.00143	0.0357	CCND1,ICAM1,SNAI1,STAT6	4 (1)	1
CIC		transcription regulator	CIC	1		1	0.00143	0.0111	CCND1,DUSP4,ITGA2,SPRY4	4 (1)	1
CAMKK2	1.808	kinase	CAMKK2	1		-0.577	0.0015	0.0392	CCND1,CDKN1A,FASN	3 (1)	1
PCGF2		transcription regulator	PCGF2	1		-0.577	0.0015	0.0157	CDKN2A,HES1,JAG1	3 (1)	1
A2M		transporter	A2M	1	Inhibited	-2.449	0.00151	0.0398	ACLY,CCND1,ERN1,FASN,SREBF1,SREBF2	6 (1)	1
DYRK1B		kinase	CDK4,DYRK1B,MMP14	2		0.816	0.00151	0.0365	BCAM,CCND1,CDKN2A,DAPK1,JAG1,SLCO2A1	6 (3)	3
mir-122		microRNA	mir-122	1		0.905	0.00155	0.0133	BICD1,CLIC4,FBLIM1,KIF5B,LETM1,MAP1B,MMP7,MTHFD2,RCC2,SLC1A5,TGM2	11 (1)	1
NCOA3		transcription regulator	NCOA3	1		-0.447	0.00228	0.0376	CCND1,FASN,HES1,PLIN2,SREBF1	5 (1)	1
KDM5B		transcription regulator	KDM5B	1		0.277	0.00284	0.0393	BRCA1,CCND1,CLCF1,DDIT3,FJX1,KLHDC10,LIMCH1,MT1F,NDE1,PLS3,PSD3,SOX9,TOP2A	13 (1)	1
PDCD4		other	PDCD4	1		-0.577	0.00288	0.0304	CDH1,LOX,SNAI1	3 (1)	1
MALSU1		other	MALSU1	1		1.732	0.00288	0.0175	MT-CO1,MT-CO2,MT-ND1	3 (1)	1
CD3 group		group	CD3 group	1		-0.816	0.00289	0.0385	ACSL5,FASN,LPCAT2,MBOAT1,SCD,SLC7A5	6 (1)	1
C8orf44-SGK3/SGK3		kinase	C8orf44-SGK3/SGK3,MMP14	2		-0.447	0.00296	0.0439	BCAM,DAPK1,DDIT3,JAG1,SLCO2A1	5 (2)	2
EXOC7		transporter	EXOC7	1		0	0.00299	0.023	SNAI1,ZEB2	2 (1)	1
RNF126		enzyme	RNF126	1		0	0.00299	0.0332	BRCA1,CDKN1A	2 (1)	1
BRD2		kinase	BRD2	1		0	0.00299	0.0116	HMOX1,NQO1	2 (1)	1
VENTX		transcription regulator	VENTX	1		0	0.00299	0.0316	CCND1,CDKN2A	2 (1)	1
PHLDA1	6.259	other	PHLDA1	1		-1.414	0.00299	0.0113	ITGA2,ITGA6	2 (1)	1
mir-489		microRNA	mir-489	1		1.414	0.00299	0.02	AR,PTPN11	2 (1)	1
ATM	-2.585	kinase	ATM	1		-1	0.00309	0.0413	CCND1,CDKN1A,PPP2R2C,TGM2	4 (1)	1
PTP4A3		phosphatase	PTP4A3	1		-1	0.00309	0.0471	CDH1,FN1,LEO1,SNAI1	4 (1)	1
FGF8		growth factor	FGF8	1		1.414	0.00365	0.0193	CRYAB,DTX3,FGFR4,MDK,RGP1,SLPI,SPARC,TRIP6	8 (1)	1
MRPL14		other	MRPL14	1		1.732	0.00483	0.0256	MT-CO1,MT-CO2,MT-ND1	3 (1)	1
ZEB2	12.603	transcription regulator	ZEB2	1		0.577	0.00483	0.0461	CDH1,CDKN2A,KRT19	3 (1)	1
CEBPD		transcription regulator	CEBPD	1		0.577	0.00483	0.0468	CCND1,CDC27,DDIT3	3 (1)	1
NR1D1		ligand-dependent nuclear receptor	NR1D1	1		-1.732	0.00483	0.0292	ACLY,FASN,ME1	3 (1)	1
RHOC		enzyme	RHOC	1		-0.577	0.00483	0.0366	CDKN1A,DDIT3,NAT8L	3 (1)	1
C3AR1		G-protein coupled receptor	C3AR1,EIF2A	2		0.577	0.00483	0.031	DDIT3,PCK2,SREBF1	3 (2)	2
MMP14		peptidase	MMP14	1		0	0.00572	0.0422	BCAM,DAPK1,JAG1,SLCO2A1	4 (1)	1
CHCHD5		other	CHCHD5	1		-0.577	0.00741	0.0401	CPT1B,FASN,SREBF1	3 (1)	1
GADD45GIP1		other	GADD45GIP1	1		0	0.00863	0.0281	GSTA2,HMOX1	2 (1)	1
PRKG1		kinase	PRKG1	1		0	0.00863	0.0484	ACTA2,TAGLN	2 (1)	1
miR-615-3p (miRNAs w/seed CCGAGCC)		mature microRNA	miR-615-3p (miRNAs w/seed CCGAGCC)	1		1.414	0.00863	0.0328	AR,LCOR	2 (1)	1
STAT5B		transcription regulator	STAT5B	1		-1.414	0.00863	0.0398	CCND1,CDH1	2 (1)	1
MTORC2		complex	MTORC2	1		-1.414	0.00863	0.0339	FASN,SREBF1	2 (1)	1
CDKN1B		kinase	CDKN1B	1		0	0.00863	0.0353	CCND1,TWIST1	2 (1)	1
BET		group	BET	1		0	0.00863	0.0341	HMOX1,NQO1	2 (1)	1
SCD	-4.705	enzyme	SCD	1		-1.414	0.00863	0.0339	FASN,SREBF1	2 (1)	1
NAALADL2		other	NAALADL2	1		0.577	0.0107	0.028	MIPEP,MMP7,S1PR3	3 (1)	1
PPARGC1B		transcription regulator	PPARGC1B	1		0	0.0166	0.0356	CDK12,PGAP3	2 (1)	1
GFAP		other	EIF2A,GFAP	2		0	0.0166	0.0427	CREB3L1,PCK2	2 (2)	2
AGPS		enzyme	AGPS	1		1	0.0547	0.0462	LPCAT1	1 (1)	1
