# Supplementary material for: Transcriptomic Analysis of LNCaP Tumor Xenograft to Elucidate the Components and Mechanisms Contributed by Tumor Environment as Targets for Dietary Prostate Cancer Prevention Studies
Source: Nutrients. 2021 Mar 19;13(3):1000. doi: 10.3390/nu13031000 (PMC8003580; doi:10.3390/nu13031000)
Supplement: Supplementary file 1 [file nutrients-13-01000-s001.zip › Lu's Nutrients Supplemental data/Supplemental data Excel files/QP7bLNCaP vs Tumor in 2 studies canonical pathways data 12-12-19 (Suppl Data 2) copy.xls]

## Sheet: Sheet0
© 2000-2019 QIAGEN. All rights reserved.
Ingenuity Canonical Pathways	-log(p-value)	Ratio	z-score	Molecules
Aryl Hydrocarbon Receptor Signaling	4.79	0.153	-1.155	AHR,ALDH1A3,ALDH1B1,ALDH5A1,ALDH6A1,ATM,CCND1,CDKN1A,CDKN2A,GSTA1,GSTA2,GSTT2/GSTT2B,HSPB1,MDM2,NFIB,NQO1,RARG,RBL1,TGFB3,TGM2,TRIP11
TR/RXR Activation	4.37	0.179	#NUM!	ADRB1,APOA5,FASN,LDLR,MDM2,ME1,NCOR1,NRGN,PIK3CB,SREBF1,SREBF2,SYT2,THRSP,UCP2,UCP3
AMPK Signaling	3.28	0.114	1	ADRA2A,ADRA2C,ADRB1,CCND1,CDKN1A,CHRM1,CHRM3,CHRNA10,CPT1B,FASN,FOXG1,FOXO4,FOXO6,HLTF,MAPK13,MRAS,NOS3,PCK2,PIK3CB,PPM1K,PPP2R2C,PRKAR2A,RAB27A,SLC2A4
Axonal Guidance Signaling	2.74	0.0878	#NUM!	ABLIM1,ACTR3,ADAM32,ARHGEF6,BMP5,BRCC3,CXCL12,DPYSL5,EFNA5,EFNB2,EPHB6,FZD4,FZD6,GNA11,ITGA2,MICAL1,MMP10,MMP16,MMP7,MRAS,NOTUM,NRAS,NRP1,PIK3CB,PLCB2,PLCD3,PLXNA1,PPP3CA,PRKAR2A,PRKCA,PRKD3,PTCH2,PTPN11,RASSF5,ROCK2,SDC2,SEMA6D,TUBA3E,TUBA8,UNC5C,WNT10B
Molecular Mechanisms of Cancer	2.69	0.0911	#NUM!	ADCY1,ADCY7,ARHGEF6,ATM,BMP5,BMPR1B,BRCA1,CCND1,CDH1,CDK11A,CDK12,CDKN1A,CDKN2A,FZD4,FZD6,GNA11,ITGA2,MAPK13,MDM2,MRAS,NAIP,NRAS,PIK3CB,PLCB2,PRKAR2A,PRKCA,PRKD3,PTCH2,PTPN11,RBL1,RHOB,RHOBTB1,TCF4,TGFB3,WNT10B
Bladder Cancer Signaling	2.68	0.135	#NUM!	CCND1,CDH1,CDKN1A,CDKN2A,DAPK1,MDM2,MMP10,MMP16,MMP19,MMP7,MRAS,NRAS,THBS1
HOTAIR Regulatory Pathway	2.67	0.115	1.414	AGO1,AR,ATXN1,CDH1,CDKN1A,COL1A1,ICAM1,MDM2,MMP10,MMP16,MMP19,MMP7,PIK3CB,REST,ROCK2,TCF4,TWIST1,WNT10B
p53 Signaling	2.6	0.133	-0.577	ATM,BRCA1,CCND1,CDKN1A,CDKN2A,MDM2,PIDD1,PIK3CB,SERPINB5,THBS1,TNFRSF10A,TP53AIP1,TP53INP1
Sperm Motility	2.57	0.104	0	BMX,CACNA1G,CACNA1H,CLK1,DSTYK,FGFR4,FLT4,LCK,LMTK2,MRAS,NOTUM,NPPC,PLA2G12A,PLA2G2A,PLA2G3,PLCB2,PLCD3,PRKAR2A,PRKCA,PRKD3,ROR2,TXK
Sirtuin Signaling Pathway	2.47	0.0954	-0.853	ACLY,ATG9B,CDH1,CLOCK,CPS1,CPT1B,FOXO4,GABPB2,LDHB,MAP1LC3A,MT-CYB,MT-ND1,MT-ND2,MT-ND3,NEDD4,NOS3,NQO1,PARP1,PCK2,POLR1A,POLR1B,SMARCA5,SREBF1,TP53BP1,TUBA3E,TUBA8,UCP2
Leukocyte Extravasation Signaling	2.36	0.104	-0.447	ACTA2,ARHGAP35,BMX,CXCL12,ICAM1,ITGA2,ITGA6,MAPK13,MMP10,MMP16,MMP19,MMP7,PIK3CB,PRKCA,PRKD3,PTPN11,RASSF5,ROCK2,TIMP1,TXK
Melanoma Signaling	2.28	0.16	-1.633	CCND1,CDH1,CDKN1A,CDKN2A,MDM2,MRAS,NRAS,PIK3CB
VEGF Family Ligand-Receptor Interactions	2.24	0.131	-0.632	FLT4,MRAS,NOS3,NRAS,NRP1,PIK3CB,PLA2G12A,PLA2G2A,PLA2G3,PRKCA,PRKD3
Thyroid Hormone Metabolism II (via Conjugation and/or Degradation)	2.23	0.194	-0.816	CSGALNACT1,SULT1A3/SULT1A4,UGT2B10,UGT2B15,UGT2B17,UGT2B28
Atherosclerosis Signaling	2.21	0.116	#NUM!	APOC1,COL1A1,CSF1,CXCL12,F3,ICAM1,IL1RN,IL36RN,ORM1,ORM2,PLA2G12A,PLA2G2A,PLA2G3,TNFRSF14
Xenobiotic Metabolism Signaling	2.18	0.0929	#NUM!	AHR,ALDH1A3,ALDH1B1,ALDH5A1,ALDH6A1,CAMK1D,GSTA1,GSTA2,GSTT2/GSTT2B,HMOX1,MAP3K3,MAPK13,MRAS,NQO1,NRAS,PIK3CB,PPP2R2C,PRKCA,PRKD3,SULT1A3/SULT1A4,UGT2B10,UGT2B15,UGT2B17,UGT2B28,UGT8
HGF Signaling	2.17	0.118	-1.508	CCND1,CDKN1A,CDKN2A,ELF5,ELK3,ITGA2,MAP3K3,MRAS,NRAS,PIK3CB,PRKCA,PRKD3,PTPN11
Apelin Cardiomyocyte Signaling Pathway	2.16	0.122	-1.155	ATP2A2,ATP2A3,GNA11,MAPK13,NOS3,NOTUM,PIK3CB,PLCB2,PLCD3,PRKCA,PRKD3,SLC9A2
Oxidative Ethanol Degradation III	2.13	0.267	0	ACSL1,ACSS1,ALDH1A3,ALDH1B1
Role of Macrophages, Fibroblasts and Endothelial Cells in Rheumatoid Arthritis	2.13	0.09	#NUM!	APC2,CCND1,CSF1,CXCL12,FN1,FZD4,FZD6,ICAM1,IL18R1,IL1RN,IL36RN,IRAK2,MRAS,NOTUM,NRAS,PIK3CB,PLCB2,PLCD3,PPP3CA,PRKCA,PRKD3,ROCK2,ROR2,SFRP2,TCF4,TRAF3IP2,WNT10B
PPARα/RXRα Activation	2.07	0.101	0	ADCY1,ADCY7,CAND1,CKAP5,CLOCK,CPT1B,CYP2C18,FASN,GNA11,MRAS,NCOR1,NOTUM,NRAS,PLCB2,PLCD3,PRKAR2A,PRKCA,TGFB3
Cell Cycle: G1/S Checkpoint Regulation	2.04	0.136	-1.134	ATM,CCND1,CDKN1A,CDKN2A,HDAC10,MDM2,RBL1,SKP2,TGFB3
Serotonin Degradation	2.03	0.145	-0.707	ALDH1A3,ALDH1B1,CSGALNACT1,SULT1A3/SULT1A4,UGT2B10,UGT2B15,UGT2B17,UGT2B28
Aldosterone Signaling in Epithelial Cells	2	0.104	-0.333	CRYAB,DNAJB14,DNAJC3,HSPA12A,HSPA6,HSPB1,NEDD4,NOTUM,PIK3CB,PIP5K1C,PLCB2,PLCD3,PRKCA,PRKD3,SACS,SGK1
White Adipose Tissue Browning Pathway	2	0.109	-0.832	ADCY1,ADCY7,ANGPT2,CACNA1G,CACNA1H,CACNB1,FGFR4,HIF1AN,KLB,LDHB,MAPK13,PRKAR2A,RARG,SLC16A1
Role of Tissue Factor in Cancer	1.98	0.112	#NUM!	CSF1,EGR1,F3,GNA11,ITGA6,LCK,MAPK13,MRAS,NRAS,PIK3CB,PRKCA,PTPN11,RPS6KA6
Wnt/β-catenin Signaling	1.94	0.1	-0.277	APC2,CCND1,CDH1,CDKN2A,FZD4,FZD6,MDM2,MMP7,PPP2R2C,RARG,SFRP2,SOX11,SOX9,TCF4,TGFB3,TLE4,WNT10B
Phospholipases	1.94	0.14	0.707	HMOX1,LIPG,NOTUM,PLA2G12A,PLA2G2A,PLA2G3,PLCB2,PLCD3
Calcium Signaling	1.92	0.096	0.905	ACTA2,ASPH,ATP2A2,ATP2A3,CACNA1G,CACNA1H,CACNB1,CAMK1D,CHRNA10,GRIK1,HDAC10,HTR3A,LETM1,MYH10,PPP3CA,PRKAR2A,TNNT1,TPM2,TPM4
CDK5 Signaling	1.87	0.112	-1.897	ADCY1,ADCY7,EGR1,FOSB,ITGA2,ITGA6,MAPK13,MRAS,NRAS,PPP1R1B,PPP2R2C,PRKAR2A
LXR/RXR Activation	1.84	0.107	1.667	ABCG1,APOA5,APOC1,FASN,IL1RN,IL36RN,LDLR,NCOR1,ORM1,ORM2,SCD,SERPINF2,SREBF1
Calcium-induced T Lymphocyte Apoptosis	1.81	0.133	0.378	ATP2A2,ATP2A3,LCK,NR4A1,ORAI1,PPP3CA,PRKCA,PRKD3
Phospholipase C Signaling	1.81	0.0894	-0.471	ADCY1,ADCY7,ARHGEF6,BLNK,FCGR2A,HDAC10,HMOX1,ITGA2,LCK,MRAS,NRAS,PLA2G12A,PLA2G2A,PLA2G3,PLCB2,PLCD3,PPP3CA,PRKCA,PRKD3,RHOB,RHOBTB1,TGM2
Inhibition of Matrix Metalloproteases	1.8	0.158	-0.447	MMP10,MMP16,MMP19,MMP7,SDC2,TIMP1
GPCR-Mediated Integration of Enteroendocrine Signaling Exemplified by an L Cell	1.8	0.125	-0.333	ADCY1,ADCY7,ADRB1,GNA11,GRPR,NOTUM,PLCB2,PLCD3,PRKAR2A
Cell Cycle: G2/M DNA Damage Checkpoint Regulation	1.79	0.143	-0.378	ATM,BRCA1,CDKN1A,CDKN2A,MDM2,SKP2,TOP2A
UVA-Induced MAPK Signaling	1.79	0.113	-1.414	ATM,MAPK13,MRAS,NOTUM,NRAS,PARP1,PIK3CB,PLCB2,PLCD3,PRKCA,RPS6KA6
Acetate Conversion to Acetyl-CoA	1.78	0.5	#NUM!	ACSL1,ACSS1
RAR Activation	1.78	0.0942	#NUM!	ADCY1,ADCY7,ALDH1A3,CRABP2,HLTF,IL3RA,MAPK13,NCOR1,NSD1,PARP1,PIK3CB,PRKAR2A,PRKCA,PRKD3,RARG,RBP7,RELB,TGFB3
Regulation of the Epithelial-Mesenchymal Transition Pathway	1.78	0.0942	#NUM!	CDH1,EGR1,FGFR4,FZD4,FZD6,JAG1,LOX,MRAS,NRAS,PIK3CB,PTPN11,PYGO1,SNAI1,TCF4,TGFB3,TWIST1,WNT10B,ZEB2
D-myo-inositol-5-phosphate Metabolism	1.77	0.1	0.258	ACP5,CA3,DUSP15,DUSP2,PLCB2,PLCD3,PPM1K,PPP1R12C,PPP1R1B,PPP3CA,PPTC7,PTPN11,PTPRF,PTPRM,TPTE
GADD45 Signaling	1.75	0.211	#NUM!	ATM,BRCA1,CCND1,CDKN1A
Ethanol Degradation IV	1.75	0.211	0	ACSL1,ACSS1,ALDH1A3,ALDH1B1
HIF1α Signaling	1.75	0.108	#NUM!	LDHB,MAPK13,MDM2,MMP10,MMP16,MMP19,MMP7,MRAS,NOS3,NRAS,PIK3CB,SLC2A4
GPCR-Mediated Nutrient Sensing in Enteroendocrine Cells	1.75	0.108	-1.155	ADCY1,ADCY7,CACNA1G,CACNA1H,CACNB1,GNA11,NOTUM,PLCB2,PLCD3,PRKAR2A,PRKCA,PRKD3
Cardiac Hypertrophy Signaling	1.75	0.0894	-2.683	ADCY1,ADCY7,ADRA2A,ADRA2C,ADRB1,GNA11,HSPB1,MAP3K3,MAPK13,MRAS,NOTUM,NRAS,PIK3CB,PLCB2,PLCD3,PPP3CA,PRKAR2A,RHOB,RHOBTB1,ROCK2,TGFB3
Protein Kinase A Signaling	1.74	0.0809	1.732	ADCY1,ADCY7,ANAPC1,CDC27,DUSP15,DUSP2,DUSP4,DUSP9,FLNA,KDELR3,MYH10,NOS3,NOTUM,PDE8B,PLCB2,PLCD3,PPP1R1B,PPP3CA,PRKAR2A,PRKCA,PRKD3,PTCH2,PTPN11,PTPRF,PTPRM,PTPRU,PYGM,ROCK2,SMPDL3A,TCF4,TGFB3
PTEN Signaling	1.7	0.103	1.387	BMPR1B,CCND1,CDKN1A,FGFR4,FLT4,FOXG1,FOXO4,FOXO6,ITGA2,MAGI1,MRAS,NRAS,PIK3CB
Endothelin-1 Signaling	1.69	0.0939	-0.243	ADCY1,ADCY7,GNA11,HMOX1,MAPK13,MRAS,NOS3,NOTUM,NRAS,PIK3CB,PLA2G12A,PLA2G2A,PLA2G3,PLCB2,PLCD3,PRKCA,PRKD3
Phagosome Formation	1.67	0.105	#NUM!	FCAMR,FCGR2A,FN1,ITGA2,NOTUM,PIK3CB,PLCB2,PLCD3,PRKCA,PRKD3,RHOB,RHOBTB1
Role of NFAT in Cardiac Hypertrophy	1.66	0.09	-1.414	ADCY1,ADCY7,CACNA1G,CACNA1H,CACNB1,CAMK1D,HDAC10,MAPK13,MRAS,NOTUM,NRAS,PIK3CB,PLCB2,PLCD3,PPP3CA,PRKAR2A,PRKCA,PRKD3,TGFB3
Melatonin Degradation I	1.66	0.135	-1.134	CSGALNACT1,CYP2C18,SULT1A3/SULT1A4,UGT2B10,UGT2B15,UGT2B17,UGT2B28
Chronic Myeloid Leukemia Signaling	1.64	0.108	#NUM!	CCND1,CDKN1A,CDKN2A,HDAC10,MDM2,MRAS,NRAS,PIK3CB,PTPN11,RBL1,TGFB3
Netrin Signaling	1.61	0.123	-0.707	ABLIM1,CACNA1G,CACNA1H,CACNB1,ENAH,PPP3CA,PRKAR2A,UNC5C
Endoplasmic Reticulum Stress Pathway	1.6	0.19	#NUM!	DDIT3,DNAJC3,ERN1,TAOK3
Serine Biosynthesis	1.58	0.4	#NUM!	PSAT1,PSPH
Citrulline-Nitric Oxide Cycle	1.58	0.4	#NUM!	ASS1,NOS3
3-phosphoinositide Biosynthesis	1.57	0.0943	-0.258	ACP5,CA3,DUSP15,DUSP2,PIK3CB,PIP5K1C,PPM1K,PPP1R12C,PPP1R1B,PPP3CA,PPTC7,PTPN11,PTPRF,PTPRM,TPTE
Thrombin Signaling	1.54	0.0887	-1.5	ADCY1,ADCY7,ARHGEF6,CAMK1D,GATA6,GNA11,MAPK13,MRAS,NOTUM,NRAS,PIK3CB,PLCB2,PLCD3,PRKCA,PRKD3,RHOB,RHOBTB1,ROCK2
Stearate Biosynthesis I (Animals)	1.51	0.136	-0.816	ACOT4,ACSL1,ACSL5,DBT,ELOVL6,FASN
Agranulocyte Adhesion and Diapedesis	1.51	0.0909	#NUM!	ACTA2,CCL28,CXCL12,FN1,ICAM1,IL1RN,IL36RN,ITGA2,ITGA6,MMP10,MMP16,MMP19,MMP7,MYH10,PODXL,SDC4
Virus Entry via Endocytic Pathways	1.5	0.103	#NUM!	ACTA2,B2M,FLNA,HLA-E,ITGA2,ITGA6,MRAS,NRAS,PIK3CB,PRKCA,PRKD3
Glioblastoma Multiforme Signaling	1.5	0.0926	-2.138	CCND1,CDKN1A,CDKN2A,FZD4,FZD6,MDM2,MRAS,NOTUM,NRAS,PIK3CB,PLCB2,PLCD3,RHOB,RHOBTB1,WNT10B
Neuregulin Signaling	1.5	0.106	0	ITGA2,MRAS,NRAS,NRG3,NRG4,PICK1,PRKCA,PRKD3,PTPN11,TMEFF2
Nitric Oxide Signaling in the Cardiovascular System	1.5	0.106	0	ADRB1,ATP2A2,ATP2A3,CHRM1,FLT4,NOS3,PIK3CB,PRKAR2A,PRKCA,PRKD3
Superpathway of Inositol Phosphate Compounds	1.49	0.089	-0.243	ACP5,CA3,DUSP15,DUSP2,PIK3CB,PIP5K1C,PLCB2,PLCD3,PPM1K,PPP1R12C,PPP1R1B,PPP3CA,PPTC7,PTPN11,PTPRF,PTPRM,TPTE
D-myo-inositol (1,4,5,6)-Tetrakisphosphate Biosynthesis	1.49	0.0963	0.277	ACP5,CA3,DUSP15,DUSP2,PPM1K,PPP1R12C,PPP1R1B,PPP3CA,PPTC7,PTPN11,PTPRF,PTPRM,TPTE
D-myo-inositol (3,4,5,6)-tetrakisphosphate Biosynthesis	1.49	0.0963	0.277	ACP5,CA3,DUSP15,DUSP2,PPM1K,PPP1R12C,PPP1R1B,PPP3CA,PPTC7,PTPN11,PTPRF,PTPRM,TPTE
3-phosphoinositide Degradation	1.48	0.094	0	ACP5,CA3,DUSP15,DUSP2,INPP4A,PPM1K,PPP1R12C,PPP1R1B,PPP3CA,PPTC7,PTPN11,PTPRF,PTPRM,TPTE
Acute Phase Response Signaling	1.47	0.0899	-2.53	CRABP2,FN1,HMOX1,IL1RN,IL36RN,MAPK13,MRAS,NRAS,ORM1,ORM2,PIK3CB,PTPN11,RBP7,SERPINF2,SOCS7,TCF4
NF-κB Activation by Viruses	1.47	0.11	-1	ITGA2,ITGA6,LCK,MRAS,NRAS,PIK3CB,PRKCA,PRKD3,TNFRSF14
Superpathway of Melatonin Degradation	1.46	0.123	-1.134	CSGALNACT1,CYP2C18,SULT1A3/SULT1A4,UGT2B10,UGT2B15,UGT2B17,UGT2B28
Glioma Signaling	1.45	0.101	-0.816	CAMK1D,CCND1,CDKN1A,CDKN2A,MDM2,MRAS,NRAS,PIK3CB,PRKCA,PRKD3,RBL1
Actin Nucleation by ARP-WASP Complex	1.44	0.114	-2.646	ACTR3,ITGA2,MRAS,NRAS,PPP1R12C,RHOB,RHOBTB1,ROCK2
Gap Junction Signaling	1.44	0.0876	#NUM!	ACTA2,ADCY1,ADCY7,ADRB1,GRIK1,MRAS,NOTUM,NRAS,PIK3CB,PLCB2,PLCD3,PPP3CA,PRKAR2A,PRKCA,PRKD3,TUBA3E,TUBA8
MSP-RON Signaling Pathway	1.43	0.121	#NUM!	ACTA2,CSF1,IL3RA,KLK1,KLK14,KLK15,PIK3CB
DNA Double-Strand Break Repair by Homologous Recombination	1.43	0.214	#NUM!	ATM,BRCA1,GEN1
Cancer Drug Resistance By Drug Efflux	1.43	0.121	#NUM!	FOXG1,FOXO4,FOXO6,MDM2,MRAS,NRAS,PIK3CB
Gαq Signaling	1.42	0.0921	-0.832	CHRM1,CHRM3,GNA11,HMOX1,MRAS,PIK3CB,PLCB2,PPP3CA,PRKCA,PRKD3,RGS2,RHOB,RHOBTB1,ROCK2
Urea Cycle	1.42	0.333	#NUM!	ASS1,CPS1
Synaptic Long Term Depression	1.41	0.0884	0	CACNA1G,CACNA1H,CACNB1,GNA11,MRAS,NOS3,NOTUM,NRAS,PLA2G12A,PLA2G2A,PLA2G3,PLCB2,PLCD3,PPP2R2C,PRKCA,PRKD3
Cardiac Hypertrophy Signaling (Enhanced)	1.36	0.0737	-2.744	ADCY1,ADCY7,ADRA2A,ADRA2C,ADRB1,ATP2A2,ATP2A3,CLCF1,FGFR4,FZD4,FZD6,GNA11,HDAC10,HSPB1,IL18R1,IL27RA,IL3RA,ITGA2,MAP3K3,MAPK13,MRAS,NOTUM,NRAS,PDE8B,PIK3CB,PLCB2,PLCD3,PPP3CA,PRKAR2A,PRKCA,PRKD3,ROCK2,SMPDL3A,TGFB3,WNT10B
Endocannabinoid Neuronal Synapse Pathway	1.35	0.0945	0	ADCY1,ADCY7,CACNA1G,CACNA1H,CACNB1,GNA11,MAPK13,NOTUM,PLCB2,PLCD3,PPP3CA,PRKAR2A
Leptin Signaling in Obesity	1.35	0.11	#NUM!	ADCY1,ADCY7,NOTUM,PIK3CB,PLCB2,PLCD3,PRKAR2A,PTPN11
Breast Cancer Regulation by Stathmin1	1.35	0.0854	#NUM!	ADCY1,ADCY7,ARHGEF6,CAMK1D,CDKN1A,MRAS,NRAS,PIK3CB,PLCB2,PPP2R2C,PRKAR2A,PRKCA,PRKD3,ROCK2,TUBA3E,TUBA8,UHMK1
GNRH Signaling	1.35	0.0882	-2.309	ADCY1,ADCY7,CACNA1G,CACNA1H,CACNB1,EGR1,GNA11,MAP3K3,MAPK13,MRAS,NRAS,PLCB2,PRKAR2A,PRKCA,PRKD3
Superpathway of Citrulline Metabolism	1.35	0.2	#NUM!	ASS1,CPS1,NOS3
Nicotine Degradation III	1.35	0.125	-1.633	CSGALNACT1,CYP2C18,UGT2B10,UGT2B15,UGT2B17,UGT2B28
Endocannabinoid Cancer Inhibition Pathway	1.34	0.0915	0.277	ADCY1,ADCY7,CCND1,CDH1,CDKN1A,DDIT3,NOS3,PIK3CB,PRKAR2A,ROCK2,SPTLC2,TCF4,TWIST1
Apelin Endothelial Signaling Pathway	1.33	0.0965	0.302	ADCY1,ADCY7,GNA11,ICAM1,MRAS,NOS3,NRAS,PIK3CB,PLCB2,PRKCA,PRKD3
Role of Osteoblasts, Osteoclasts and Chondrocytes in Rheumatoid Arthritis	1.33	0.0837	#NUM!	ACP5,APC2,BMP5,COL1A1,CSF1,CTSK,FZD4,FZD6,IL18R1,IL1RN,IL36RN,ITGA2,NAIP,PIK3CB,PPP3CA,SFRP2,TCF4,WNT10B
Wnt/Ca+ pathway	1.33	0.115	-1.134	FZD4,FZD6,NOTUM,PLCB2,PLCD3,PPP3CA,PRKCA
NRF2-mediated Oxidative Stress Response	1.32	0.086	-1.134	ACTA2,AKR7A3,CBR1,DNAJB14,DNAJC3,EPHX1,GSTA1,GSTA2,GSTT2/GSTT2B,HMOX1,MRAS,NQO1,NRAS,PIK3CB,PRKCA,PRKD3
Estrogen-mediated S-phase Entry	1.3	0.154	0	CCND1,CDKN1A,RBL1,SKP2
Superpathway of Serine and Glycine Biosynthesis I	1.29	0.286	#NUM!	PSAT1,PSPH
Dopamine-DARPP32 Feedback in cAMP Signaling	1.28	0.0881	-2.111	ADCY1,ADCY7,ATP2A2,ATP2A3,KCNJ2,NOTUM,PLCB2,PLCD3,PPP1R1B,PPP2R2C,PPP3CA,PRKAR2A,PRKCA,PRKD3
Thyroid Cancer Signaling	1.27	0.12	#NUM!	CCND1,CDH1,CXCL12,MRAS,NRAS,TCF4
Agrin Interactions at Neuromuscular Junction	1.27	0.105	-1.414	ACTA2,ARHGEF6,ITGA2,ITGA6,MRAS,NRAS,NRG3,NRG4
Tec Kinase Signaling	1.27	0.0875	-0.577	ACTA2,BMX,GNA11,ITGA2,LCK,MRAS,PIK3CB,PRKCA,PRKD3,RHOB,RHOBTB1,STAT6,TNFRSF10A,TXK
Acetyl-CoA Biosynthesis III (from Citrate)	1.26	1	#NUM!	ACLY
Asparagine Biosynthesis I	1.26	1	#NUM!	ASNS
UDP-N-acetyl-D-galactosamine Biosynthesis I	1.26	1	#NUM!	GALE
Adipogenesis pathway	1.25	0.0909	#NUM!	CLOCK,DDIT3,FGFR4,FZD4,FZD6,HDAC10,LPIN1,NR1D2,SLC2A4,SOX9,SREBF1,WNT10B
Ethanol Degradation II	1.25	0.148	0	ACSL1,ACSS1,ALDH1A3,ALDH1B1
p38 MAPK Signaling	1.24	0.0932	0	DDIT3,HSPB1,IL1RN,IL36RN,IRAK2,MAPK13,PLA2G12A,PLA2G2A,PLA2G3,RPS6KA6,TGFB3
Chemokine Signaling	1.24	0.104	0	CAMK1D,CXCL12,MAPK13,MRAS,NRAS,PLCB2,PRKCA,ROCK2
Triacylglycerol Degradation	1.23	0.128	-1.342	ABHD2,CEL,DDHD2,LIPG,NOTUM
RhoGDI Signaling	1.22	0.0847	2.496	ACTA2,ACTR3,ARHGAP35,ARHGEF6,CDH1,CDH11,GNA11,ITGA2,MRAS,PIP5K1C,PPP1R12C,PRKCA,RHOB,RHOBTB1,ROCK2
ERK/MAPK Signaling	1.22	0.0833	0	DUSP2,DUSP4,DUSP9,ELF5,ELK3,HSPB1,ITGA2,MRAS,NRAS,PIK3CB,PLA2G12A,PLA2G2A,PLA2G3,PPP2R2C,PRKAR2A,PRKCA
Adrenomedullin signaling pathway	1.22	0.0833	-2.5	ADCY1,ADCY7,ADM,GNA11,IL1RN,IL36RN,KCNQ2,MAPK13,MRAS,NOS3,NOTUM,NRAS,PIK3CB,PLCB2,PLCD3,PRKAR2A
Protein Ubiquitination Pathway	1.22	0.0784	#NUM!	ANAPC1,B2M,BRCA1,CRYAB,DNAJB14,DNAJC3,HLA-E,HSPA12A,HSPA6,HSPB1,MDM2,NEDD4,PRKN,PSMB8,SACS,SKP2,TAP2,USP2,USP31,USP46,USP6
Apelin Adipocyte Signaling Pathway	1.21	0.103	0	ADCY1,ADCY7,GNA11,GPX8,GSTA1,GSTT2/GSTT2B,MAPK13,PRKAR2A
Mitochondrial L-carnitine Shuttle Pathway	1.21	0.176	#NUM!	ACSL1,ACSL5,CPT1B
G-Protein Coupled Receptor Signaling	1.21	0.0781	#NUM!	ADCY1,ADCY7,ADRA2A,ADRA2C,ADRB1,CHRM1,CHRM3,DUSP4,DUSP9,GNA11,MRAS,NRAS,OPRK1,PDE8B,PIK3CB,PLCB2,PRKAR2A,PRKCA,RGS2,S1PR3,SMPDL3A
CCR3 Signaling in Eosinophils	1.2	0.0917	-0.632	MAPK13,MRAS,NRAS,PIK3CB,PLA2G12A,PLA2G2A,PLA2G3,PLCB2,PRKCA,PRKD3,ROCK2
CXCR4 Signaling	1.19	0.0854	-0.577	ADCY1,ADCY7,CXCL12,EGR1,GNA11,MRAS,NRAS,PIK3CB,PLCB2,PRKCA,PRKD3,RHOB,RHOBTB1,ROCK2
cAMP-mediated signaling	1.19	0.0804	0.943	ADCY1,ADCY7,ADRA2A,ADRA2C,ADRB1,CAMK1D,CHRM1,CHRM3,DUSP4,DUSP9,OPRK1,PDE8B,PKIB,PPP3CA,PRKAR2A,RGS2,S1PR3,SMPDL3A
nNOS Signaling in Skeletal Muscle Cells	1.19	0.125	#NUM!	CACNA1G,CACNA1H,CACNB1,CAPN3,SNTB2
Insulin Receptor Signaling	1.19	0.0889	-0.632	ACLY,FOXO4,GRB10,MRAS,NRAS,PIK3CB,PRKAR2A,PTPN11,PTPRF,SGK1,SLC2A4,TRIP10
IL-3 Signaling	1.19	0.101	-0.707	IL3RA,MRAS,NRAS,PIK3CB,PPP3CA,PRKCA,PRKD3,STAT6
α-Adrenergic Signaling	1.18	0.0968	0	ADCY1,ADCY7,ADRA2A,MRAS,NRAS,PRKAR2A,PRKCA,PRKD3,PYGM
Sphingosine and Sphingosine-1-phosphate Metabolism	1.18	0.25	#NUM!	ACER3,SGPP2
ErbB4 Signaling	1.17	0.106	-0.378	MRAS,NRAS,NRG3,NRG4,PIK3CB,PRKCA,PRKD3
IL-8 Signaling	1.17	0.0821	-0.535	ANGPT2,CCND1,CDH1,FLT4,HMOX1,ICAM1,IRAK2,MRAS,NRAS,PIK3CB,PLCB2,PRKCA,PRKD3,RHOB,RHOBTB1,ROCK2
G Beta Gamma Signaling	1.16	0.0902	-0.905	ADCY1,ARHGEF6,CACNA1G,CACNA1H,CACNB1,GNA11,MRAS,NRAS,PRKAR2A,PRKCA,PRKD3
Cyclins and Cell Cycle Regulation	1.16	0.1	0.816	ATM,CCND1,CDKN1A,CDKN2A,HDAC10,PPP2R2C,SKP2,TGFB3
Intrinsic Prothrombin Activation Pathway	1.15	0.122	2.236	COL1A1,F5,KLK1,KLK14,KLK15
Valine Degradation I	1.15	0.167	#NUM!	ALDH6A1,DBT,EHHADH
Nicotine Degradation II	1.14	0.111	-1.633	CSGALNACT1,CYP2C18,UGT2B10,UGT2B15,UGT2B17,UGT2B28
Ovarian Cancer Signaling	1.13	0.087	-0.816	BRCA1,CCND1,CDKN2A,FZD4,FZD6,MMP7,MRAS,NRAS,PIK3CB,PRKAR2A,TCF4,WNT10B
Synaptogenesis Signaling Pathway	1.12	0.0749	0	ACTR3,ADCY1,ADCY7,CACNB1,CDH1,CDH11,EFNA5,EFNB2,EIF4EBP2,EPHB6,LCK,MAP1B,MRAS,NLGN2,NRAS,PIK3CB,PRKAR2A,RELN,SNCG,SYT1,SYT2,SYT4,THBS1
Unfolded protein response	1.11	0.109	#NUM!	DDIT3,DNAJC3,ERN1,HSPA6,SREBF1,SREBF2
ATM Signaling	1.11	0.0938	-1.414	ATM,BRCA1,CDKN1A,MAPK13,MDM2,PPP2R2C,RNF168,TP53BP1,TRRAP
G Protein Signaling Mediated by Tubby	1.11	0.133	#NUM!	LCK,MRAS,PLCB2,TUB
Fatty Acid β-oxidation I	1.11	0.133	-1	ACSL1,ACSL5,EHHADH,IVD
Colorectal Cancer Metastasis Signaling	1.1	0.0772	-1.698	ADCY1,ADCY7,CCND1,CDH1,FZD4,FZD6,MMP10,MMP16,MMP19,MMP7,MRAS,NRAS,PIK3CB,PRKAR2A,RHOB,RHOBTB1,TCF4,TGFB3,WNT10B
ILK Signaling	1.09	0.0811	-1.387	ACTA2,ARHGEF6,CCND1,CDH1,FBLIM1,FLNA,FN1,MYH10,PARVA,PIK3CB,PPP2R2C,RHOB,RHOBTB1,SNAI1,TMSB10/TMSB4X
Tryptophan Degradation X (Mammalian, via Tryptamine)	1.09	0.158	#NUM!	ALDH1A3,ALDH1B1,DDC
Apelin Muscle Signaling Pathway	1.09	0.158	#NUM!	MRAS,NOS3,SLC2A4
VEGF Signaling	1.09	0.0928	-1.667	ACTA2,FLT4,MRAS,NOS3,NRAS,PIK3CB,PRKCA,PTPN11,ROCK2
Synaptic Long Term Potentiation	1.08	0.0873	-2.111	ADCY1,GNA11,MRAS,NOTUM,NRAS,PLCB2,PLCD3,PPP3CA,PRKAR2A,PRKCA,PRKD3
P2Y Purigenic Receptor Signaling Pathway	1.08	0.0873	-2.111	ADCY1,ADCY7,MRAS,NOTUM,NRAS,PIK3CB,PLCB2,PLCD3,PRKAR2A,PRKCA,PRKD3
Corticotropin Releasing Hormone Signaling	1.08	0.0851	-1.155	ADCY1,ADCY7,CACNA1G,CACNA1H,CACNB1,MAPK13,NOS3,NR4A1,PRKAR2A,PRKCA,PRKD3,PTCH2
Melatonin Signaling	1.07	0.1	-0.816	NOTUM,PLCB2,PLCD3,PRKAR2A,PRKCA,PRKD3,SLC2A4
Basal Cell Carcinoma Signaling	1.07	0.1	-1	APC2,BMP5,FZD4,FZD6,PTCH2,TCF4,WNT10B
HER-2 Signaling in Breast Cancer	1.06	0.0952	#NUM!	CCND1,CDKN1A,MDM2,MRAS,NRAS,PIK3CB,PRKCA,PRKD3
Semaphorin Signaling in Neurons	1.05	0.105	#NUM!	DPYSL5,NRP1,PLXNA1,RHOB,RHOBTB1,ROCK2
Sphingosine-1-phosphate Signaling	1.03	0.0877	-0.707	ACER3,ADCY1,ADCY7,NOTUM,PIK3CB,PLCB2,PLCD3,RHOB,RHOBTB1,S1PR3
Inhibition of Angiogenesis by TSP1	1.03	0.125	#NUM!	MAPK13,NOS3,SDC2,THBS1
CREB Signaling in Neurons	1.03	0.078	-1.732	ADCY1,ADCY7,CACNA1G,CACNA1H,CACNB1,GNA11,GRIK1,MRAS,NOTUM,NRAS,PIK3CB,PLCB2,PLCD3,PRKAR2A,PRKCA,PRKD3
Neuropathic Pain Signaling In Dorsal Horn Neurons	1.02	0.09	-1	CAMK1D,KCNQ2,NOTUM,PIK3CB,PLCB2,PLCD3,PRKAR2A,PRKCA,PRKD3
Oleate Biosynthesis II (Animals)	1	0.2	#NUM!	ALDH6A1,SCD
Calcium Transport I	1	0.2	#NUM!	ATP2A2,ATP2A3
NAD Phosphorylation and Dephosphorylation	1	0.2	#NUM!	ACP5,ACPP
GP6 Signaling Pathway	0.996	0.0862	0.632	COL12A1,COL16A1,COL1A1,COL28A1,COL5A2,COL9A2,LAMA3,PIK3CB,PRKCA,PRKD3
Caveolar-mediated Endocytosis Signaling	0.991	0.0959	#NUM!	ACTA2,B2M,FLNA,HLA-E,ITGA2,ITGA6,PRKCA
Non-Small Cell Lung Cancer Signaling	0.991	0.0959	-1.342	CCND1,CDKN2A,MRAS,NRAS,PIK3CB,PRKCA,RASSF5
Mouse Embryonic Stem Cell Pluripotency	0.983	0.0882	-2.333	FZD4,FZD6,ID3,MAPK13,MRAS,NRAS,PIK3CB,PTPN11,TCF4
Antioxidant Action of Vitamin C	0.983	0.0882	0	HMOX1,MAPK13,NOTUM,PLA2G12A,PLA2G2A,PLA2G3,PLCB2,PLCD3,SLC2A4
Fc Epsilon RI Signaling	0.979	0.0855	-1.265	MAPK13,MRAS,NRAS,PIK3CB,PLA2G12A,PLA2G2A,PLA2G3,PRKCA,PRKD3,PTPN11
Cholecystokinin/Gastrin-mediated Signaling	0.979	0.0855	-1.667	IL1RN,IL36RN,MRAS,NRAS,PLCB2,PRKCA,PRKD3,RHOB,RHOBTB1,ROCK2
β-alanine Degradation I	0.975	0.5	#NUM!	ALDH6A1
Alanine Degradation III	0.975	0.5	#NUM!	GPT2
Alanine Biosynthesis II	0.975	0.5	#NUM!	GPT2
Palmitate Biosynthesis I (Animals)	0.975	0.5	#NUM!	FASN
Fatty Acid Biosynthesis Initiation II	0.975	0.5	#NUM!	FASN
Endometrial Cancer Signaling	0.971	0.1	-1.342	APC2,CCND1,CDH1,MRAS,NRAS,PIK3CB
PD-1, PD-L1 cancer immunotherapy pathway	0.963	0.0874	-0.378	B2M,CD274,HLA-E,LATS1,LCK,PIK3CB,PTPN11,SKP2,TGFB3
LPS/IL-1 Mediated Inhibition of RXR Function	0.959	0.0762	#NUM!	ABCG1,ACSL1,ACSL5,ALDH1A3,ALDH1B1,ALDH5A1,ALDH6A1,APOC1,CPT1B,GSTA1,GSTA2,GSTT2/GSTT2B,IL1RN,IL36RN,SREBF1,SULT1A3/SULT1A4
FcγRIIB Signaling in B Lymphocytes	0.947	0.0933	-1	BLNK,CACNA1G,CACNA1H,CACNB1,MRAS,NRAS,PIK3CB
IGF-1 Signaling	0.947	0.0865	-1.89	GRB10,IGFBP7,MRAS,NEDD4,NRAS,PIK3CB,PRKAR2A,PTPN11,SOCS7
Glutathione Redox Reactions I	0.939	0.136	#NUM!	GPX8,GSTA1,GSTT2/GSTT2B
Granulocyte Adhesion and Diapedesis	0.936	0.0788	#NUM!	CCL28,CXCL12,ICAM1,IL1RN,IL36RN,ITGA2,ITGA6,MMP10,MMP16,MMP19,MMP7,SDC2,SDC4
Factors Promoting Cardiogenesis in Vertebrates	0.932	0.0889	#NUM!	BMP5,BMPR1B,FZD4,FZD6,PRKCA,PRKD3,TCF4,TGFB3
Epithelial Adherens Junction Signaling	0.932	0.08	#NUM!	ACTA2,ACTR3,CDH1,MAGI1,MRAS,MYH10,NRAS,PTPRM,SNAI1,TCF4,TUBA3E,TUBA8
Androgen Signaling	0.928	0.0815	-0.333	AR,CACNA1G,CACNA1H,CACNB1,CCND1,GNA11,GTF2A1,MRAS,PRKAR2A,PRKCA,PRKD3
Assembly of RNA Polymerase I Complex	0.928	0.182	#NUM!	POLR1A,POLR1B
Sertoli Cell-Sertoli Cell Junction Signaling	0.928	0.0773	#NUM!	ACTA2,CDH1,EPB41,ITGA2,MAP3K3,MAPK13,MPP6,MRAS,NOS3,NRAS,PRKAR2A,TGFB3,TUBA3E,TUBA8
STAT3 Pathway	0.928	0.0815	-1.414	BMPR1B,CDKN1A,FGFR4,FLT4,IL18R1,IL27RA,IL3RA,MAPK13,MRAS,NRAS,SOCS7
Role of MAPK Signaling in the Pathogenesis of Influenza	0.924	0.0921	#NUM!	MAPK13,MRAS,NRAS,PLA2G12A,PLA2G2A,PLA2G3,PRKCA
Germ Cell-Sertoli Cell Junction Signaling	0.921	0.0783	#NUM!	ACTA2,CDH1,ITGA2,ITGA6,MAP3K3,MRAS,NRAS,PIK3CB,RHOB,RHOBTB1,TGFB3,TUBA3E,TUBA8
Actin Cytoskeleton Signaling	0.917	0.0751	-2.324	ACTA2,ACTR3,APC2,ARHGAP35,ARHGEF6,FLNA,FN1,ITGA2,MRAS,MYH10,NRAS,PIK3CB,PIP5K1C,ROCK2,SSH1,TMSB10/TMSB4X
Coagulation System	0.917	0.114	1	F3,F5,PLAT,SERPINF2
Hepatic Fibrosis / Hepatic Stellate Cell Activation	0.914	0.0769	#NUM!	ACTA2,COL12A1,COL16A1,COL1A1,COL28A1,COL5A2,COL9A2,CSF1,FLT4,FN1,ICAM1,MYH10,TGFB3,TIMP1
Paxillin Signaling	0.907	0.0849	-2.121	ACTA2,ARHGEF6,ITGA2,ITGA6,MAPK13,MRAS,NRAS,PARVA,PIK3CB
eNOS Signaling	0.9	0.0789	-0.577	ADCY1,ADCY7,CHRM1,CHRM3,CHRNA10,FLT4,HSPA6,NOS3,PIK3CB,PRKAR2A,PRKCA,PRKD3
Thrombopoietin Signaling	0.896	0.0952	-1.633	MRAS,NRAS,PIK3CB,PRKCA,PRKD3,PTPN11
Dopamine Degradation	0.896	0.13	#NUM!	ALDH1A3,ALDH1B1,SULT1A3/SULT1A4
Apelin Cardiac Fibroblast Signaling Pathway	0.896	0.13	#NUM!	ANGPT2,NOS3,TGFB3
ErbB Signaling	0.873	0.086	-0.707	MAPK13,MRAS,NRAS,NRG3,NRG4,PIK3CB,PRKCA,PRKD3
ErbB2-ErbB3 Signaling	0.873	0.0938	-0.816	CCND1,MRAS,NRAS,NRG3,NRG4,PIK3CB
Systemic Lupus Erythematosus In B Cell Signaling Pathway	0.87	0.0717	1.147	BLNK,CCND1,CLCF1,FCGR2A,FOXG1,FOXO4,FOXO6,IRF9,LCK,MRAS,NRAS,PIK3AP1,PIK3CB,PPP3CA,PRKCA,PRKD3,PTPN11,TGFB3,TMEM173
Cardiac β-adrenergic Signaling	0.863	0.0791	-0.302	ADCY1,ADCY7,ADRB1,ATP2A2,ATP2A3,MRAS,PDE8B,PKIB,PPP2R2C,PRKAR2A,SMPDL3A
FLT3 Signaling in Hematopoietic Progenitor Cells	0.86	0.0886	-1.89	MAPK13,MRAS,NRAS,PIK3CB,PTPN11,RPS6KA6,STAT6
Melanocyte Development and Pigmentation Signaling	0.854	0.0851	-2.828	ADCY1,ADCY7,MRAS,NRAS,PIK3CB,PRKAR2A,PTPN11,RPS6KA6
GABA Receptor Signaling	0.854	0.0851	#NUM!	ADCY1,ADCY7,ALDH5A1,CACNA1G,CACNA1H,CACNB1,KCNQ2,MRAS
Notch Signaling	0.854	0.108	#NUM!	DTX3,HES1,JAG1,LFNG
UVC-Induced MAPK Signaling	0.845	0.098	-1.342	MAPK13,MRAS,NRAS,PRKCA,PRKD3
Glucocorticoid Receptor Signaling	0.842	0.0691	#NUM!	AR,CDKN1A,FKBP4,GTF2A1,HLTF,HSPA6,ICAM1,IL1RN,KRT14,KRT19,KRT6C,KRT75,MAPK13,MRAS,NCOR1,NRAS,PCK2,PIK3CB,PPP3CA,SGK1,SLPI,TAF4B,TGFB3
FXR/RXR Activation	0.842	0.08	#NUM!	APOC1,FASN,FGFR4,IL1RN,IL36RN,ORM1,ORM2,PCK2,SERPINF2,SREBF1
Role of BRCA1 in DNA Damage Response	0.839	0.0875	-2	ATM,BARD1,BRCA1,BRCC3,CDKN1A,HLTF,RBL1
JAK/Stat Signaling	0.839	0.0875	-0.378	CDKN1A,MRAS,NRAS,PIK3CB,PTPN11,SOCS7,STAT6
14-3-3-mediated Signaling	0.827	0.0794	-1.414	MRAS,NOTUM,NRAS,PIK3CB,PLCB2,PLCD3,PRKCA,PRKD3,TUBA3E,TUBA8
Cellular Effects of Sildenafil (Viagra)	0.827	0.0794	#NUM!	ACTA2,ADCY1,ADCY7,KCNQ2,MYH10,NOS3,NOTUM,PLCB2,PLCD3,PRKAR2A
Dendritic Cell Maturation	0.824	0.0751	-0.577	B2M,COL1A1,FCGR2A,HLA-E,ICAM1,IL1RN,IL36RN,MAPK13,NOTUM,PIK3CB,PLCB2,PLCD3,RELB
tRNA Charging	0.824	0.105	-2	EPRS,GARS,IARS,LARS2
Retinol Biosynthesis	0.824	0.105	0	CEL,DDHD2,LIPG,RBP7
Triacylglycerol Biosynthesis	0.824	0.105	-1	DBT,ELOVL6,LPIN1,PLPP3
Antigen Presentation Pathway	0.824	0.105	#NUM!	B2M,HLA-E,PSMB8,TAP2
Prolactin Signaling	0.818	0.0864	-1.134	MRAS,NRAS,PIK3CB,PRKCA,PRKD3,PTPN11,SOCS7
D-myo-inositol (1,4,5)-Trisphosphate Biosynthesis	0.815	0.12	#NUM!	PIP5K1C,PLCB2,PLCD3
Glutathione-mediated Detoxification	0.815	0.12	#NUM!	GSTA1,GSTA2,GSTT2/GSTT2B
Fatty Acid Activation	0.81	0.154	#NUM!	ACSL1,ACSL5
Histamine Degradation	0.81	0.154	#NUM!	ALDH1A3,ALDH1B1
Pregnenolone Biosynthesis	0.81	0.154	#NUM!	CYP4F11,MICAL1
4-aminobutyrate Degradation I	0.81	0.333	#NUM!	ALDH5A1
Fatty Acid β-oxidation III (Unsaturated, Odd Number)	0.81	0.333	#NUM!	EHHADH
Role of JAK1 and JAK3 in γc Cytokine Signaling	0.804	0.0896	#NUM!	BLNK,MRAS,NRAS,PIK3CB,PTPN11,STAT6
Antiproliferative Role of TOB in T Cell Signaling	0.78	0.115	#NUM!	SKP2,TGFB3,TOB1
DNA Double-Strand Break Repair by Non-Homologous End Joining	0.757	0.143	#NUM!	ATM,PARP1
Endocannabinoid Developing Neuron Pathway	0.757	0.0783	-1.414	ADCY1,ADCY7,BRCA1,CCND1,MAPK13,MRAS,NRAS,PIK3CB,PRKAR2A
Opioid Signaling Pathway	0.747	0.0697	-0.258	ADCY1,ADCY7,CACNA1G,CACNA1H,CACNB1,CAMK1D,FOSB,LCK,MRAS,NOS3,NRAS,OPRK1,PPP3CA,PRKAR2A,PRKCA,PRKD3,RPS6KA6
GM-CSF Signaling	0.742	0.0857	-2.236	CCND1,MRAS,NRAS,PIK3CB,PPP3CA,PTPN11
Mechanisms of Viral Exit from Host Cells	0.738	0.0976	#NUM!	ACTA2,NEDD4,PRKCA,PRKD3
Human Embryonic Stem Cell Pluripotency	0.738	0.0758	#NUM!	BMP5,FGFR4,FZD4,FZD6,MRAS,PIK3CB,S1PR3,TCF4,TGFB3,WNT10B
Renin-Angiotensin Signaling	0.728	0.0769	-1.89	ADCY1,ADCY7,MAPK13,MRAS,NRAS,PIK3CB,PRKAR2A,PRKCA,PRKD3
Role of NANOG in Mammalian Embryonic Stem Cell Pluripotency	0.728	0.0769	#NUM!	BMP5,BMPR1B,FZD4,FZD6,GATA6,MRAS,NRAS,PIK3CB,WNT10B
CNTF Signaling	0.726	0.0893	-2.236	MRAS,NRAS,PIK3CB,PTPN11,RPS6KA6
IL-15 Signaling	0.724	0.0845	#NUM!	LCK,MAPK13,MRAS,NRAS,PIK3CB,STAT6
Growth Hormone Signaling	0.724	0.0845	-0.447	PIK3CB,PRKCA,PRKD3,RPS6KA6,SLC2A4,SOCS7
IL-15 Production	0.712	0.0763	#NUM!	BMX,CLK1,DSTYK,FGFR4,FLT4,LCK,LMTK2,ROR2,TXK
Role of p14/p19ARF in Tumor Suppression	0.712	0.107	#NUM!	CDKN2A,MDM2,PIK3CB
Serotonin Receptor Signaling	0.712	0.0952	#NUM!	ADCY1,ADCY7,DDC,HTR3A
BAG2 Signaling Pathway	0.712	0.0952	1	CDKN1A,HSPA6,MDM2,PRKN
Adenosine Nucleotides Degradation II	0.71	0.133	#NUM!	ACPP,ADA
Histidine Degradation VI	0.71	0.133	#NUM!	CYP4F11,MICAL1
Gustation Pathway	0.71	0.0733	#NUM!	ADCY1,ADCY7,CACNA1G,CACNA1H,CACNB1,P2RX2,PANX1,PDE8B,PLCB2,PRKAR2A,SMPDL3A
ERK5 Signaling	0.703	0.0833	-1.633	MAP3K3,MRAS,NRAS,PTPN11,RPS6KA6,SGK1
Glioma Invasiveness Signaling	0.703	0.0833	-2.236	MRAS,NRAS,PIK3CB,RHOB,RHOBTB1,TIMP1
Ephrin B Signaling	0.703	0.0833	-0.816	CXCL12,EFNB2,EPHB6,GNA11,MRAS,ROCK2
Hypoxia Signaling in the Cardiovascular System	0.703	0.0833	0	ATM,HIF1AN,MDM2,NOS3,NQO1,SLC2A4
Retinoate Biosynthesis II	0.697	0.25	#NUM!	RBP7
Heme Degradation	0.697	0.25	#NUM!	HMOX1
Branched-chain α-keto acid Dehydrogenase Complex	0.697	0.25	#NUM!	DBT
Catecholamine Biosynthesis	0.697	0.25	#NUM!	DDC
Apelin Pancreas Signaling Pathway	0.688	0.093	0	DDIT3,ERN1,PIK3CB,PRKAR2A
Telomerase Signaling	0.686	0.0769	-0.816	CDKN1A,ELF5,ELK3,HDAC10,MRAS,NRAS,PIK3CB,PPP2R2C
IL-7 Signaling Pathway	0.686	0.0822	#NUM!	CCND1,FOXG1,FOXO4,FOXO6,MAPK13,PIK3CB
Prostate Cancer Signaling	0.676	0.0787	#NUM!	AR,CCND1,CDKN1A,MDM2,MRAS,NRAS,PIK3CB
Hereditary Breast Cancer Signaling	0.672	0.073	#NUM!	ATM,BARD1,BRCA1,CCND1,CDKN1A,HDAC10,HLTF,MRAS,NRAS,PIK3CB
Angiopoietin Signaling	0.668	0.0811	-1.342	ANGPT2,MRAS,NOS3,NRAS,PIK3CB,PTPN11
Granzyme B Signaling	0.666	0.125	#NUM!	DFFA,PARP1
Extrinsic Prothrombin Activation Pathway	0.666	0.125	#NUM!	F3,F5
Fatty Acid α-oxidation	0.666	0.125	#NUM!	ALDH1A3,ALDH1B1
Parkinson's Signaling	0.666	0.125	#NUM!	MAPK13,PRKN
Primary Immunodeficiency Signaling	0.664	0.0909	#NUM!	ADA,BLNK,LCK,TAP2
Gαs Signaling	0.658	0.0755	-0.707	ADCY1,ADCY7,ADRB1,CHRM1,CHRM3,MRAS,PRKAR2A,RGS2
IL-1 Signaling	0.644	0.0769	-1	ADCY1,ADCY7,GNA11,IRAK2,MAPK13,MRAS,PRKAR2A
PCP pathway	0.644	0.0833	-1.342	FZD4,FZD6,ROCK2,ROR2,WNT10B
Type II Diabetes Mellitus Signaling	0.633	0.0714	0	ACSL1,ACSL5,CACNA1G,CACNA1H,CACNB1,PIK3CB,PRKCA,PRKD3,SLC2A4,SOCS7
Dopamine Receptor Signaling	0.633	0.0789	-1	ADCY1,ADCY7,DDC,PPP1R1B,PPP2R2C,PRKAR2A
Macropinocytosis Signaling	0.633	0.0789	-0.816	CSF1,MRAS,NRAS,PIK3CB,PRKCA,PRKD3
CCR5 Signaling in Macrophages	0.629	0.0761	-1	CACNA1G,CACNA1H,CACNB1,MAPK13,MRAS,PRKCA,PRKD3
Signaling by Rho Family GTPases	0.627	0.0667	-3.207	ACTA2,ACTR3,ARHGEF6,CDC42EP1,CDH1,CDH11,GNA11,ITGA2,MRAS,NEDD4,PIK3CB,PIP5K1C,PPP1R12C,RHOB,RHOBTB1,ROCK2
Ubiquinol-10 Biosynthesis (Eukaryotic)	0.627	0.118	#NUM!	CYP4F11,MICAL1
γ-linolenate Biosynthesis II (Animals)	0.627	0.118	#NUM!	ACSL1,ACSL5
Putrescine Degradation III	0.627	0.118	#NUM!	ALDH1A3,ALDH1B1
IL-2 Signaling	0.623	0.082	-1.342	LCK,MRAS,NRAS,PIK3CB,PTPN11
SPINK1 General Cancer Pathway	0.623	0.082	-2.236	MRAS,MT1F,MT1G,NRAS,PIK3CB
nNOS Signaling in Neurons	0.62	0.087	#NUM!	CAPN3,PPP3CA,PRKCA,PRKD3
Gαi Signaling	0.618	0.072	0.333	ADCY1,ADCY7,ADRA2A,ADRA2C,MRAS,NRAS,OPRK1,PRKAR2A,S1PR3
IL-6 Signaling	0.618	0.072	-2.333	COL1A1,HSPB1,IL1RN,IL36RN,MAPK13,MRAS,NRAS,PIK3CB,PTPN11
VDR/RXR Activation	0.616	0.0779	0.447	CDKN1A,HES1,HOXA10,NCOR1,PRKCA,PRKD3
Protein Citrullination	0.613	0.2	#NUM!	PADI2
Creatine-phosphate Biosynthesis	0.613	0.2	#NUM!	CKMT1A/CKMT1B
Pyruvate Fermentation to Lactate	0.613	0.2	#NUM!	LDHB
Tetrahydrofolate Salvage from 5,10-methenyltetrahydrofolate	0.613	0.2	#NUM!	MTHFD2
Serotonin and Melatonin Biosynthesis	0.613	0.2	#NUM!	DDC
Galactose Degradation I (Leloir Pathway)	0.613	0.2	#NUM!	GALE
Lactose Degradation III	0.613	0.2	#NUM!	GBA3
Glutamate Degradation III (via 4-aminobutyrate)	0.613	0.2	#NUM!	ALDH5A1
Eicosanoid Signaling	0.606	0.0806	#NUM!	PLA2G12A,PLA2G2A,PLA2G3,PTGES,PTGFR
Reelin Signaling in Neurons	0.6	0.0769	#NUM!	ARHGEF6,ITGA2,ITGA6,LCK,PIK3CB,RELN
FAK Signaling	0.6	0.0745	#NUM!	ACTA2,ARHGEF6,CAPN3,ITGA2,MRAS,NRAS,PIK3CB
Role of JAK2 in Hormone-like Cytokine Signaling	0.599	0.0938	#NUM!	HLTF,PTPN11,SOCS7
Ephrin A Signaling	0.599	0.0851	#NUM!	EFNA5,PIK3CB,PTPN11,ROCK2
Purine Nucleotides Degradation II (Aerobic)	0.59	0.111	#NUM!	ACPP,ADA
PXR/RXR Activation	0.588	0.0794	#NUM!	GSTA1,GSTA2,PCK2,PRKAR2A,SCD
p70S6K Signaling	0.58	0.0703	-1	MRAS,NOTUM,NRAS,PIK3CB,PLCB2,PLCD3,PPP2R2C,PRKCA,PRKD3
Hepatic Cholestasis	0.578	0.0674	#NUM!	ADCY1,ADCY7,CLCF1,FGFR4,IL1RN,IL36RN,IRAK2,PRKAR2A,PRKCA,PRKD3,SREBF1,TGFB3
Ephrin Receptor Signaling	0.578	0.0674	-1.667	ACTR3,CXCL12,EFNA5,EFNB2,EPHB6,GNA11,ITGA2,MRAS,NRAS,PTPN11,ROCK2,SDC2
Cytotoxic T Lymphocyte-mediated Apoptosis of Target Cells	0.573	0.0909	#NUM!	B2M,DFFA,HLA-E
TGF-β Signaling	0.572	0.0729	-1.134	BMPR1B,INHBB,MAPK13,MRAS,NRAS,PMEPA1,TGFB3
IL-17 Signaling	0.57	0.075	#NUM!	MAPK13,MRAS,NRAS,PIK3CB,TIMP1,TRAF3IP2
Pyridoxal 5'-phosphate Salvage Pathway	0.57	0.0781	-1.342	DAPK1,FAM20B,NEK2,PRKX,SGK1
Regulation of Cellular Mechanics by Calpain Protease	0.57	0.0781	-0.447	CAPN3,CCND1,ITGA2,MRAS,NRAS
B Cell Receptor Signaling	0.559	0.0667	-2.111	BLNK,EGR1,FCGR2A,MAP3K3,MAPK13,MRAS,NRAS,PIK3AP1,PIK3CB,PPP3CA,PTPN11,RASSF5
IL-12 Signaling and Production in Macrophages	0.558	0.0692	#NUM!	APOC1,MAPK13,ORM1,ORM2,PIK3CB,PRKCA,PRKD3,STAT6,TGFB3
Cardiomyocyte Differentiation via BMP Receptors	0.558	0.105	#NUM!	BMP5,BMPR1B
DNA damage-induced 14-3-3σ Signaling	0.558	0.105	#NUM!	ATM,BRCA1
PI3K/AKT Signaling	0.558	0.0692	-1	CCND1,CDKN1A,ITGA2,MDM2,MRAS,NOS3,NRAS,PIK3CB,PPP2R2C
MIF-mediated Glucocorticoid Regulation	0.55	0.0882	#NUM!	PLA2G12A,PLA2G2A,PLA2G3
Arginine Biosynthesis IV	0.545	0.167	#NUM!	ASS1
Chondroitin and Dermatan Biosynthesis	0.545	0.167	#NUM!	CSGALNACT1
Ceramide Biosynthesis	0.545	0.167	#NUM!	SPTLC2
Acetyl-CoA Biosynthesis I (Pyruvate Dehydrogenase Complex)	0.545	0.167	#NUM!	DBT
Adenine and Adenosine Salvage III	0.545	0.167	#NUM!	ADA
Purine Ribonucleosides Degradation to Ribose-1-phosphate	0.545	0.167	#NUM!	ADA
Ceramide Degradation	0.545	0.167	#NUM!	ACER3
Apoptosis Signaling	0.545	0.0714	1.134	CAPN3,DFFA,MRAS,NAIP,NRAS,PARP1,PRKCA
Mitochondrial Dysfunction	0.541	0.0667	#NUM!	BACE2,CPT1B,MT-CO1,MT-CO2,MT-CYB,MT-ND1,MT-ND2,MT-ND3,PRKN,UCP2,VPS9D1
LPS-stimulated MAPK Signaling	0.541	0.0732	-1.633	MAPK13,MRAS,NRAS,PIK3CB,PRKCA,PRKD3
PEDF Signaling	0.541	0.0732	-0.816	MAPK13,MRAS,NRAS,PIK3CB,ROCK2,TCF4
fMLP Signaling in Neutrophils	0.539	0.0696	-1.414	ACTR3,MRAS,NRAS,PIK3CB,PLCB2,PPP3CA,PRKCA,PRKD3
Amyloid Processing	0.539	0.08	#NUM!	BACE2,CAPN3,MAPK13,PRKAR2A
Remodeling of Epithelial Adherens Junctions	0.538	0.0758	#NUM!	ACTA2,ACTR3,CDH1,TUBA3E,TUBA8
IL-17A Signaling in Fibroblasts	0.527	0.0857	#NUM!	MAPK13,NFKBIZ,TRAF3IP2
BMP signaling pathway	0.526	0.0723	-0.816	BMP5,BMPR1B,MAPK13,MRAS,NRAS,PRKAR2A
Inflammasome pathway	0.526	0.1	#NUM!	NAIP,PANX1
Natural Killer Cell Signaling	0.514	0.0684	#NUM!	FCGR2A,LCK,MRAS,NRAS,PIK3CB,PRKCA,PRKD3,PTPN11
PI3K Signaling in B Lymphocytes	0.513	0.0672	-1	BLNK,MRAS,NOTUM,NRAS,PIK3AP1,PIK3CB,PLCB2,PLCD3,PPP3CA
Production of Nitric Oxide and Reactive Oxygen Species in Macrophages	0.511	0.0649	-0.302	APOC1,HOXA10,MAP3K3,MAPK13,ORM1,ORM2,PIK3CB,PPP2R2C,PRKCA,PRKD3,RHOB,RHOBTB1
UVB-Induced MAPK Signaling	0.503	0.0769	-1	MAPK13,PIK3CB,PRKCA,PRKD3
T Cell Exhaustion Signaling Pathway	0.502	0.0651	0	CD274,FOXP1,HLA-E,IRF9,MGAT5,MRAS,NRAS,PIK3CB,PPP2R2C,PTPN11,TNFRSF14
NAD Salvage Pathway II	0.498	0.0952	#NUM!	ACP5,ACPP
IL-10 Signaling	0.492	0.0725	#NUM!	FCGR2A,HMOX1,IL1RN,IL36RN,MAPK13
Ketolysis	0.489	0.143	#NUM!	OXCT1
Cell Cycle Regulation by BTG Family Proteins	0.485	0.0811	#NUM!	BTG1,CCND1,PPP2R2C
RhoA Signaling	0.471	0.0661	-1.89	ACTA2,ACTR3,ARHGAP35,CDC42EP1,NEDD4,PIP5K1C,PLXNA1,ROCK2
Oxidative Phosphorylation	0.471	0.0673	1.89	MT-CO1,MT-CO2,MT-CYB,MT-ND1,MT-ND2,MT-ND3,VPS9D1
T Cell Receptor Signaling	0.471	0.0673	#NUM!	BMX,LCK,MRAS,NRAS,PIK3CB,PPP3CA,TXK
Osteoarthritis Pathway	0.47	0.0628	-0.302	FN1,FZD4,FZD6,HES1,ITGA2,JAG1,MMP10,NKX3-2,PTCH2,S1PR3,SDC4,SOX9,TCF4
Regulation of Actin-based Motility by Rho	0.461	0.0682	-2.236	ACTA2,ACTR3,ITGA2,PIP5K1C,RHOB,RHOBTB1
CTLA4 Signaling in Cytotoxic T Lymphocytes	0.461	0.0682	#NUM!	B2M,HLA-E,LCK,PIK3CB,PPP2R2C,PTPN11
HMGB1 Signaling	0.455	0.0637	-0.707	CLCF1,ICAM1,MAPK13,MRAS,NRAS,PIK3CB,PLAT,RHOB,RHOBTB1,TGFB3
Sucrose Degradation V (Mammalian)	0.442	0.125	#NUM!	KHK
Phosphatidylethanolamine Biosynthesis II	0.442	0.125	#NUM!	ETNK2
Histidine Degradation III	0.442	0.125	#NUM!	MTHFD2
Superoxide Radicals Degradation	0.442	0.125	#NUM!	NQO1
NF-κB Signaling	0.44	0.0625	-1.508	BMPR1B,FGFR4,FLT4,IL1RN,IL36RN,LCK,MAP3K3,MRAS,NRAS,PIK3CB,RELB
Estrogen-Dependent Breast Cancer Signaling	0.437	0.0685	-2	CCND1,HSD17B11,MRAS,NRAS,PIK3CB
Death Receptor Signaling	0.437	0.0667	-1.342	ACTA2,DFFA,HSPB1,NAIP,PARP1,TNFRSF10A
Pancreatic Adenocarcinoma Signaling	0.427	0.0648	-0.816	CCND1,CDKN1A,CDKN2A,HMOX1,MDM2,PIK3CB,TGFB3
Role of CHK Proteins in Cell Cycle Checkpoint Control	0.424	0.0702	-2	ATM,BRCA1,CDKN1A,PPP2R2C
Antiproliferative Role of Somatostatin Receptor 2	0.424	0.0676	-1.342	CDKN1A,MRAS,NRAS,PIK3CB,PTPN11
Retinoic acid Mediated Apoptosis Signaling	0.424	0.0702	#NUM!	CRABP2,PARP1,RARG,TNFRSF10A
Role of Wnt/GSK-3β Signaling in the Pathogenesis of Influenza	0.424	0.0676	-1	APC2,FZD4,FZD6,TCF4,WNT10B
Tumoricidal Function of Hepatic Natural Killer Cells	0.421	0.0833	#NUM!	DFFA,ICAM1
Neuroprotective Role of THOP1 in Alzheimer's Disease	0.417	0.0642	0.447	HLA-E,KLK1,KLK15,NFYA,PRKAR2A,PRSS16,TMPRSS11E
Rac Signaling	0.407	0.0636	-1.89	ACTR3,ITGA2,MRAS,NRAS,PIK3CB,PIP5K1C,SH3RF1
Fcγ Receptor-mediated Phagocytosis in Macrophages and Monocytes	0.402	0.0645	-0.816	ACTA2,ACTR3,FCGR2A,HMOX1,PRKCA,PRKD3
Prostanoid Biosynthesis	0.402	0.111	#NUM!	PTGES
Leucine Degradation I	0.402	0.111	#NUM!	IVD
UDP-N-acetyl-D-galactosamine Biosynthesis II	0.402	0.111	#NUM!	GALE
Folate Transformations I	0.402	0.111	#NUM!	MTHFD2
Systemic Lupus Erythematosus In T Cell Signaling Pathway	0.402	0.0602	-0.832	B2M,HLA-E,MRAS,NOS3,NRAS,ORAI1,PIK3CB,PPP2R2C,PPP3CA,RHOB,RHOBTB1,ROCK2,S1PR3
Role of JAK family kinases in IL-6-type Cytokine Signaling	0.4	0.08	#NUM!	MAPK13,PTPN11
Erythropoietin Signaling	0.399	0.0658	#NUM!	MRAS,NRAS,PIK3CB,PRKCA,PRKD3
Neurotrophin/TRK Signaling	0.399	0.0658	-1.342	MRAS,NRAS,PIK3CB,PTPN11,SPRY2
Relaxin Signaling	0.398	0.0616	-1.633	ADCY1,ADCY7,GNA11,MRAS,NOS3,PDE8B,PIK3CB,PRKAR2A,SMPDL3A
MIF Regulation of Innate Immunity	0.395	0.0714	#NUM!	PLA2G12A,PLA2G2A,PLA2G3
Salvage Pathways of Pyrimidine Ribonucleotides	0.382	0.0632	-1.633	DAPK1,FAM20B,NEK2,PRKX,SGK1,UCK2
NGF Signaling	0.378	0.0619	-2.449	MAP3K3,MRAS,NRAS,PIK3CB,PTPN11,ROCK2,RPS6KA6
PAK Signaling	0.372	0.0625	-2.236	ARHGAP10,ARHGEF6,ITGA2,MRAS,NRAS,PIK3CB
Graft-versus-Host Disease Signaling	0.365	0.0682	#NUM!	HLA-E,IL1RN,IL36RN
PKCθ Signaling in T Lymphocytes	0.365	0.06	-1.633	CACNA1G,CACNA1H,CACNB1,LCK,MAP3K3,MRAS,NRAS,PIK3CB,PPP3CA
Integrin Signaling	0.356	0.0585	-1.897	ACTA2,ACTR3,CAPN3,ITGA2,ITGA6,MRAS,NRAS,PARVA,PIK3CB,RHOB,RHOBTB1,TSPAN7
Role of Oct4 in Mammalian Embryonic Stem Cell Pluripotency	0.35	0.0667	#NUM!	BRCA1,PARP1,REST
Mitotic Roles of Polo-Like Kinase	0.346	0.0635	#NUM!	ANAPC1,CDC27,PLK2,PPP2R2C
Glycogen Degradation II	0.337	0.0909	#NUM!	PYGM
Purine Nucleotides De Novo Biosynthesis II	0.337	0.0909	#NUM!	GMPS
FAT10 Cancer Signaling Pathway	0.336	0.0652	#NUM!	ACKR3,TCF4,TGFB3
SAPK/JNK Signaling	0.324	0.0594	-0.816	DUSP4,LCK,MAP3K3,MRAS,NRAS,PIK3CB
Sonic Hedgehog Signaling	0.324	0.069	#NUM!	PRKAR2A,PTCH2
Clathrin-mediated Endocytosis Signaling	0.323	0.0573	#NUM!	ACTA2,ACTR3,APOC1,LDLR,MDM2,ORM1,ORM2,PIK3CB,PIP5K1C,PPP3CA,SH3KBP1
Myc Mediated Apoptosis Signaling	0.323	0.0615	#NUM!	CDKN2A,MRAS,NRAS,PIK3CB
HIPPO signaling	0.314	0.0595	0	AJUBA,LATS1,MOB1A,PPP2R2C,SKP2
FGF Signaling	0.314	0.0595	-1.342	FGFR4,MAPK13,PIK3CB,PRKCA,PTPN11
Cleavage and Polyadenylation of Pre-mRNA	0.311	0.0833	#NUM!	NUDT21
Assembly of RNA Polymerase III Complex	0.311	0.0833	#NUM!	GTF3C4
Hematopoiesis from Multipotent Stem Cells	0.311	0.0833	#NUM!	CSF1
Acyl-CoA Hydrolysis	0.311	0.0833	#NUM!	ACOT4
Guanosine Nucleotides Degradation III	0.311	0.0833	#NUM!	ACPP
BER pathway	0.311	0.0833	#NUM!	PARP1
Role of NFAT in Regulation of the Immune Response	0.309	0.0568	-1	BLNK,FCGR2A,GNA11,LCK,MRAS,NRAS,ORAI1,PIK3CB,PLCB2,PPP3CA
Noradrenaline and Adrenaline Degradation	0.308	0.0667	#NUM!	ALDH1A3,ALDH1B1
Retinoate Biosynthesis I	0.293	0.0645	#NUM!	ALDH1A3,RBP7
Neuroinflammation Signaling Pathway	0.288	0.0552	1.604	B2M,BACE2,CXCL12,HLA-E,HMOX1,ICAM1,IRAK2,KLK1,MAPK13,NAIP,PIK3CB,PLA2G12A,PLA2G2A,PLA2G3,PPP3CA,TGFB3
Role of IL-17A in Psoriasis	0.287	0.0769	#NUM!	S100A7
Glycogen Degradation III	0.287	0.0769	#NUM!	PYGM
Urate Biosynthesis/Inosine 5'-phosphate Degradation	0.287	0.0769	#NUM!	ACPP
Bile Acid Biosynthesis, Neutral Pathway	0.287	0.0769	#NUM!	AMACR
Ceramide Signaling	0.278	0.0568	-1.342	MRAS,NRAS,PIK3CB,PPP2R2C,S1PR3
Acute Myeloid Leukemia Signaling	0.278	0.0568	-1.342	CCND1,MRAS,NRAS,PIK3CB,TCF4
Regulation of IL-2 Expression in Activated and Anergic T Lymphocytes	0.278	0.0568	#NUM!	MRAS,NRAS,PPP3CA,TGFB3,TOB1
Circadian Rhythm Signaling	0.265	0.0606	#NUM!	BHLHE41,CLOCK
Chondroitin Sulfate Degradation (Metazoa)	0.265	0.0714	#NUM!	GALNS
Glutaryl-CoA Degradation	0.265	0.0714	#NUM!	EHHADH
Isoleucine Degradation I	0.265	0.0714	#NUM!	EHHADH
Choline Biosynthesis III	0.265	0.0714	#NUM!	HMOX1
Colanic Acid Building Blocks Biosynthesis	0.265	0.0714	#NUM!	GALE
Nur77 Signaling in T Lymphocytes	0.254	0.0566	#NUM!	MAP3K3,NR4A1,PPP3CA
Autophagy	0.254	0.0566	#NUM!	ATG9B,CTSK,MAP1LC3A
Vitamin-C Transport	0.246	0.0667	#NUM!	SLC2A4
Transcriptional Regulatory Network in Embryonic Stem Cells	0.244	0.0556	#NUM!	GATA6,REST,SKIL
EGF Signaling	0.235	0.0545	#NUM!	MAPK13,PIK3CB,PRKCA
SPINK1 Pancreatic Cancer Pathway	0.235	0.0545	#NUM!	KLK1,KLK14,KLK15
Interferon Signaling	0.228	0.0556	#NUM!	IRF9,PSMB8
Amyotrophic Lateral Sclerosis Signaling	0	0.0521	0.447	CAPN3,GRIK1,NAIP,PIK3CB,PPP3CA
Huntington's Disease Signaling	0	0.0513	0.707	CAPN3,GNA11,HDAC10,HSPA6,NCOR1,PIK3CB,PLCB2,PRKCA,PRKD3,REST,SGK1,TGM2
Tight Junction Signaling	0	0.0419	#NUM!	ACTA2,EPB41,MYH10,NUDT21,PPP2R2C,PRKAR2A,TGFB3
Activation of IRF by Cytosolic Pattern Recognition Receptors	0	0.0328	#NUM!	ADAR,IRF9
Role of RIG1-like Receptors in Antiviral Innate Immunity	0	0.0238	#NUM!	TRIM25
Role of Pattern Recognition Receptors in Recognition of Bacteria and Viruses	0	0.0417	#NUM!	CLCF1,OAS3,PIK3CB,PRKCA,PRKD3,TGFB3
TREM1 Signaling	0	0.0286	#NUM!	ICAM1,LAT2
IL-22 Signaling	0	0.0417	#NUM!	MAPK13
CD40 Signaling	0	0.0469	#NUM!	ICAM1,MAPK13,PIK3CB
CD27 Signaling in Lymphocytes	0	0.0192	#NUM!	MAP3K3
Lymphotoxin β Receptor Signaling	0	0.0377	#NUM!	PIK3CB,RELB
4-1BB Signaling in T Lymphocytes	0	0.0312	#NUM!	MAPK13
Induction of Apoptosis by HIV1	0	0.0333	#NUM!	DFFA,NAIP
B Cell Activating Factor Signaling	0	0.0244	#NUM!	MAPK13
T Helper Cell Differentiation	0	0.029	#NUM!	IL18R1,STAT6
IL-9 Signaling	0	0.0303	#NUM!	PIK3CB
Oncostatin M Signaling	0	0.0465	#NUM!	MRAS,NRAS
CD28 Signaling in T Helper Cells	0	0.0435	-0.447	ACTR3,LCK,PIK3CB,PPP3CA,PTPN11
Role of Cytokines in Mediating Communication between Immune Cells	0	0.0385	#NUM!	IL1RN,IL36RN
Docosahexaenoic Acid (DHA) Signaling	0	0.0263	#NUM!	PIK3CB
iCOS-iCOSL Signaling in T Helper Cells	0	0.0283	#NUM!	LCK,PIK3CB,PPP3CA
Lipid Antigen Presentation by CD1	0	0.0417	#NUM!	B2M
Polyamine Regulation in Colon Cancer	0	0.0455	#NUM!	TCF4
Renal Cell Carcinoma Signaling	0	0.0513	-2	MRAS,NRAS,PIK3CB,PTPN11
Type I Diabetes Mellitus Signaling	0	0.028	#NUM!	HLA-E,MAPK13,SOCS7
Small Cell Lung Cancer Signaling	0	0.0423	#NUM!	CCND1,PIK3CB,SKP2
Allograft Rejection Signaling	0	0.0417	#NUM!	B2M,HLA-E
Autoimmune Thyroid Disease Signaling	0	0.0238	#NUM!	HLA-E
Gα12/13 Signaling	0	0.0462	-1.633	CDH1,CDH11,MRAS,NRAS,PIK3CB,ROCK2
mTOR Signaling	0	0.0493	-1	HMOX1,MRAS,NRAS,PIK3CB,PPP2R2C,PRKCA,PRKD3,RHOB,RHOBTB1,RPS6KA6
Communication between Innate and Adaptive Immune Cells	0	0.046	#NUM!	B2M,HLA-E,IL1RN,IL36RN
Crosstalk between Dendritic Cells and Natural Killer Cells	0	0.0337	#NUM!	ACTA2,HLA-E,IL3RA
Systemic Lupus Erythematosus Signaling	0	0.0502	#NUM!	FCGR2A,HLA-E,IL1RN,IL36RN,KLK1,LCK,LSM11,LSM8,MRAS,NRAS,PIK3CB
Cdc42 Signaling	0	0.0543	-2	ACTR3,APC2,ARHGEF6,B2M,HLA-E,ITGA2,MAPK13
EIF2 Signaling	0	0.0469	-1.414	ACTA2,AGO1,CCND1,CDK11A,DDIT3,MRAS,NRAS,PIK3CB,RPL7L1,SREBF1
April Mediated Signaling	0	0.0256	#NUM!	MAPK13
Altered T Cell and B Cell Signaling in Rheumatoid Arthritis	0	0.0482	#NUM!	CSF1,IL1RN,IL36RN,RELB
Regulation of eIF4 and p70S6K Signaling	0	0.0519	-1.342	AGO1,EIF4EBP2,ITGA2,MAPK13,MRAS,NRAS,PIK3CB,PPP2R2C
RANK Signaling in Osteoclasts	0	0.0465	-2	MAP3K3,MAPK13,PIK3CB,PPP3CA
TWEAK Signaling	0	0.0294	#NUM!	NAIP
TNFR1 Signaling	0	0.0208	#NUM!	NAIP
TNFR2 Signaling	0	0.0345	#NUM!	NAIP
Role of PI3K/AKT Signaling in the Pathogenesis of Influenza	0	0.0164	#NUM!	PIK3CB
Role of Hypercytokinemia/hyperchemokinemia in the Pathogenesis of Influenza	0	0.0488	#NUM!	IL1RN,IL36RN
OX40 Signaling Pathway	0	0.0364	#NUM!	B2M,HLA-E
Cell Cycle Control of Chromosomal Replication	0	0.0536	#NUM!	CDK11A,CDK12,TOP2A
Assembly of RNA Polymerase II Complex	0	0.04	#NUM!	GTF2A1,TAF4B
IL-17A Signaling in Airway Cells	0	0.0469	#NUM!	MAPK13,PIK3CB,TRAF3IP2
Role of IL-17A in Arthritis	0	0.037	#NUM!	MAPK13,PIK3CB
IL-17A Signaling in Gastric Cells	0	0.04	#NUM!	MAPK13
Role of IL-17F in Allergic Inflammatory Airway Diseases	0	0.0488	#NUM!	RPS6KA6,TRAF3IP2
Hematopoiesis from Pluripotent Stem Cells	0	0.0238	#NUM!	CSF1
iNOS Signaling	0	0.0455	#NUM!	IRAK2,MAPK13
GDNF Family Ligand-Receptor Interactions	0	0.0526	-1	DOK3,MRAS,NRAS,PIK3CB
Heparan Sulfate Biosynthesis	0	0.0303	#NUM!	NOTUM,SULT1A3/SULT1A4
Bupropion Degradation	0	0.0417	#NUM!	CYP2C18
Heparan Sulfate Biosynthesis (Late Stages)	0	0.0339	#NUM!	NOTUM,SULT1A3/SULT1A4
CDP-diacylglycerol Biosynthesis I	0	0.05	#NUM!	CDS1
tRNA Splicing	0	0.0476	#NUM!	PDE8B,SMPDL3A
The Visual Cycle	0	0.0526	#NUM!	RBP7
Estrogen Biosynthesis	0	0.0513	#NUM!	CYP2C18,HSD17B11
Chondroitin Sulfate Biosynthesis	0	0.0385	#NUM!	CSGALNACT1,SULT1A3/SULT1A4
Dermatan Sulfate Biosynthesis	0	0.0364	#NUM!	CSGALNACT1,SULT1A3/SULT1A4
Dermatan Sulfate Biosynthesis (Late Stages)	0	0.0238	#NUM!	SULT1A3/SULT1A4
Phosphatidylglycerol Biosynthesis II (Non-plastidic)	0	0.0455	#NUM!	CDS1
Tryptophan Degradation III (Eukaryotic)	0	0.0476	#NUM!	EHHADH
Gluconeogenesis I	0	0.04	#NUM!	ME1
Chondroitin Sulfate Biosynthesis (Late Stages)	0	0.0455	#NUM!	CSGALNACT1,SULT1A3/SULT1A4
Acetone Degradation I (to Methylglyoxal)	0	0.0345	#NUM!	CYP2C18
Estrogen Receptor Signaling	0	0.0511	#NUM!	GTF2A1,MRAS,NCOR1,NRAS,PCK2,TAF4B,TRRAP
Toll-like Receptor Signaling	0	0.0533	-1	IL1RN,IL36RN,IRAK2,MAPK13
Nucleotide Excision Repair Pathway	0	0.0286	#NUM!	ERCC4
IL-4 Signaling	0	0.0488	#NUM!	MRAS,NRAS,PIK3CB,STAT6
Phototransduction Pathway	0	0.0392	#NUM!	OPN3,PRKAR2A
PPAR Signaling	0	0.0495	2.236	IL1RN,IL36RN,MRAS,NCOR1,NRAS
Glutamate Receptor Signaling	0	0.0357	#NUM!	GRIK1,PICK1
PDGF Signaling	0	0.0465	-1	MRAS,NRAS,PIK3CB,PRKCA
Phagosome Maturation	0	0.0357	#NUM!	B2M,CTSK,HLA-E,TUBA3E,TUBA8
Sumoylation Pathway	0	0.0495	1	AR,CDH1,MDM2,RHOB,RHOBTB1
Th1 and Th2 Activation Pathway	0	0.0539	#NUM!	BHLHE41,CD274,ICAM1,IL18R1,IL27RA,JAG1,NFIL3,PIK3CB,STAT6
Th1 Pathway	0	0.0513	-1.342	CD274,ICAM1,IL18R1,IL27RA,NFIL3,PIK3CB
Th2 Pathway	0	0.0376	1	BHLHE41,ICAM1,JAG1,PIK3CB,STAT6
Iron homeostasis signaling pathway	0	0.0534	#NUM!	BMP5,BMPR1B,HBQ1,HMOX1,SKP2,SLC39A14,STEAP3
Th17 Activation Pathway	0	0.0227	#NUM!	AHR,IRAK2
NER Pathway	0	0.0294	#NUM!	ERCC4,POLK,TOP2A
Apelin Liver Signaling Pathway	0	0.0385	#NUM!	COL1A1
PFKFB4 Signaling Pathway	0	0.0435	#NUM!	PRKAR2A,TGFB3
IL-23 Signaling Pathway	0	0.0227	#NUM!	PIK3CB
