# Supplementary material for: Transcriptomic Analysis of LNCaP Tumor Xenograft to Elucidate the Components and Mechanisms Contributed by Tumor Environment as Targets for Dietary Prostate Cancer Prevention Studies
Source: Nutrients. 2021 Mar 19;13(3):1000. doi: 10.3390/nu13031000 (PMC8003580; doi:10.3390/nu13031000)
Supplement: Supplementary file 1 [file nutrients-13-01000-s001.zip › Lu's Nutrients Supplemental data/Supplemental data Excel files/QP7bLNCaP Top Networks list 12-20-19 (suppl Data 3) copy.xls]

## Sheet: Sheet0
© 2000-2019 QIAGEN. All rights reserved.
ID	Molecules in Network	Score	Focus Molecules	Top Diseases and Functions
1	ABCE1,BBX,CCND1,CCNT1,CDC27,CDK4/6,CELF1,CELF2,COL12A1,DAB2IP,DUSP2,EGR1,EIF4EBP2,ELF5,GTF3C4,HRNR,INHBB,IPO7,KDM5A,KRT19,LIMCH1,MSX2,MUC6,NCAPD3,PLS3,RCN1,SF3B3,TCF,TMEM64,TMPO,TSC22D1,TSPAN8,TUG1,XPO5,ZNF678	36	33	[Embryonic Development, Nervous System Development and Function, Ophthalmic Disease]
2	AHR,AJUBA,Alpha catenin,BUB1,CDH1,CDH11,COL1A1,ECM1,FLT4,FMOD,GATA6,Growth hormone,HES1,HMG20A,LRRFIP1,MAGI1,MAP2,MDM2,NOS3,PADI2,PDLIM1,PRKAA,PTPRF,RASSF3,Secretase gamma,SGPP2,SKP2,SNAI1,SPARC,STAT5a/b,STRN,THBS1,TWIST1,ZDHHC2,ZEB2	30	30	[Cardiovascular System Development and Function, Cellular Movement, Gastrointestinal Disease]
3	ABCG1,ACTR3,AR,C9orf129,CAMSAP2,CAND1,CENPE,CFAP97,DEGS1,FKBP4,Hsp27,Hsp90,IL12 (family),KCNMA1,KIF5B,LMAN1,MRAS,MTHFD2,NFKBIZ,Nr1h,P-TEFb,PLA2G2A,PMEPA1,PRRC2A,PTGES,REPS2,SERPINB5,SGK1,SLC7A11,SREBF2,TLR7/8,UGT2B15,UGT2B17,UGT2B28,ZNF763	28	29	[Endocrine System Development and Function, Lipid Metabolism, Small Molecule Biochemistry]
4	ABCA12,ABLIM1,BLNK,BTG1,c-Src,CD3,CRABP2,DUSP4,EFNA5,EHF,F5,FCGRT,GARS,GPNMB,HLA-E,HMOX1,ID3,IgG,INF2,KRT75,LCK,LDHB,LDLR,MAP2K1/2,Notch,NRP1,ORAI1,PLAT,RELB,REST,SCG2,TACSTD2,TAGLN,TCR,TOB1	28	29	[Cell Morphology, Connective Tissue Development and Function, Skeletal and Muscular System Development and Function]
5	ACTA2,Akt,ANGPT2,ARHGEF6,BMP5,Collagen Alpha1,CXCL12,ERK,FLG,HDAC10,LAPTM4B,LCP1,LOX,MYH10,NR4A1,NRAS,PHIP,PI3K (family),PI3K p85,PIK3CB,PIP5K1C,PPL,PPP1R1B,PRKAR2A,PRKD3,PRKN,RHOB,S100A7,SLC4A7,SLPI,SPRY2,SRC (family),TBC1D4,TNC,Vegf	26	28	[Cellular Development, Cellular Growth and Proliferation, Cellular Movement]
6	ACSL5,ATM,BHLHE41,CD3 group,CHGA,Creb,DDIT3,DGKA,E2f,ERN1,FASN,Hsp70,IRAK2,LAMA3,LATS1,LDL,LPCAT2,LPIN1,MBOAT1,MTDH,NCOR1,NFkB (complex),NPC1,OTUB2,PI3K (complex),PPP2R2C,RARG,RGS2,SCD,SDC4,SLC7A5,SREBF1,TGM2,TP53BP1,USP2	26	28	[Cellular Growth and Proliferation, Lipid Metabolism, Small Molecule Biochemistry]
7	ACKR3,AMER1,calpain,caspase,CDKN1A,CDKN2A,CSF1,Ctbp,CTSK,Cyclin A,Cyclin B,Cyclin E,ERCC4,FN1,FOXG1,FOXO4,GMNN,JAG1,LCOR,MAPK13,MT1G,NEK2,PLPP3,PRKCA,PRNP,PSD3,RAB29,RBL1,RLIM,SKIL,SOX9,TCF4,TFIIH,TRIM25,WDR82	26	28	[Cellular Development, Cellular Growth and Proliferation, Connective Tissue Development and Function]
8	AURK,BARD1,BRCA1,BRCC3,CASP8AP2,CDK12,CMBL,Collagen type I (complex),CRACR2B,GSTA1,GSTA2,hemoglobin,Histone h3,Jnk,KLK14,KRT14,MAP1LC3A,MCPH1,ME1,MMP10,MMP7,NAT1,NFIL3,NFYA,NQO1,NSD1,PARP,PARP1,PEG10,PIDD1,RELN,Smad2/3,SPATA18,TNFRSF10A,ZMAT3	26	28	[Cancer, Drug Metabolism, Hereditary Disorder]
9	ACPP,ADA,ADCY7,AGO1,Alp,CG,CNNM1,CNNM4,COL9A2,DUSP9,ELK3,EPHB6,estrogen receptor,FJX1,Hdac,Histone h4,Lh,MAP1B,MRPS6,MT-CO2,MT1F,NCAM2,Pka,PLEK2,PODXL,PRKX,RAB27A,ROR2,SACS,TGFB3,TM4SF1,TNFRSF19,TPM2,TRO,UGT8	26	28	[Cellular Development, Connective Tissue Development and Function, Embryonic Development]
10	ADAR,ADM,AUTS2,BTN3A1,Caspase 3/7,DGKE,F Actin,F3,FCGR2A,FLNA,GRHL3,HIF1AN,ICAM1,IFN Beta,IL1RN,Immunoglobulin,Interferon alpha,IRF9,MT-ND2,NAIP,OAS3,P38 MAPK,Pkc(s),PPM1K,RIPOR2,RRN3,S1PR3,SAA,SAMD9,SAMHD1,SH3KBP1,SH3RF1,SLC1A5,TMOD3,TRIP10	25	27	[Hematological System Development and Function, Inflammatory Response, Organismal Injury and Abnormalities]
11	Ap1,B2M,CDCP1,CHRM3,Collagen type II,ENAH,ERK1/2,FGFR4,Focal adhesion kinase,FOSB,GNA11,HSPB1,ITGA2,ITGA6,KLB,LCTL,Mapk,Mek,MGAT5,MMP19,NEDD4,NEK3,NPPC,PDGF BB,PHLDA1,PSMB8,PTGFR,PTPN11,RAS,Sfk,SNCG,SPRY4,SSH1,TAP2,TIMP1	23	26	[Cancer, Cellular Movement, Organismal Injury and Abnormalities]
12	APLP1,APOC1,ASS1,C3,CFP,CHAD,CHRM1,CKMT1A/CKMT1B,CXCL1,EIF3E,ELF5,EPAS1,ERG,ERK1/2,FAM13A,FBLN2,ILK,ITGB1,LIMS1,NEUROG1,NONO,NOS3,PARVA,PARVB,PARVG,PDE8B,PHACTR2,RALGPS2,RERE,RHOBTB1,ROCK2,TIMP1,TMEFF2,TSPAN7,VCAM1	16	21	[Cell Morphology, Cellular Movement, Tissue Development]
13	ANGPTL4,BUB1,CELSR2,CMTM8,COL18A1,CXCR3,DOCK4,DSG2,EFNB2,FGF2,GPT2,HPGD,ICK,IGFBP5,ITGB3,JDP2,KDELR3,KRT6C,MAP3K3,MPHOSPH9,NFIB,NRP1,OGA,PIWIL4,PMEPA1,PROM1,RHOB,TGFB1,TGFBR2,TGFBR3,THSD1,TIMP1,TNC,TRAF3IP2,UXT	14	20	[Cancer, Cardiovascular System Development and Function, Cellular Movement]
14	ACER3,ADAM10,APP,ASAH1,BACE2,CCN2,CLOCK,CXCL12,CYP17A1,ERK1/2,FAM107A,FGF1,FZD4,FZD6,GJA1,HIPK3,IGFBP5,INSR,KLHDC10,LRP1,MEST,MIF,NR1D2,OPN3,Pkc(s),PPIA,QSER1,RSPH3,SFRP2,SHC1,SPTLC2,TSPAN12,UHMK1,WNT16,WWC3	13	19	[Cellular Development, Cellular Growth and Proliferation, Organ Development]
15	ADCY1,AHSA2P,ANAPC1,ATP13A3,BCL11A,CD24,CENPF,CFTR,CSGALNACT1,EOMES,FOXA2,GALC,GH1,HOXA10,KDM1A,KHDRBS3,KLK3,LAT2,LATS2,MAGEA4,MAP2,mir-182,mir-183,mir-96,MMP16,PDS5A,PITX1,PRKAA1,PSMB8,RGS2,SLC39A9,SPRY4-IT1,STAT5A,TIMP4,TLE4	13	19	[Cellular Development, Cellular Growth and Proliferation, Embryonic Development]
16	ADGRG6,ARHGAP10,BHLHE40,CDH11,CHADL,CHI3L1,COL16A1,collagen,COLQ,CTSS,CXCL1,CXCL5,DPP4,ETNK2,Igm,IL36RN,IL7R,ITGB3,LTBP2,MAP2K1/2,NAMPT,NNMT,PI3K (complex),PIGR,PLA2G3,RELB,SDC1,SERPINB8,SERPINE1,SLC39A14,TGFBR2,TNC,TNF,TNFSF11,TUB	11	17	[Cell-To-Cell Signaling and Interaction, Inflammatory Disease, Inflammatory Response]
17	ABHD2,AHNAK,APBB3,CACNB1,CDKN3,CENPF,EHMT2,ENO1,ESR1,ESR2,ESRRA,KLK3,KNL1,KRT13,miR-483-3p (miRNAs w/seed CACUCCU),MUC20,NCOA1,NCOA2,NR1D1,PGAP3,PKIB,POU2F1,PPARGC1B,SAMD11,SCUBE2,SERPINB5,SERPINE1,SLC25A36,SLC2A4,SLIRP,SMARCE1,STRN,TMPRSS11E,TTC9,ZNF24	11	17	[Cardiovascular System Development and Function, Tissue Development, Tissue Morphology]
18	26s Proteasome,ACSL1,AHR,AREG,ARHGAP11A,ATG9B,BIRC5,CBX6,CDK2,CPT1B,DDC,DDX21,EDN1,EGFR,EGR1,GRB10,HCAR2,HOTAIR,HSD17B11,KIF14,KLF11,KLF13,KLF9,mir-8,NFKBIA,PGR,PLAU,PTEN,SNTB2,SUZ12,UBXN7,UCK2,VASP,VCP,VTA1	11	17	[Digestive System Development and Function, Hepatic System Development and Function, Liver Regeneration]
19	ACP5,ARHGAP35,ARL4C,ATP2A2,BICD1,BMPR1B,BMPR2,CCL2,CEL,CHUK,CLIC4,CLK1,COL18A1,CXCR4,DAPK1,FBLIM1,FSH,GSTP1,IL6,ITGB5,KLK3,LETM1,MAP1B,MAP2K1,MBD2,mir-122,mir-145,MMP7,NPC2,ORM1,PTPN1,RCC2,SMARCA4,TET2,ZBED1	11	17	[Cancer, Cellular Movement, Organismal Injury and Abnormalities]
20	BAK1,BMX,CHD7,CSE1L,DAXX,ELOVL6,FKBP1B,GUCY1A1,HMGCR,IFNA2,INPP4A,ITGB4,KAT6A,KCNG1,ME1,mir-155,mir-17,miR-22-3p (miRNAs w/seed AGCUGCC),miR-34a-5p (and other miRNAs w/seed GGCAGUG),PLK2,PML,PPP3CA,PTK2,SLC16A1,SON,SP100,SREBF2,STX6,TP53,TP53AIP1,TP53COR1,TP53INP1,TP63,TRRAP,ZNF618	10	16	[Cell Death and Survival, Cellular Development, Cellular Growth and Proliferation]
21	ADA,CCL2,COL5A2,CRYAB,DLX1,DTX3,ENG,FGF8,FLOT2,HBEGF,HOXC4,HRAS,ITCH,KDM4C,KRT10,LEO1,MDK,MFAP3,MIR22HG,NRGN,PTEN,PTP4A3,RCHY1,RGP1,SERPINE1,SFN,STMN1,TEAD3,TEAD4,THBS1,TNS4,TP53AIP1,TP63,TP73,TRIP6	10	16	[Cellular Development, Cellular Growth and Proliferation, Tissue Development]
22	BUB1B,CDH11,CHEK1,CLCF1,COL18A1,CPNE3,DDIT3,ERBB2,HBEGF,IL1A,ITGA6,KDM5B,MAPK3,MLXIP,NAT8L,NCAPD2,NDC80,NDE1,NEDD9,NELFE,OR51E2,POLK,POLR1B,RHOC,RNA polymerase II,SDC1,SETD7,SHC1,SIRT1,SPOCK1,SRC,SUV39H1,TOB1,TOP2A,VEGFC	10	16	[Cell Cycle, Cellular Development, Cellular Movement]
23	ABLIM1,ANXA3,B4GALNT1,BCAM,CD36,CD44,CD9,CDH1,CLDN7,CLIP4,CST5,DSP,EPCAM,IGFBP7,ITPR3,MMP14,NETO2,NOL9,NR3C1,NRBP2,NUDT21,NUP155,OGA,OTUD4,PKMYT1,PRSS8,RSL1D1,RUNX2,SLCO2A1,STEAP3,TESC,TIMP2	9	15	[Cell Morphology, Cellular Movement, Hematopoiesis]
24	ACLY,ADM2,AMACR,APAF1,ATF4,BAD,BMP2,C8orf44-SGK3/SGK3,CD177,CREB3L1,CSF3,DDIT3,DDIT4,ENPP1,ESR2,FN1,HSPA5,IL17A,KLK3,LEP,LINC00963,mir-21,MTOR,P38 MAPK,P3H2,p70 S6k,PCK2,PELP1,POLR1A,PRKCE,PRRG4,PSAT1,PSPH,STK11,UCP3	9	15	[Cancer, Cell Death and Survival, Cellular Development]
25	ADIPOQ,ADRB2,APOA5,ASNS,ASPH,BCL2,BRI3BP,CCL2,CRNDE,CXCL1,CXCL2,CXCR4,DUSP4,DUSP5,EPM2AIP1,EZH2,HDL-cholesterol,HES1,HSPA6,IL23A,KCNJ2,LFNG,LNX2,LPL,LUCAT1,MRPS27,PGF,RAC2,TAOK3,TMPO,TREM1,TRIM37,TWIST1,WNT10B,WNT5A	9	15	[Cell Death and Survival, Cellular Movement, Hematological System Development and Function]
